# Supplementary material for: Crystal structure, Hirshfeld surface analysis and computational study of the 1:2 co-crystal formed between N,N′-bis­(pyridin-4-ylmeth­yl)ethane­diamide and 4-chloro­benzoic acid
Source: Acta Crystallogr E Crystallogr Commun. 2020 Jan 21;76(Pt 2):245–53. doi: 10.1107/S2056989020000572 (PMC7001830; doi:10.1107/S2056989020000572)
Supplement: Supplementary file 1 [file e-76-00245-sup1.cif]

##############################################################################
#                                                                            #
# This CIF contains the data in a paper accepted for publication in          #
# Acta Crystallographica Section E. It conforms to the requirements of       #
# Notes for Authors for Acta Crystallographica Section E, and has been       #
# peer reviewed under the auspices of the IUCr Commission on Journals.       #
#                                                                            #
# Full details of the Crystallographic Information File format               #
# are given in the paper "The Crystallographic Information File (CIF):       #
# a New Standard Archive File for Crystallography" by S. R. Hall, F. H.      #
# Allen and I. D. Brown [Acta Cryst. (1991), A47, 655-685].                  #
#                                                                            #
# The current version of the core CIF dictionary is obtainable from          #
# ftp://ftp.iucr.org/pub/cif_core.dic.                                       #
#                                                                            #
# Software is freely available for graphical display of the structure(s)     #
# in this CIF. For information consult the CIF software page                 #
# http://www.iucr.org/resources/cif/software.                                #
#                                                                            #
# This file may be used for bona fide research purposes within the           #
# scientific community so long as proper attribution is given to the journal # 
# article from which it was obtained.                                        #
#                                                                            #
##############################################################################
data_I
_audit_creation_method     'SHELXL-2017/1'
_chemical_name_systematic
;\
<i>N</i>,<i>N</i>'-Bis(pyridin-4-ylmethyl)ethanediamide--\
4-chlorobenzoic acid (1/2)
;
_chemical_name_common     ?
_chemical_formula_moiety     'C14 H14 N4 O2, 2(C7 H5 Cl O2)'
_chemical_formula_sum     'C28 H24 Cl2 N4 O6'
_chemical_formula_iupac     'C14 H14 N4 O2, 2C7 H5 Cl O2'
_chemical_formula_weight     583.41
_chemical_melting_point     ?
_space_group_crystal_system     triclinic
_space_group_name_H-M_alt     'P -1'
_space_group_name_Hall     '-P 1'
loop_
    _space_group_symop_operation_xyz
    'x, y, z'
    '-x, -y, -z'
_cell_length_a     9.9401(2)
_cell_length_b     11.2002(2)
_cell_length_c     12.3308(3)
_cell_angle_alpha     78.871(2)
_cell_angle_beta     78.816(2)
_cell_angle_gamma     81.992(2)
_cell_volume     1313.98(5)
_cell_formula_units_Z     2
_cell_measurement_reflns_used     14644
_cell_measurement_theta_min     3.6990
_cell_measurement_theta_max     76.1260
_cell_measurement_temperature     100(2)
_exptl_crystal_description     plate
_exptl_crystal_colour     colourless
_exptl_crystal_size_max     0.127
_exptl_crystal_size_mid     0.037
_exptl_crystal_size_min     0.025
_exptl_crystal_density_diffrn     1.475
_exptl_crystal_density_meas     ?
_exptl_crystal_density_method     ?
_exptl_crystal_F_000     604
_exptl_absorpt_coefficient_mu     2.668
_exptl_absorpt_correction_type     gaussian
_exptl_absorpt_process_details
;
(CrysAlis PRO; Rigaku OD, 2018)
;
_exptl_absorpt_correction_T_min     0.847
_exptl_absorpt_correction_T_max     1.000
_diffrn_ambient_temperature     100(2)
_diffrn_source     'micro-focus sealed X-ray tube'
_diffrn_radiation_type     CuK\a
_diffrn_radiation_wavelength     1.54184
_diffrn_measurement_device_type     'XtaLAB Synergy, Dualflex, AtlasS2'
_diffrn_measurement_method     '\w scans'
_diffrn_detector_area_resol_mean     5.2558
_diffrn_reflns_number     33133
_diffrn_reflns_av_R_equivalents     0.0340
_diffrn_reflns_av_unetI/netI     0.0227
_diffrn_reflns_theta_min     3.709
_diffrn_reflns_theta_max     76.466
_diffrn_reflns_theta_full     67.684
_diffrn_measured_fraction_theta_max     0.995
_diffrn_measured_fraction_theta_full     1.000
_diffrn_reflns_limit_h_min     -9
_diffrn_reflns_limit_h_max     12
_diffrn_reflns_limit_k_min     -14
_diffrn_reflns_limit_k_max     14
_diffrn_reflns_limit_l_min     -15
_diffrn_reflns_limit_l_max     15
_refine_special_details     ?
_reflns_number_total     5486
_reflns_number_gt     4814
_reflns_threshold_expression     'I > 2\s(I)'
_refine_ls_structure_factor_coef     Fsqd
_refine_ls_matrix_type     full
_refine_ls_R_factor_all     0.0369
_refine_ls_R_factor_gt     0.0315
_refine_ls_wR_factor_gt     0.0861
_refine_ls_wR_factor_ref     0.0904
_refine_ls_goodness_of_fit_ref     1.029
_refine_ls_restrained_S_all     1.028
_refine_ls_number_reflns     5486
_refine_ls_number_parameters     373
_refine_ls_number_restraints     4
_refine_ls_hydrogen_treatment     mixed
_refine_ls_weighting_scheme     calc
_refine_ls_weighting_details
              'w=1/[\s^2^(Fo^2^)+(0.0502P)^2^+0.3813P] where P=(Fo^2^+2Fc^2^)/3'
_atom_sites_solution_hydrogens     mixed
_atom_sites_solution_primary     direct
_atom_sites_solution_secondary     difmap
_refine_ls_shift/su_max     0.002
_refine_ls_shift/su_mean     0.000
_refine_diff_density_max     0.287
_refine_diff_density_min     -0.333
_refine_ls_extinction_method     none
_refine_ls_extinction_coef     .
loop_
    _atom_type_symbol
    _atom_type_description
    _atom_type_scat_dispersion_real
    _atom_type_scat_dispersion_imag
    _atom_type_scat_source
    'C' 'C' 0.0181 0.0091
                         'International Tables Vol C Tables 4.2.6.8 and 6.1.1.4'
    'H' 'H' 0.0000 0.0000
                         'International Tables Vol C Tables 4.2.6.8 and 6.1.1.4'
    'Cl' 'Cl' 0.3639 0.7018
                         'International Tables Vol C Tables 4.2.6.8 and 6.1.1.4'
    'N' 'N' 0.0311 0.0180
                         'International Tables Vol C Tables 4.2.6.8 and 6.1.1.4'
    'O' 'O' 0.0492 0.0322
                         'International Tables Vol C Tables 4.2.6.8 and 6.1.1.4'
_computing_data_collection
;
CrysAlis PRO (Rigaku OD, 2018)
;
_computing_cell_refinement
;
CrysAlis PRO (Rigaku OD, 2018)
;
_computing_data_reduction
;
CrysAlis PRO (Rigaku OD, 2018)
;
_computing_structure_solution
;
SHELXS (Sheldrick, 2015<i>a</i>)
;
_computing_structure_refinement
;
SHELXL2017 (Sheldrick, 2015<i>b</i>)
;
_computing_molecular_graphics
;
ORTEP-3 for Windows (Farrugia, 2012), DIAMOND (Brandenburg,
2006)
;
_computing_publication_material
;
publCIF (Westrip, 2010)
;
loop_
    _atom_site_type_symbol
    _atom_site_label
    _atom_site_fract_x
    _atom_site_fract_y
    _atom_site_fract_z
    _atom_site_U_iso_or_equiv
    _atom_site_adp_type
    _atom_site_calc_flag
    _atom_site_occupancy
    _atom_site_disorder_assembly
    _atom_site_disorder_group
    O O1 0.60739(8) 0.97776(8) 0.10123(7) 0.01871(18) Uani d 1 . .
    N N1 0.18629(11) 0.75161(10) 0.46595(9) 0.0226(2) Uani d 1 . .
    N N2 0.37710(10) 1.03739(10) 0.11754(9) 0.0171(2) Uani d 1 . .
    H H2N 0.3042(12) 1.0441(15) 0.0858(13) 0.021 Uiso d 1 . .
    C C1 0.10938(13) 0.85755(12) 0.43978(11) 0.0219(3) Uani d 1 . .
    H H1 0.014870 0.864969 0.473525 0.026 Uiso calc 1 . .
    C C2 0.16098(12) 0.95678(12) 0.36591(11) 0.0200(2) Uani d 1 . .
    H H2 0.102752 1.030329 0.349550 0.024 Uiso calc 1 . .
    C C3 0.29944(12) 0.94745(11) 0.31582(10) 0.0179(2) Uani d 1 . .
    C C4 0.38016(13) 0.83804(12) 0.34405(11) 0.0213(3) Uani d 1 . .
    H H4 0.475365 0.828721 0.312628 0.026 Uiso calc 1 . .
    C C5 0.32023(13) 0.74264(12) 0.41854(11) 0.0235(3) Uani d 1 . .
    H H5 0.376045 0.668080 0.436755 0.028 Uiso calc 1 . .
    C C6 0.35802(12) 1.05429(12) 0.23434(11) 0.0197(2) Uani d 1 . .
    H H6A 0.295105 1.129610 0.244075 0.024 Uiso calc 1 . .
    H H6B 0.447977 1.065548 0.251964 0.024 Uiso calc 1 . .
    C C7 0.50027(11) 1.00274(10) 0.06174(10) 0.0146(2) Uani d 1 . .
    O O2 1.10206(8) 0.99617(8) 0.10296(7) 0.02007(19) Uani d 1 . .
    N N3 0.69677(11) 0.75172(10) 0.47531(9) 0.0211(2) Uani d 1 . .
    N N4 0.86920(10) 1.03345(10) 0.11304(9) 0.0173(2) Uani d 1 . .
    H H4N 0.8027(13) 1.0328(15) 0.0771(12) 0.021 Uiso d 1 . .
    C C8 0.65934(13) 0.86787(12) 0.49045(11) 0.0216(3) Uani d 1 . .
    H H8 0.599965 0.882524 0.557915 0.026 Uiso calc 1 . .
    C C9 0.70303(12) 0.96737(12) 0.41257(11) 0.0202(2) Uani d 1 . .
    H H9 0.674340 1.048201 0.426901 0.024 Uiso calc 1 . .
    C C10 0.78943(11) 0.94780(11) 0.31302(10) 0.0174(2) Uani d 1 . .
    C C11 0.82958(12) 0.82740(12) 0.29757(11) 0.0210(3) Uani d 1 . .
    H H11 0.889290 0.810106 0.231079 0.025 Uiso calc 1 . .
    C C12 0.78155(13) 0.73269(12) 0.38030(11) 0.0221(3) Uani d 1 . .
    H H12 0.810108 0.650822 0.368968 0.027 Uiso calc 1 . .
    C C13 0.83531(12) 1.05668(11) 0.22714(10) 0.0186(2) Uani d 1 . .
    H H13A 0.760868 1.125137 0.231071 0.022 Uiso calc 1 . .
    H H13B 0.917196 1.082945 0.246930 0.022 Uiso calc 1 . .
    C C14 0.99697(11) 1.00732(11) 0.06123(10) 0.0154(2) Uani d 1 . .
    Cl Cl1 -0.37720(3) 0.26656(3) 1.00591(3) 0.02890(10) Uani d 1 . .
    O O3 -0.07627(10) 0.73883(9) 0.67521(9) 0.0304(2) Uani d 1 . .
    O O4 0.03544(10) 0.58218(9) 0.59372(8) 0.0268(2) Uani d 1 . .
    H H4O 0.0841(18) 0.6388(14) 0.5594(16) 0.040 Uiso d 1 . .
    C C15 -0.06010(13) 0.63083(12) 0.66763(11) 0.0222(3) Uani d 1 . .
    C C16 -0.14493(12) 0.53923(12) 0.74585(11) 0.0205(3) Uani d 1 . .
    C C17 -0.23844(13) 0.57765(12) 0.83541(11) 0.0216(3) Uani d 1 . .
    H H17 -0.252419 0.661813 0.841895 0.026 Uiso calc 1 . .
    C C18 -0.31121(13) 0.49417(12) 0.91512(11) 0.0220(3) Uani d 1 . .
    H H18 -0.374727 0.520178 0.976363 0.026 Uiso calc 1 . .
    C C19 -0.28935(13) 0.37174(12) 0.90357(12) 0.0217(3) Uani d 1 . .
    C C20 -0.19944(13) 0.33124(12) 0.81370(12) 0.0240(3) Uani d 1 . .
    H H20 -0.187517 0.247331 0.806467 0.029 Uiso calc 1 . .
    C C21 -0.12741(13) 0.41610(12) 0.73471(12) 0.0230(3) Uani d 1 . .
    H H21 -0.065666 0.390163 0.672537 0.028 Uiso calc 1 . .
    Cl Cl2 0.09083(4) 0.27800(3) 0.98266(3) 0.03057(10) Uani d 1 . .
    O O5 0.42589(10) 0.74219(9) 0.67193(9) 0.0298(2) Uani d 1 . .
    O O6 0.56489(9) 0.58098(9) 0.61812(8) 0.0242(2) Uani d 1 . .
    H H6O 0.6094(17) 0.6374(14) 0.5776(14) 0.036 Uiso d 1 . .
    C C22 0.45469(13) 0.63220(12) 0.67727(11) 0.0205(3) Uani d 1 . .
    C C23 0.36560(12) 0.54182(12) 0.75218(11) 0.0194(2) Uani d 1 . .
    C C24 0.22992(13) 0.58221(12) 0.79557(11) 0.0221(3) Uani d 1 . .
    H H24 0.196233 0.665934 0.777238 0.026 Uiso calc 1 . .
    C C25 0.14420(13) 0.50108(12) 0.86510(11) 0.0227(3) Uani d 1 . .
    H H25 0.051448 0.527996 0.893646 0.027 Uiso calc 1 . .
    C C26 0.19648(14) 0.37974(12) 0.89221(11) 0.0223(3) Uani d 1 . .
    C C27 0.33072(14) 0.33723(12) 0.85065(12) 0.0237(3) Uani d 1 . .
    H H27 0.364433 0.253713 0.870218 0.028 Uiso calc 1 . .
    C C28 0.41476(13) 0.41920(12) 0.77991(11) 0.0212(3) Uani d 1 . .
    H H28 0.506744 0.391414 0.750081 0.025 Uiso calc 1 . .
loop_
    _atom_site_aniso_label
    _atom_site_aniso_U_11
    _atom_site_aniso_U_22
    _atom_site_aniso_U_33
    _atom_site_aniso_U_12
    _atom_site_aniso_U_13
    _atom_site_aniso_U_23
    O1 0.0124(4) 0.0244(4) 0.0184(4) -0.0031(3) -0.0020(3) -0.0012(3)
    N1 0.0252(5) 0.0229(6) 0.0182(5) -0.0028(4) 0.0006(4) -0.0039(4)
    N2 0.0126(4) 0.0213(5) 0.0165(5) -0.0018(4) -0.0001(4) -0.0036(4)
    C1 0.0181(5) 0.0265(7) 0.0199(6) -0.0024(5) 0.0006(5) -0.0049(5)
    C2 0.0179(6) 0.0229(6) 0.0181(6) 0.0003(5) -0.0019(5) -0.0041(5)
    C3 0.0184(5) 0.0217(6) 0.0145(5) -0.0025(4) -0.0016(4) -0.0063(5)
    C4 0.0189(6) 0.0246(6) 0.0192(6) 0.0007(5) -0.0001(5) -0.0062(5)
    C5 0.0256(6) 0.0223(6) 0.0202(6) 0.0029(5) -0.0018(5) -0.0041(5)
    C6 0.0198(6) 0.0208(6) 0.0179(6) -0.0033(5) 0.0015(5) -0.0061(5)
    C7 0.0134(5) 0.0125(5) 0.0166(6) -0.0038(4) -0.0002(4) 0.0002(4)
    O2 0.0128(4) 0.0279(5) 0.0189(4) -0.0032(3) -0.0018(3) -0.0028(4)
    N3 0.0195(5) 0.0227(5) 0.0200(5) -0.0023(4) -0.0010(4) -0.0031(4)
    N4 0.0118(4) 0.0227(5) 0.0168(5) -0.0019(4) -0.0011(4) -0.0036(4)
    C8 0.0219(6) 0.0249(6) 0.0179(6) -0.0028(5) 0.0006(5) -0.0069(5)
    C9 0.0196(6) 0.0207(6) 0.0202(6) -0.0014(5) -0.0001(5) -0.0070(5)
    C10 0.0124(5) 0.0220(6) 0.0185(6) -0.0020(4) -0.0026(4) -0.0047(5)
    C11 0.0179(5) 0.0227(6) 0.0205(6) -0.0003(5) 0.0024(5) -0.0062(5)
    C12 0.0202(6) 0.0199(6) 0.0247(7) -0.0001(5) 0.0004(5) -0.0057(5)
    C13 0.0161(5) 0.0202(6) 0.0184(6) -0.0020(4) 0.0015(4) -0.0053(5)
    C14 0.0134(5) 0.0142(5) 0.0171(6) -0.0036(4) -0.0005(4) 0.0003(4)
    Cl1 0.02788(17) 0.02064(16) 0.03483(19) -0.00701(12) -0.00165(13)
                                                                     0.00283(13)
    O3 0.0325(5) 0.0191(5) 0.0334(6) -0.0029(4) 0.0071(4) -0.0023(4)
    O4 0.0290(5) 0.0232(5) 0.0250(5) -0.0049(4) 0.0060(4) -0.0053(4)
    C15 0.0219(6) 0.0215(6) 0.0221(6) -0.0008(5) -0.0026(5) -0.0030(5)
    C16 0.0186(5) 0.0205(6) 0.0224(6) -0.0020(5) -0.0038(5) -0.0037(5)
    C17 0.0223(6) 0.0171(6) 0.0252(7) -0.0015(5) -0.0034(5) -0.0043(5)
    C18 0.0204(6) 0.0213(6) 0.0237(6) -0.0029(5) -0.0012(5) -0.0045(5)
    C19 0.0186(5) 0.0195(6) 0.0268(7) -0.0047(5) -0.0052(5) -0.0005(5)
    C20 0.0220(6) 0.0174(6) 0.0337(7) -0.0016(5) -0.0057(5) -0.0065(5)
    C21 0.0202(6) 0.0228(6) 0.0265(7) -0.0012(5) -0.0026(5) -0.0078(5)
    Cl2 0.03914(19) 0.02243(17) 0.02819(18) -0.01267(13) 0.00685(14)
                                                                    -0.00548(13)
    O5 0.0297(5) 0.0185(5) 0.0339(6) -0.0007(4) 0.0079(4) -0.0010(4)
    O6 0.0214(4) 0.0210(5) 0.0258(5) -0.0010(4) 0.0039(4) -0.0023(4)
    C22 0.0199(6) 0.0198(6) 0.0206(6) -0.0004(5) -0.0027(5) -0.0027(5)
    C23 0.0199(6) 0.0196(6) 0.0184(6) -0.0018(5) -0.0025(5) -0.0037(5)
    C24 0.0218(6) 0.0180(6) 0.0247(6) 0.0009(5) -0.0026(5) -0.0030(5)
    C25 0.0205(6) 0.0233(6) 0.0237(6) -0.0019(5) -0.0009(5) -0.0053(5)
    C26 0.0272(6) 0.0207(6) 0.0196(6) -0.0073(5) -0.0007(5) -0.0046(5)
    C27 0.0298(7) 0.0167(6) 0.0238(6) -0.0007(5) -0.0029(5) -0.0039(5)
    C28 0.0214(6) 0.0200(6) 0.0216(6) 0.0010(5) -0.0022(5) -0.0059(5)
_geom_special_details
;
 All esds (except the esd in the dihedral angle between two l.s. planes)
 are estimated using the full covariance matrix.  The cell esds are taken
 into account individually in the estimation of esds in distances, angles
 and torsion angles; correlations between esds in cell parameters are only
 used when they are defined by crystal symmetry.  An approximate (isotropic)
 treatment of cell esds is used for estimating esds involving l.s. planes.
;
loop_
    _geom_bond_atom_site_label_1
    _geom_bond_atom_site_label_2
    _geom_bond_site_symmetry_2
    _geom_bond_distance
    _geom_bond_publ_flag
    O1 C7 . 1.2307(14) ?
    N1 C1 . 1.3386(17) ?
    N1 C5 . 1.3445(17) ?
    N2 C7 . 1.3292(15) ?
    N2 C6 . 1.4612(16) ?
    N2 H2N . 0.876(9) ?
    C1 C2 . 1.3838(19) ?
    C1 H1 . 0.9500 ?
    C2 C3 . 1.3935(17) ?
    C2 H2 . 0.9500 ?
    C3 C4 . 1.3915(18) ?
    C3 C6 . 1.5111(17) ?
    C4 C5 . 1.3879(19) ?
    C4 H4 . 0.9500 ?
    C5 H5 . 0.9500 ?
    C6 H6A . 0.9900 ?
    C6 H6B . 0.9900 ?
    C7 C7 2_675 1.537(2) ?
    O2 C14 . 1.2325(14) ?
    N3 C12 . 1.3385(17) ?
    N3 C8 . 1.3408(17) ?
    N4 C14 . 1.3269(15) ?
    N4 C13 . 1.4471(16) ?
    N4 H4N . 0.865(9) ?
    C8 C9 . 1.3830(19) ?
    C8 H8 . 0.9500 ?
    C9 C10 . 1.3911(17) ?
    C9 H9 . 0.9500 ?
    C10 C11 . 1.3906(18) ?
    C10 C13 . 1.5118(17) ?
    C11 C12 . 1.3886(19) ?
    C11 H11 . 0.9500 ?
    C12 H12 . 0.9500 ?
    C13 H13A . 0.9900 ?
    C13 H13B . 0.9900 ?
    C14 C14 2_775 1.539(2) ?
    Cl1 C19 . 1.7402(13) ?
    O3 C15 . 1.2172(17) ?
    O4 C15 . 1.3196(16) ?
    O4 H4O . 0.847(9) ?
    C15 C16 . 1.4958(18) ?
    C16 C17 . 1.3938(19) ?
    C16 C21 . 1.3957(18) ?
    C17 C18 . 1.3861(19) ?
    C17 H17 . 0.9500 ?
    C18 C19 . 1.3886(19) ?
    C18 H18 . 0.9500 ?
    C19 C20 . 1.389(2) ?
    C20 C21 . 1.388(2) ?
    C20 H20 . 0.9500 ?
    C21 H21 . 0.9500 ?
    Cl2 C26 . 1.7418(13) ?
    O5 C22 . 1.2173(17) ?
    O6 C22 . 1.3181(16) ?
    O6 H6O . 0.846(9) ?
    C22 C23 . 1.4945(18) ?
    C23 C28 . 1.3923(18) ?
    C23 C24 . 1.3977(17) ?
    C24 C25 . 1.3850(19) ?
    C24 H24 . 0.9500 ?
    C25 C26 . 1.3871(19) ?
    C25 H25 . 0.9500 ?
    C26 C27 . 1.3862(19) ?
    C27 C28 . 1.3869(19) ?
    C27 H27 . 0.9500 ?
    C28 H28 . 0.9500 ?
loop_
    _geom_angle_atom_site_label_1
    _geom_angle_atom_site_label_2
    _geom_angle_atom_site_label_3
    _geom_angle_site_symmetry_1
    _geom_angle_site_symmetry_3
    _geom_angle
    _geom_angle_publ_flag
    C1 N1 C5 . . 117.89(11) ?
    C7 N2 C6 . . 121.67(10) ?
    C7 N2 H2N . . 119.5(11) ?
    C6 N2 H2N . . 118.6(11) ?
    N1 C1 C2 . . 123.12(12) ?
    N1 C1 H1 . . 118.4 ?
    C2 C1 H1 . . 118.4 ?
    C1 C2 C3 . . 119.15(12) ?
    C1 C2 H2 . . 120.4 ?
    C3 C2 H2 . . 120.4 ?
    C4 C3 C2 . . 117.87(12) ?
    C4 C3 C6 . . 121.98(11) ?
    C2 C3 C6 . . 120.14(11) ?
    C5 C4 C3 . . 119.37(11) ?
    C5 C4 H4 . . 120.3 ?
    C3 C4 H4 . . 120.3 ?
    N1 C5 C4 . . 122.59(12) ?
    N1 C5 H5 . . 118.7 ?
    C4 C5 H5 . . 118.7 ?
    N2 C6 C3 . . 112.69(10) ?
    N2 C6 H6A . . 109.1 ?
    C3 C6 H6A . . 109.1 ?
    N2 C6 H6B . . 109.1 ?
    C3 C6 H6B . . 109.1 ?
    H6A C6 H6B . . 107.8 ?
    O1 C7 N2 . . 125.33(11) ?
    O1 C7 C7 . 2_675 121.12(13) ?
    N2 C7 C7 . 2_675 113.55(12) ?
    C12 N3 C8 . . 117.64(11) ?
    C14 N4 C13 . . 123.73(10) ?
    C14 N4 H4N . . 117.5(11) ?
    C13 N4 H4N . . 118.7(11) ?
    N3 C8 C9 . . 123.14(12) ?
    N3 C8 H8 . . 118.4 ?
    C9 C8 H8 . . 118.4 ?
    C8 C9 C10 . . 119.28(12) ?
    C8 C9 H9 . . 120.4 ?
    C10 C9 H9 . . 120.4 ?
    C11 C10 C9 . . 117.71(12) ?
    C11 C10 C13 . . 123.06(11) ?
    C9 C10 C13 . . 119.23(11) ?
    C12 C11 C10 . . 119.35(12) ?
    C12 C11 H11 . . 120.3 ?
    C10 C11 H11 . . 120.3 ?
    N3 C12 C11 . . 122.87(12) ?
    N3 C12 H12 . . 118.6 ?
    C11 C12 H12 . . 118.6 ?
    N4 C13 C10 . . 114.16(10) ?
    N4 C13 H13A . . 108.7 ?
    C10 C13 H13A . . 108.7 ?
    N4 C13 H13B . . 108.7 ?
    C10 C13 H13B . . 108.7 ?
    H13A C13 H13B . . 107.6 ?
    O2 C14 N4 . . 125.67(11) ?
    O2 C14 C14 . 2_775 121.76(13) ?
    N4 C14 C14 . 2_775 112.57(12) ?
    C15 O4 H4O . . 106.4(14) ?
    O3 C15 O4 . . 124.16(12) ?
    O3 C15 C16 . . 122.31(12) ?
    O4 C15 C16 . . 113.49(11) ?
    C17 C16 C21 . . 119.62(12) ?
    C17 C16 C15 . . 118.56(12) ?
    C21 C16 C15 . . 121.73(12) ?
    C18 C17 C16 . . 120.60(12) ?
    C18 C17 H17 . . 119.7 ?
    C16 C17 H17 . . 119.7 ?
    C17 C18 C19 . . 118.62(12) ?
    C17 C18 H18 . . 120.7 ?
    C19 C18 H18 . . 120.7 ?
    C18 C19 C20 . . 122.06(12) ?
    C18 C19 Cl1 . . 118.50(10) ?
    C20 C19 Cl1 . . 119.44(10) ?
    C21 C20 C19 . . 118.52(12) ?
    C21 C20 H20 . . 120.7 ?
    C19 C20 H20 . . 120.7 ?
    C20 C21 C16 . . 120.55(12) ?
    C20 C21 H21 . . 119.7 ?
    C16 C21 H21 . . 119.7 ?
    C22 O6 H6O . . 108.1(13) ?
    O5 C22 O6 . . 124.16(12) ?
    O5 C22 C23 . . 122.35(12) ?
    O6 C22 C23 . . 113.49(11) ?
    C28 C23 C24 . . 119.54(12) ?
    C28 C23 C22 . . 121.62(11) ?
    C24 C23 C22 . . 118.84(11) ?
    C25 C24 C23 . . 120.48(12) ?
    C25 C24 H24 . . 119.8 ?
    C23 C24 H24 . . 119.8 ?
    C24 C25 C26 . . 118.68(12) ?
    C24 C25 H25 . . 120.7 ?
    C26 C25 H25 . . 120.7 ?
    C27 C26 C25 . . 122.06(12) ?
    C27 C26 Cl2 . . 118.96(10) ?
    C25 C26 Cl2 . . 118.97(10) ?
    C26 C27 C28 . . 118.61(12) ?
    C26 C27 H27 . . 120.7 ?
    C28 C27 H27 . . 120.7 ?
    C27 C28 C23 . . 120.62(12) ?
    C27 C28 H28 . . 119.7 ?
    C23 C28 H28 . . 119.7 ?
loop_
    _geom_torsion_atom_site_label_1
    _geom_torsion_atom_site_label_2
    _geom_torsion_atom_site_label_3
    _geom_torsion_atom_site_label_4
    _geom_torsion_site_symmetry_1
    _geom_torsion_site_symmetry_2
    _geom_torsion_site_symmetry_3
    _geom_torsion_site_symmetry_4
    _geom_torsion
    _geom_torsion_publ_flag
    C5 N1 C1 C2 . . . . 0.7(2) ?
    N1 C1 C2 C3 . . . . -0.1(2) ?
    C1 C2 C3 C4 . . . . -0.79(18) ?
    C1 C2 C3 C6 . . . . 179.63(11) ?
    C2 C3 C4 C5 . . . . 1.09(18) ?
    C6 C3 C4 C5 . . . . -179.34(12) ?
    C1 N1 C5 C4 . . . . -0.3(2) ?
    C3 C4 C5 N1 . . . . -0.5(2) ?
    C7 N2 C6 C3 . . . . -101.17(13) ?
    C4 C3 C6 N2 . . . . 76.87(14) ?
    C2 C3 C6 N2 . . . . -103.57(13) ?
    C6 N2 C7 O1 . . . . 2.55(18) ?
    C6 N2 C7 C7 . . . 2_675 -176.74(11) ?
    C12 N3 C8 C9 . . . . 0.65(19) ?
    N3 C8 C9 C10 . . . . 0.33(19) ?
    C8 C9 C10 C11 . . . . -0.96(18) ?
    C8 C9 C10 C13 . . . . 179.04(11) ?
    C9 C10 C11 C12 . . . . 0.65(18) ?
    C13 C10 C11 C12 . . . . -179.36(11) ?
    C8 N3 C12 C11 . . . . -0.99(19) ?
    C10 C11 C12 N3 . . . . 0.3(2) ?
    C14 N4 C13 C10 . . . . -98.77(13) ?
    C11 C10 C13 N4 . . . . 26.33(16) ?
    C9 C10 C13 N4 . . . . -153.67(11) ?
    C13 N4 C14 O2 . . . . 2.03(19) ?
    C13 N4 C14 C14 . . . 2_775 -177.41(12) ?
    O3 C15 C16 C17 . . . . -4.90(19) ?
    O4 C15 C16 C17 . . . . 172.82(12) ?
    O3 C15 C16 C21 . . . . 178.55(13) ?
    O4 C15 C16 C21 . . . . -3.73(18) ?
    C21 C16 C17 C18 . . . . 1.81(19) ?
    C15 C16 C17 C18 . . . . -174.81(12) ?
    C16 C17 C18 C19 . . . . -0.24(19) ?
    C17 C18 C19 C20 . . . . -1.41(19) ?
    C17 C18 C19 Cl1 . . . . 178.20(10) ?
    C18 C19 C20 C21 . . . . 1.4(2) ?
    Cl1 C19 C20 C21 . . . . -178.18(10) ?
    C19 C20 C21 C16 . . . . 0.20(19) ?
    C17 C16 C21 C20 . . . . -1.79(19) ?
    C15 C16 C21 C20 . . . . 174.72(12) ?
    O5 C22 C23 C28 . . . . -163.13(13) ?
    O6 C22 C23 C28 . . . . 17.41(17) ?
    O5 C22 C23 C24 . . . . 16.56(19) ?
    O6 C22 C23 C24 . . . . -162.89(12) ?
    C28 C23 C24 C25 . . . . -0.43(19) ?
    C22 C23 C24 C25 . . . . 179.87(12) ?
    C23 C24 C25 C26 . . . . 1.1(2) ?
    C24 C25 C26 C27 . . . . -0.9(2) ?
    C24 C25 C26 Cl2 . . . . 178.27(10) ?
    C25 C26 C27 C28 . . . . 0.1(2) ?
    Cl2 C26 C27 C28 . . . . -179.13(10) ?
    C26 C27 C28 C23 . . . . 0.6(2) ?
    C24 C23 C28 C27 . . . . -0.46(19) ?
    C22 C23 C28 C27 . . . . 179.24(12) ?
loop_
    _geom_hbond_atom_site_label_D
    _geom_hbond_atom_site_label_H
    _geom_hbond_atom_site_label_A
    _geom_hbond_site_symmetry_A
    _geom_hbond_distance_DH
    _geom_hbond_distance_HA
    _geom_hbond_distance_DA
    _geom_hbond_angle_DHA
    N2 H2N O1 2_675 0.876(13) 2.350(16) 2.7088(14) 104.7(11)
    N4 H4N O2 2_775 0.866(14) 2.304(15) 2.7028(14) 108.2(11)
    O4 H4O N1 . 0.847(18) 1.816(18) 2.6559(15) 171.0(19)
    O6 H6O N3 . 0.846(17) 1.802(17) 2.6419(15) 172.2(17)
    C8 H8 O5 . 0.95 2.53 3.1708(17) 125
    N2 H2N O2 1_455 0.876(13) 2.112(13) 2.8800(13) 145.9(14)
    N4 H4N O1 . 0.866(14) 2.068(14) 2.7959(13) 141.2(13)
    C2 H2 O3 2_576 0.95 2.53 3.3597(17) 146
    C6 H6A O3 2_576 0.99 2.59 3.5262(17) 157
    C9 H9 O5 2_676 0.95 2.59 3.3701(17) 140
    C13 H13A O5 2_676 0.99 2.48 3.4006(16) 155
    C27 H27 O1 2_666 0.95 2.53 3.4505(16) 163
_shelx_space_group_comment
;
The symmetry employed for this shelxl refinement is uniquely defined
by the following loop, which should always be used as a source of
symmetry information in preference to the above space-group names.
They are only intended as comments.
;
_shelx_estimated_absorpt_T_min     0.728
_shelx_estimated_absorpt_T_max     0.936
_shelx_hkl_file
;
   0   0  -1  144.36    3.70
   0   0  -2    9.53    0.80
   0   0  -3  281.23    7.75
   0   0  -4   33.38    2.10
   0   0  -5   28.14    2.16
   0   0  -6    3.95    0.87
   0   0  -6    5.73    1.15
   0   0  -7    4.83    1.24
   0   0  -7    4.25    0.89
   0   0  -8   73.63    3.10
   0   0  -8   79.05    3.01
   0   0  -8   83.95    4.97
   0   0  -8   85.25    3.21
   0   0  -8   77.96    4.10
   0   0  -9  255.72   10.33
   0   0  -9  263.44    7.61
   0   0  -9  256.04    7.57
   0   0  -9  251.31    7.34
   0   0 -10   77.16    3.42
   0   0 -10   75.32    6.05
   0   0 -10   77.86    3.04
   0   0 -10   78.23    5.29
   0   0 -10   78.57    3.25
   0   0 -11    1.03    1.11
   0   0 -11   -0.11    0.55
   0   0 -11    0.55    0.65
   0   0 -11    0.51    0.38
   0   0 -11    1.01    0.46
   0   0  12   39.99    1.98
   0   0 -12   49.31    2.06
   0   0 -12   44.13    2.30
   0   0 -12   45.44    2.47
   0   0 -12   43.57    1.98
   0   0  13    9.86    0.77
   0   0 -13   12.17    1.16
   0   0 -13   10.45    1.02
   0   0 -14   10.41    0.84
   0   0 -14    9.16    0.85
   0   0 -15    0.23    0.20
   0   1 -14    2.48    0.44
   0   1 -14    2.43    0.35
   0   1 -14    1.61    0.42
   0   1 -13    2.42    0.55
   0   1 -13    1.20    0.54
   0   1 -13    1.35    0.38
   0   1 -12   32.82    1.63
   0  -1  12   30.54    1.59
   0   1 -12   34.79    1.75
   0   1 -12   31.24    2.01
   0   1 -12   32.44    1.91
   0   1 -11   56.61    2.51
   0   1 -11   59.01    5.37
   0   1 -11   56.15    2.73
   0   1 -11   61.06    2.99
   0   1 -11   57.59    2.48
   0  -1  11   60.59    2.50
   0   1 -10   28.13    3.63
   0   1 -10   31.69    1.77
   0   1 -10   33.56    2.04
   0   1 -10   31.21    2.06
   0  -1  10   29.64    1.72
   0   1  -9    1.51    0.64
   0   1  -9    0.41    0.35
   0   1  -9    1.52    1.43
   0   1  -9    2.05    0.73
   0   1  -9    2.16    1.06
   0   1  -8   23.16    1.57
   0   1  -8   25.46    2.55
   0   1  -8   23.46    1.39
   0   1  -8   22.42    1.46
   0   1  -8   24.52    3.06
   0   1  -7   58.52    2.48
   0   1  -7   59.49    2.48
   0   1  -7   57.12    2.36
   0   1  -7   63.23    3.84
   0   1  -6    0.10    0.37
   0   1  -6    0.18    0.70
   0   1  -5  667.87   16.95
   0   1  -5  747.33   18.20
   0   1  -4   11.65    0.93
   0   1  -4   12.97    1.25
   0   1  -3  152.32    4.14
   0   1  -3  150.05    3.80
   0   1  -3  161.06    4.72
   0   1  -3  147.02    3.85
   0   1  -2   69.75    1.94
   0   1  -2   67.70    2.04
   0   1  -1   13.78    0.89
   0  -1   0    7.59    0.48
   0   1   0    8.87    0.57
   0  -1  -1   13.40    0.79
   0  -1  -2  305.81    8.20
   0   1   2  320.01    7.53
   0   1   3  323.91    7.85
   0   1   3  333.85    7.80
   0  -1  -4  181.20    4.42
   0   1   4  179.60    4.29
   0  -1  -5   59.19    3.28
   0  -1  -6  114.38    5.31
   0  -1  -7    4.41    1.21
   0  -1  -7    3.49    0.99
   0  -1  -8    0.84    0.79
   0  -1  -8    2.54    0.64
   0  -1  -8    1.72    0.47
   0  -1  -8    1.40    0.92
   0  -1  -8    2.74    0.56
   0  -1  -9   93.30    5.80
   0  -1  -9   93.84    3.52
   0  -1  -9   87.64    5.01
   0  -1  -9   99.99    3.74
   0  -1  -9   87.40    3.62
   0  -1 -10    3.99    1.48
   0  -1 -10    3.26    0.77
   0  -1 -10    4.05    0.88
   0  -1 -10    4.43    0.82
   0  -1 -11   14.01    1.42
   0  -1 -11   13.34    1.27
   0  -1 -11   13.22    1.11
   0  -1 -11   11.67    2.44
   0  -1 -11   15.49    2.67
   0  -1 -11   15.24    1.09
   0  -1 -12   -0.06    0.30
   0  -1 -12    0.51    0.39
   0  -1 -12    0.27    0.62
   0  -1 -12    0.57    0.57
   0   1  13    0.37    0.33
   0  -1 -13    1.04    0.50
   0  -1 -13    1.65    0.72
   0  -1 -14    5.23    0.64
   0  -1 -14    4.21    0.62
   0  -1 -15   -0.01    0.18
   0  -1 -15    0.56    0.26
   0   2 -14    0.67    0.27
   0   2 -14    0.90    0.29
   0   2 -14    1.36    0.32
   0   2 -13   13.87    0.94
   0   2 -13   14.57    1.10
   0   2 -13   14.20    1.16
   0   2 -13   15.82    0.99
   0   2 -12    0.19    0.49
   0   2 -12    0.11    0.40
   0   2 -12   -0.07    0.29
   0   2 -12   -0.09    0.52
   0  -2  11    6.18    0.72
   0   2 -11    7.23    2.17
   0   2 -11    5.98    0.85
   0   2 -11    5.76    0.77
   0   2 -11    6.58    1.03
   0   2 -11    5.28    0.90
   0   2 -10    0.89    1.30
   0   2 -10    2.08    0.68
   0   2 -10    2.32    0.55
   0  -2  10    1.29    0.44
   0   2 -10    1.63    0.57
   0   2  -9   -0.41    0.51
   0  -2   9    0.63    0.37
   0   2  -9   -0.34    0.88
   0   2  -9   -0.53    0.44
   0  -2   8    0.02    0.33
   0   2  -8    0.43    0.36
   0   2  -8    0.09    0.47
   0   2  -8    0.27    0.40
   0   2  -8   -0.03    1.00
   0  -2   7  343.28    9.09
   0   2  -7  389.51   11.54
   0   2  -7  361.12   13.14
   0   2  -7  352.03    9.20
   0   2  -7  367.26    9.54
   0   2  -7  360.21    9.37
   0   2  -6  892.62   24.90
   0   2  -6  903.54   23.05
   0   2  -5   75.72    3.48
   0   2  -5   67.15    4.14
   0   2  -4  633.98   17.10
   0   2  -4  662.52   15.88
   0   2  -4  614.41   14.82
   0   2  -4  616.96   14.95
   0   2  -3  552.23   14.86
   0   2  -3  559.05   13.45
   0   2  -2   73.27    2.56
   0   2  -2   66.61    2.98
   0   2  -1   51.40    2.27
   0   2   0  166.64    5.06
   0  -2   0  184.87    4.86
   0  -2  -1  622.83   14.99
   0   2   1  625.68   15.11
   0  -2  -2 3311.10   73.97
   0   2   2 3256.48   73.42
   0  -2  -3  288.50    8.45
   0   2   3  292.22    7.54
   0  -2  -4  472.31   13.12
   0   2   4  461.11   11.66
   0   2   4  486.12   11.55
   0   2   5  597.75   13.98
   0  -2  -5  610.33   16.56
   0   2   5  587.65   14.05
   0  -2  -6 1246.06   31.76
   0  -2  -7    7.16    1.58
   0  -2  -8    8.82    1.77
   0  -2  -8    7.29    0.89
   0   2   8    8.85    0.86
   0  -2  -8    8.33    1.78
   0  -2  -8    8.52    0.96
   0  -2  -8    7.95    0.78
   0  -2  -8    8.78    0.87
   0  -2  -9   58.29    2.73
   0  -2  -9   59.11    2.76
   0  -2  -9   57.65    2.58
   0  -2  -9   56.70    4.30
   0  -2  -9   62.64    4.83
   0  -2 -10    4.33    0.86
   0  -2 -10    5.00    1.63
   0  -2 -10    5.08    0.81
   0  -2 -10    4.16    0.87
   0  -2 -11   38.10    2.34
   0  -2 -11   39.18    4.09
   0  -2 -11   42.09    2.43
   0  -2 -11   43.55    2.31
   0  -2 -12   30.93    1.63
   0  -2 -12   30.44    1.90
   0  -2 -12   30.73    2.05
   0  -2 -13    2.23    0.65
   0   2  13    1.56    0.46
   0  -2 -13    2.34    0.63
   0  -2 -14   13.78    1.00
   0  -2 -14   14.71    1.12
   0   2  14   13.66    0.82
   0  -2 -15   21.27    1.05
   0  -2 -15   19.64    0.90
   0   3 -14    7.49    0.54
   0   3 -14    6.75    0.50
   0   3 -13    3.86    0.52
   0   3 -13    2.64    0.53
   0   3 -13    2.24    0.50
   0   3 -13    2.79    0.40
   0   3 -12    0.41    0.51
   0   3 -12    0.91    0.44
   0   3 -12    0.69    0.47
   0   3 -12    0.53    0.49
   0   3 -11    9.11    0.87
   0   3 -11    8.99    1.14
   0   3 -11    7.57    0.90
   0   3 -11    9.54    1.12
   0  -3  10   18.48    1.25
   0   3 -10   19.13    1.60
   0   3 -10   18.41    1.54
   0   3 -10   20.11    1.48
   0   3 -10   15.96    2.80
   0   3 -10   19.22    1.36
   0   3  -9  147.98    4.64
   0   3  -9  154.98    4.94
   0  -3   9  152.61    4.72
   0   3  -9  148.52    8.65
   0   3  -9  159.15    5.32
   0   3  -9  150.90    5.12
   0   3  -8   20.04    1.38
   0   3  -8   23.01    3.23
   0  -3   8   18.68    1.27
   0   3  -8   18.20    1.25
   0   3  -8   19.67    1.52
   0   3  -8   20.59    1.22
   0   3  -8   21.36    1.53
   0   3  -7   16.37    1.32
   0  -3   7   16.53    1.12
   0   3  -7   16.67    1.26
   0   3  -7   14.58    2.46
   0   3  -7   15.61    1.16
   0   3  -7   15.03    1.11
   0   3  -6   57.81    4.30
   0   3  -6   60.02    2.51
   0   3  -6   58.40    2.39
   0   3  -6   59.89    3.21
   0   3  -5   58.54    2.87
   0   3  -5   52.01    2.34
   0   3  -5   52.17    2.26
   0   3  -5   51.49    3.75
   0   3  -4  838.65   23.17
   0   3  -4  832.89   21.35
   0   3  -4  877.62   21.18
   0   3  -3  162.10    6.19
   0   3  -3  167.08    5.26
   0   3  -2   69.74    3.50
   0   3  -2   87.67    3.28
   0   3  -1  865.66   21.02
   0   3  -1  840.01   20.54
   0   3   0 1094.74   26.14
   0   3   1  202.53    6.31
   0  -3  -1  207.99    6.11
   0  -3  -2   39.64    2.23
   0   3   2   40.62    2.14
   0  -3  -3    1.94    0.80
   0   3   3    1.65    0.58
   0  -3  -4   33.31    2.55
   0   3   4   37.72    1.98
   0  -3  -5  153.85    6.40
   0   3   5  151.49    4.88
   0   3   5  160.29    5.14
   0   3   6   61.75    2.51
   0   3   6   60.88    2.43
   0  -3  -6   63.27    4.12
   0  -3  -7   17.07    1.14
   0  -3  -7   19.46    1.34
   0  -3  -7   17.03    1.24
   0  -3  -7   18.76    2.45
   0  -3  -8   18.00    1.21
   0  -3  -8   19.43    1.31
   0  -3  -8   18.35    1.40
   0  -3  -8   18.46    2.55
   0   3   8   17.60    1.28
   0  -3  -8   18.51    1.39
   0  -3  -9   -1.29    1.04
   0  -3  -9    0.55    0.51
   0  -3  -9   -0.08    0.44
   0  -3  -9    0.50    0.39
   0   3   9    0.28    0.44
   0  -3  -9    0.23    1.08
   0  -3  -9    0.52    0.37
   0  -3 -10   61.17    2.76
   0  -3 -10   63.08    5.23
   0  -3 -10   56.57    2.91
   0  -3 -10   62.22    4.80
   0  -3 -10   60.32    2.93
   0  -3 -11    9.66    1.18
   0  -3 -11    9.97    2.21
   0  -3 -11   10.94    1.17
   0  -3 -11   10.26    1.22
   0  -3 -12    6.37    1.03
   0  -3 -12    6.22    0.91
   0  -3 -12    7.55    1.10
   0  -3 -13    3.29    0.64
   0  -3 -13    3.50    0.77
   0  -3 -14   14.01    1.10
   0   3  14   11.74    0.81
   0  -3 -14   13.14    0.96
   0  -3 -15    0.69    0.27
   0   4 -13    0.24    0.27
   0   4 -13    0.11    0.28
   0   4 -13   -0.52    0.29
   0   4 -13   -0.09    0.26
   0   4 -12    1.51    0.38
   0   4 -12    2.20    0.52
   0   4 -12    1.38    0.48
   0   4 -12    1.07    0.42
   0   4 -12    1.47    0.43
   0   4 -11    1.32    0.61
   0   4 -11    1.34    0.57
   0   4 -11    1.96    0.52
   0   4 -11    1.74    0.61
   0   4 -10   37.37    2.04
   0   4 -10   35.81    2.17
   0   4 -10   33.39    3.90
   0   4 -10   34.27    1.87
   0   4 -10   35.17    2.11
   0   4 -10   33.94    1.94
   0   4  -9   45.30    2.48
   0   4  -9   41.13    4.46
   0   4  -9   51.75    2.41
   0   4  -9   45.62    2.44
   0   4  -9   45.63    1.97
   0   4  -9   46.60    2.28
   0   4  -8    2.71    0.64
   0   4  -8    3.52    0.58
   0   4  -8    2.33    0.63
   0   4  -8    3.56    1.40
   0   4  -8    3.19    0.59
   0   4  -8    4.01    0.81
   0   4  -7    9.93    1.01
   0   4  -7   10.56    2.17
   0   4  -7   10.11    1.00
   0   4  -7   10.11    0.95
   0  -4   7    9.74    0.90
   0   4  -7   10.39    1.12
   0   4  -6   13.56    2.18
   0   4  -6   15.48    1.16
   0   4  -6   16.36    1.23
   0   4  -6   17.15    1.28
   0   4  -6   16.15    1.15
   0   4  -5   14.43    1.06
   0   4  -5   13.70    1.10
   0   4  -5   11.91    1.22
   0   4  -5   13.31    1.99
   0   4  -5   12.24    1.32
   0   4  -4   70.39    3.58
   0   4  -4   71.37    4.38
   0   4  -4   71.19    3.38
   0   4  -3   14.53    1.77
   0   4  -3   14.26    1.44
   0   4  -2  635.87   16.50
   0   4  -2  633.96   17.23
   0   4  -1  245.58    8.03
   0   4  -1  252.29    7.75
   0   4   0  826.51   21.08
   0   4   0  866.32   21.43
   0   4   1  574.86   15.93
   0   4   1  605.24   15.77
   0  -4  -2  242.30    7.75
   0   4   2  249.66    7.66
   0  -4  -3  545.27   15.33
   0   4   3  575.97   14.83
   0  -4  -4    7.33    1.38
   0   4   4    6.28    0.97
   0   4   5   56.55    3.03
   0   4   5   55.51    2.83
   0   4   5   51.02    1.80
   0   4   6   72.94    3.43
   0  -4  -6   70.58    4.61
   0   4   6   75.09    3.32
   0  -4  -7   37.83    1.72
   0  -4  -7   37.91    1.81
   0   4   7   38.68    1.86
   0  -4  -7   36.94    3.55
   0  -4  -8  281.07    8.14
   0  -4  -8  300.66    8.24
   0  -4  -8  288.54    7.91
   0   4   8  292.40    7.99
   0  -4  -8  313.55   12.30
   0  -4  -8  284.61    7.75
   0  -4  -9   36.94    1.97
   0   4   9   33.71    1.93
   0  -4  -9   36.48    2.14
   0  -4  -9   34.21    2.07
   0  -4  -9   29.25    3.46
   0  -4  -9   34.38    1.84
   0  -4  -9   36.19    4.07
   0  -4 -10    1.38    1.12
   0  -4 -10    0.51    0.56
   0   4  10    1.04    0.51
   0  -4 -10    0.26    0.45
   0  -4 -10   -0.73    1.17
   0  -4 -10    0.70    0.62
   0  -4 -11   27.69    3.34
   0  -4 -11   25.19    1.86
   0  -4 -11   24.65    1.69
   0  -4 -11   18.88    3.07
   0  -4 -11   22.43    1.81
   0  -4 -12    5.90    1.00
   0  -4 -12    5.70    0.89
   0  -4 -12    5.71    0.97
   0  -4 -13   58.70    2.65
   0   4  13   52.34    2.03
   0  -4 -13   55.74    2.37
   0  -4 -13   58.18    2.64
   0  -4 -14    0.60    0.33
   0  -4 -14    0.63    0.34
   0   4  14    0.51    0.28
   0  -4 -15    4.36    0.46
   0   5 -13    8.93    0.55
   0   5 -13    8.90    0.58
   0   5 -12    1.68    0.43
   0   5 -12    2.27    0.47
   0   5 -12    2.56    0.47
   0   5 -12    2.03    0.34
   0   5 -12    1.85    0.44
   0   5 -11   14.39    1.20
   0   5 -11   15.70    1.17
   0   5 -11   14.60    1.04
   0   5 -11   16.50    1.28
   0   5 -11   15.91    1.26
   0   5 -10    8.27    0.93
   0   5 -10    9.91    1.05
   0   5 -10    9.64    1.09
   0   5 -10    9.40    1.06
   0   5  -9    1.79    0.51
   0   5  -9    2.18    0.76
   0   5  -9    0.75    1.24
   0   5  -9    1.36    0.57
   0   5  -9    1.34    0.60
   0   5  -9    1.19    0.56
   0   5  -8   28.75    1.62
   0   5  -8   28.59    1.86
   0   5  -8   28.20    3.62
   0   5  -8   29.71    1.83
   0   5  -8   29.69    1.97
   0   5  -8   30.73    1.82
   0   5  -8   27.70    1.75
   0   5  -7  132.66    4.37
   0   5  -7  131.09    4.64
   0   5  -7  127.50    4.41
   0   5  -7  129.07    4.51
   0   5  -7  128.08    7.67
   0   5  -7  128.48    4.15
   0   5  -7  127.41    4.44
   0   5  -6  134.34    4.42
   0   5  -6  126.11    4.34
   0   5  -6  133.41    4.53
   0   5  -6  127.25    4.31
   0   5  -6  126.28    7.29
   0   5  -6  128.70    4.26
   0   5  -5  111.06    3.80
   0   5  -5  108.72    3.72
   0   5  -5  112.97    6.40
   0   5  -5  118.83    3.87
   0   5  -5  107.94    3.90
   0   5  -5  111.74    3.81
   0   5  -4  214.44    5.84
   0   5  -4  200.34    5.80
   0   5  -4  209.28    5.93
   0   5  -4  212.50    7.33
   0   5  -4  193.04    5.47
   0   5  -4  197.63    8.54
   0   5  -4  196.89    7.50
   0   5  -4  201.53    5.80
   0   5  -4  207.95    5.78
   0   5  -3   72.48    4.01
   0   5  -3   72.83    4.40
   0   5  -3   74.69    3.81
   0   5  -3   65.35    2.38
   0   5  -2    5.61    1.09
   0   5  -2    4.68    1.17
   0   5  -1  104.76    4.65
   0   5  -1   93.89    4.69
   0   5   0  101.48    4.62
   0   5   0   99.07    4.70
   0   5   1  288.43    9.18
   0   5   1  282.23    9.32
   0  -5  -2  345.46   10.69
   0   5   2  357.40   10.72
   0   5   3    1.07    0.74
   0  -5  -3    0.54    0.73
   0  -5  -4  257.82    9.42
   0   5   4  274.95    8.78
   0   5   5   40.19    2.63
   0   5   5   34.93    1.59
   0  -5  -5   40.46    3.38
   0   5   5   37.04    2.80
   0   5   6  172.22    6.61
   0   5   6  167.31    4.70
   0  -5  -6  170.94    8.00
   0   5   6  173.58    6.34
   0  -5  -7    2.00    0.43
   0   5   7    2.89    0.58
   0  -5  -7    1.08    1.21
   0  -5  -8    5.82    0.79
   0  -5  -8    6.56    0.77
   0  -5  -8    5.27    1.57
   0   5   8    5.18    0.79
   0  -5  -9    7.63    0.96
   0  -5  -9    8.89    2.20
   0   5   9    8.16    0.97
   0  -5  -9    7.63    0.85
   0  -5  -9    7.41    2.17
   0  -5  -9    7.00    1.00
   0  -5  -9    8.52    1.10
   0  -5 -10    0.37    0.63
   0  -5 -10   -0.53    0.44
   0   5  10    0.35    0.51
   0  -5 -10    1.28    1.29
   0  -5 -10    0.77    1.13
   0  -5 -10    0.23    0.56
   0  -5 -11    9.34    1.18
   0  -5 -11    9.16    2.05
   0  -5 -11    9.13    1.03
   0  -5 -11    9.21    1.19
   0  -5 -11    8.36    1.86
   0  -5 -12   12.07    1.22
   0  -5 -12    9.76    0.99
   0  -5 -12   12.20    1.25
   0  -5 -13    3.86    0.71
   0  -5 -13    4.08    0.73
   0  -5 -13    4.35    0.64
   0  -5 -14    4.37    0.61
   0  -5 -14    3.96    0.47
   0   6 -12    1.98    0.36
   0   6 -12    1.99    0.36
   0   6 -12    1.76    0.33
   0   6 -12    1.13    0.28
   0   6 -11    1.49    0.43
   0   6 -11    2.10    0.48
   0   6 -11    1.57    0.38
   0   6 -11    1.27    0.42
   0   6 -11    1.46    0.36
   0   6 -11    2.35    0.48
   0   6 -10    0.23    0.44
   0   6 -10    0.30    0.43
   0   6 -10    0.69    0.37
   0   6 -10    0.95    0.49
   0   6 -10    1.07    0.55
   0   6  -9    0.19    0.51
   0   6  -9    0.35    0.37
   0   6  -9    0.32    0.44
   0   6  -9    0.06    0.52
   0   6  -9    0.89    0.54
   0   6  -9    0.60    0.55
   0   6  -8   22.04    1.75
   0   6  -8   23.73    1.75
   0   6  -8   22.15    1.56
   0   6  -8   21.01    1.51
   0   6  -8   20.08    3.08
   0   6  -8   24.60    1.50
   0   6  -8   23.47    1.69
   0   6  -7   -0.66    0.59
   0   6  -7    1.63    1.17
   0   6  -7   -0.09    0.49
   0   6  -7    0.01    0.47
   0   6  -7   -0.63    0.61
   0   6  -7    0.30    0.56
   0   6  -7   -0.14    0.42
   0   6  -6   20.00    1.45
   0   6  -6   17.54    1.33
   0   6  -6   18.40    1.50
   0   6  -6   19.48    2.85
   0   6  -6   20.46    1.57
   0   6  -6   18.41    1.45
   0   6  -6   19.57    1.38
   0   6  -6   18.92    1.43
   0   6  -5  154.84    4.84
   0   6  -5  149.86    4.83
   0   6  -5  152.24    4.96
   0   6  -5  145.04    4.59
   0   6  -5  145.91    4.98
   0   6  -5  142.43    4.77
   0   6  -5  143.30    7.80
   0   6  -4  182.09    5.34
   0   6  -4  185.52    5.64
   0   6  -4  187.61    7.42
   0   6  -4  193.48    5.67
   0   6  -4  186.47    5.40
   0   6  -4  191.25    5.83
   0   6  -4  183.68    8.66
   0   6  -4  199.84    5.83
   0   6  -4  200.74    7.98
   0   6  -4  186.16    5.65
   0   6  -3   55.25    2.38
   0   6  -3   55.87    4.19
   0   6  -3   59.76    3.94
   0   6  -3   53.88    2.24
   0   6  -3   53.76    2.13
   0   6  -3   61.18    2.50
   0   6  -3   58.33    2.49
   0   6  -3   56.10    3.61
   0   6  -3   60.37    2.43
   0   6  -3   62.47    2.43
   0   6  -2    1.30    0.44
   0   6  -2    0.76    0.46
   0   6  -2    1.59    0.89
   0   6  -2    1.28    0.83
   0   6  -2    0.93    0.76
   0   6  -2    1.94    0.53
   0   6  -2    1.68    0.50
   0   6  -1   48.07    3.31
   0   6  -1   45.05    3.43
   0   6   0  164.45    6.78
   0   6   0  166.22    6.99
   0   6   1  258.21    9.26
   0   6   1  247.85    8.96
   0   6   2   10.77    1.72
   0  -6  -3  190.55    7.58
   0   6   3  182.88    7.30
   0   6   4  102.50    3.41
   0  -6  -4  107.29    5.67
   0   6   4  108.52    5.48
   0   6   4  106.19    5.14
   0   6   5  381.90    9.67
   0  -6  -5  383.56   13.34
   0   6   5  382.13   12.07
   0   6   5  371.92   12.46
   0  -6  -6  124.97    6.96
   0  -6  -6  126.32    3.88
   0   6   6  121.59    5.93
   0   6   6  121.55    3.85
   0   6   6  125.50    5.62
   0  -6  -7   58.74    4.88
   0   6   7   52.70    2.50
   0  -6  -7   58.37    2.33
   0   6   8   35.07    2.05
   0  -6  -8   37.37    1.84
   0  -6  -8   36.74    1.96
   0  -6  -8   40.99    4.35
   0  -6  -9   55.33    2.80
   0  -6  -9   54.60    5.06
   0  -6  -9   48.55    4.88
   0  -6  -9   52.40    2.71
   0  -6  -9   51.63    2.28
   0   6   9   50.20    2.53
   0  -6  -9   50.43    2.44
   0  -6 -10   62.60    2.78
   0  -6 -10   62.04    3.05
   0  -6 -10   61.80    5.46
   0  -6 -10   65.50    5.78
   0   6  10   58.74    2.79
   0  -6 -10   61.53    2.54
   0  -6 -10   62.18    3.05
   0   6  11    2.42    0.70
   0  -6 -11    2.39    0.74
   0  -6 -11    1.75    0.54
   0  -6 -11    1.17    0.64
   0  -6 -12    5.15    0.73
   0  -6 -12    4.71    0.86
   0  -6 -12    5.86    0.91
   0  -6 -13   11.43    1.05
   0  -6 -13   11.63    1.04
   0  -6 -13   10.67    0.85
   0  -6 -14    2.89    0.36
   0  -6 -14    4.17    0.55
   0   7 -11   21.54    1.08
   0   7 -11   22.26    1.13
   0   7 -11   22.54    1.08
   0   7 -11   21.56    0.98
   0   7 -10    2.77    0.53
   0   7 -10    2.93    0.45
   0   7 -10    3.22    0.57
   0   7 -10    2.96    0.52
   0   7 -10    2.47    0.52
   0   7  -9   31.97    1.81
   0   7  -9   28.18    1.58
   0   7  -9   29.98    1.51
   0   7  -9   31.73    1.73
   0   7  -9   31.92    1.77
   0   7  -9   28.61    1.78
   0   7  -8    3.48    0.72
   0   7  -8    3.03    0.60
   0   7  -8    2.66    0.66
   0   7  -8    2.91    0.65
   0   7  -8    3.01    0.70
   0   7  -8    2.80    0.59
   0   7  -7   18.50    1.37
   0   7  -7   18.17    2.94
   0   7  -7   17.87    1.53
   0   7  -7   18.92    1.60
   0   7  -7   18.35    1.44
   0   7  -7   18.18    1.34
   0   7  -7   18.42    1.53
   0   7  -6    0.99    0.50
   0   7  -6    0.28    0.52
   0   7  -6    1.69    0.67
   0   7  -6    1.16    0.84
   0   7  -6    1.64    0.62
   0   7  -6    0.55    0.51
   0   7  -6    1.96    0.71
   0   7  -5  375.28   14.67
   0   7  -5  392.92   10.61
   0   7  -5  419.98   10.35
   0   7  -5  373.54   10.64
   0   7  -5  376.66   10.44
   0   7  -5  382.87   10.14
   0   7  -5  391.62   10.48
   0   7  -4    0.50    0.52
   0   7  -4    0.32    0.62
   0   7  -4    0.70    0.36
   0   7  -4   -0.41    0.48
   0   7  -4   -0.09    0.45
   0   7  -4    0.27    0.45
   0   7  -4   -0.01    0.82
   0   7  -4    0.62    0.77
   0   7  -4    0.38    0.44
   0   7  -4    0.63    0.39
   0   7  -3   70.55    2.82
   0   7  -3   62.44    2.75
   0   7  -3   64.40    2.48
   0   7  -3   69.53    2.71
   0   7  -3   65.68    2.47
   0   7  -3   66.92    4.37
   0   7  -3   68.39    2.92
   0   7  -3   72.44    4.78
   0   7  -3   64.88    2.82
   0   7  -3   67.21    4.96
   0   7  -2  435.10   14.76
   0   7  -2  435.29   11.31
   0   7  -2  449.04   11.24
   0   7  -2  428.34   14.11
   0   7  -2  431.80   14.78
   0   7  -2  404.63   11.03
   0   7  -2  433.70   11.18
   0   7  -2  423.96   10.80
   0   7  -2  456.35   11.13
   0   7  -1    2.10    0.48
   0   7  -1    1.17    0.43
   0   7  -1    1.33    0.49
   0   7  -1    0.91    1.08
   0   7  -1    2.17    1.06
   0   7  -1    2.41    1.16
   0   7  -1    1.89    0.53
   0   7   0  297.33   10.69
   0   7   0  278.41   11.06
   0   7   0  291.51    7.88
   0   7   0  299.54    7.78
   0   7   0  283.65    7.80
   0   7   0  283.76   10.75
   0   7   0  273.75    7.40
   0   7   1   65.98    2.71
   0   7   1   66.02    4.73
   0   7   1   68.84    2.66
   0   7   1   69.20    4.47
   0   7   1   69.55    4.56
   0   7   2    2.92    0.60
   0   7   2    3.59    1.14
   0   7   2    3.10    1.18
   0   7   2    3.39    0.58
   0   7   3   64.21    4.21
   0   7   3   57.08    2.43
   0   7   3   55.48    4.32
   0   7   3   59.84    2.49
   0  -7  -4  197.69    8.64
   0   7   4  189.45    8.54
   0   7   4  194.98    5.74
   0   7   4  193.53    8.12
   0   7   4  197.98    5.77
   0   7   5    5.56    1.33
   0  -7  -5    4.22    1.52
   0   7   5    4.56    0.64
   0   7   5    5.65    1.37
   0   7   5    5.51    0.77
   0  -7  -6   14.24    2.33
   0   7   6   12.74    0.97
   0   7   6   15.13    1.12
   0   7   6   13.76    2.05
   0   7   6   11.61    1.78
   0   7   7  134.82    4.22
   0   7   7  129.54    6.45
   0  -7  -7  139.67    8.02
   0  -7  -7  137.23    4.28
   0  -7  -8   53.87    2.28
   0   7   8   48.45    2.50
   0  -7  -8   56.77    5.18
   0  -7  -8   52.60    2.45
   0  -7  -9   94.86    6.83
   0  -7  -9   81.53    6.50
   0   7   9   87.45    3.62
   0  -7  -9   92.73    3.86
   0  -7  -9   91.11    3.24
   0  -7  -9   89.29    3.79
   0  -7  -9   91.73    3.52
   0  -7 -10   36.94    1.99
   0  -7 -10   36.91    4.22
   0  -7 -10   37.45    4.36
   0   7  10   36.90    2.09
   0  -7 -10   35.83    2.25
   0  -7 -10   34.15    2.22
   0  -7 -11    3.88    0.92
   0  -7 -11    2.27    0.52
   0   7  11    3.13    0.64
   0  -7 -11    3.50    0.83
   0  -7 -12    0.05    0.48
   0  -7 -12    0.62    0.60
   0  -7 -12    0.68    0.39
   0  -7 -13    2.47    0.51
   0  -7 -13    2.20    0.38
   0  -7 -13    1.99    0.52
   0  -7 -14    7.96    0.60
   0   8 -10    0.70    0.29
   0   8 -10    0.04    0.24
   0   8 -10   -0.24    0.26
   0   8 -10    0.24    0.26
   0   8  -9    4.03    0.60
   0   8  -9    4.55    0.56
   0   8  -9    4.92    0.71
   0   8  -9    4.94    0.63
   0   8  -9    5.57    0.59
   0   8  -8    0.53    0.45
   0   8  -8    0.80    0.46
   0   8  -8   -0.53    0.47
   0   8  -8    0.70    0.40
   0   8  -8    0.91    0.52
   0   8  -8    0.86    0.56
   0   8  -7    0.36    0.45
   0   8  -7    0.36    0.47
   0   8  -7    0.20    0.51
   0   8  -7    0.52    0.55
   0   8  -7   -0.39    0.45
   0   8  -7   -0.65    0.50
   0   8  -6    7.77    1.09
   0   8  -6    8.89    1.86
   0   8  -6    8.75    1.03
   0   8  -6    8.19    1.02
   0   8  -6    7.47    0.96
   0   8  -6    7.95    0.91
   0   8  -6    8.67    0.94
   0   8  -5  135.06    4.78
   0   8  -5  134.30    4.55
   0   8  -5  135.58    4.73
   0   8  -5  133.56    4.94
   0   8  -5  132.53    7.84
   0   8  -5  140.60    4.45
   0   8  -5  138.99    4.75
   0   8  -4   30.10    1.91
   0   8  -4   28.42    1.61
   0   8  -4   27.35    2.86
   0   8  -4   25.71    1.89
   0   8  -4   27.80    1.80
   0   8  -4   26.43    1.70
   0   8  -4   27.81    3.39
   0   8  -4   30.68    1.69
   0  -8   4   27.74    1.64
   0   8  -4   29.28    3.12
   0   8  -4   28.57    1.50
   0   8  -3   32.91    2.03
   0   8  -3   34.85    1.98
   0   8  -3   32.59    3.19
   0   8  -3   30.49    1.63
   0   8  -3   32.46    3.36
   0   8  -3   32.24    1.82
   0   8  -3   33.95    1.66
   0   8  -3   33.78    1.89
   0   8  -3   31.44    1.91
   0   8  -3   29.13    3.40
   0   8  -2  398.40   10.43
   0   8  -2  409.26   10.36
   0   8  -2  405.98   10.74
   0   8  -2  400.94   14.12
   0   8  -2  406.56   14.79
   0   8  -2  410.23   10.74
   0   8  -2  402.48   10.90
   0   8  -2  395.73   10.73
   0   8  -2  403.23   14.79
   0   8  -1    4.64    1.72
   0   8  -1    9.20    1.02
   0   8  -1    6.37    1.63
   0   8  -1    7.99    1.77
   0   8  -1    9.29    0.89
   0   8  -1    8.82    1.01
   0   8  -1    7.93    0.97
   0   8  -1    8.91    0.93
   0   8   0  127.87    4.12
   0   8   0  135.55    7.52
   0   8   0  135.86    7.19
   0   8   0  138.47    7.13
   0   8   0  139.56    4.47
   0   8   0  132.25    4.54
   0   8   0  135.66    4.27
   0   8   1   34.43    1.85
   0   8   1   31.93    3.28
   0   8   1   33.75    3.64
   0   8   1   31.42    1.58
   0   8   1   33.72    1.93
   0   8   2  123.33    4.11
   0   8   2  118.92    6.57
   0   8   2  111.67    6.87
   0   8   2  119.05    4.23
   0   8   3    0.06    1.00
   0   8   3    0.07    0.53
   0   8   3    0.33    0.41
   0   8   3    0.29    0.41
   0   8   4    6.26    0.78
   0   8   4    7.25    0.90
   0   8   4    6.01    1.53
   0   8   4    7.33    0.88
   0   8   4    6.07    1.50
   0   8   5    6.39    1.73
   0   8   5    6.61    0.81
   0   8   5    7.32    0.95
   0   8   5    7.09    1.51
   0   8   6   14.23    2.12
   0  -8  -6   14.95    2.55
   0   8   6   12.21    0.97
   0   8   6   15.92    2.38
   0   8   6   15.19    1.22
   0  -8  -7   -0.50    0.94
   0   8   7   -0.01    0.38
   0  -8  -7   -0.51    0.78
   0  -8  -7    0.67    0.49
   0   8   7    0.45    0.37
   0  -8  -8    0.40    0.41
   0   8   8    0.35    0.50
   0  -8  -8   -0.70    1.23
   0  -8  -8    1.78    1.47
   0  -8  -9   57.44    5.35
   0   8   9   68.12    3.01
   0  -8  -9   59.29    5.45
   0  -8  -9   65.86    3.10
   0  -8  -9   67.37    2.80
   0   8  10   24.33    1.63
   0  -8 -10   24.64    1.79
   0  -8 -10   26.37    1.59
   0  -8 -10   23.32    1.71
   0  -8 -11    9.25    1.08
   0   8  11    7.76    0.88
   0  -8 -11    7.77    0.80
   0  -8 -11    8.49    1.04
   0  -8 -12   41.69    1.73
   0  -8 -12   44.84    2.07
   0  -8 -12   44.43    2.07
   0  -8 -13    1.63    0.39
   0  -8 -13    1.70    0.41
   0   9  -9   43.78    1.49
   0   9  -9   38.28    1.42
   0   9  -9   39.60    1.49
   0   9  -9   40.06    1.64
   0   9  -9   44.39    1.62
   0   9  -8   17.52    1.04
   0   9  -8   15.19    0.93
   0   9  -8   15.45    1.12
   0   9  -8   14.68    1.02
   0   9  -8   16.38    1.08
   0   9  -7    7.46    0.82
   0   9  -7    7.96    0.87
   0   9  -7    6.24    0.68
   0   9  -7    8.58    1.00
   0   9  -6   60.68    2.51
   0   9  -6   52.45    2.48
   0   9  -6   52.64    2.20
   0   9  -6   53.63    2.44
   0   9  -6   52.32    2.60
   0   9  -5   12.88    1.17
   0   9  -5   11.69    1.18
   0   9  -5   12.91    1.35
   0   9  -5   12.94    1.20
   0   9  -5   12.56    1.02
   0   9  -4   31.60    2.04
   0   9  -4   33.47    1.99
   0   9  -4   34.55    1.91
   0   9  -4   30.53    1.62
   0   9  -4   33.89    1.65
   0   9  -4   33.39    1.98
   0   9  -4   32.05    3.65
   0   9  -4   31.23    1.76
   0   9  -3  474.31   12.24
   0   9  -3  490.80   12.49
   0   9  -3  488.57   12.20
   0  -9   3  403.46   15.84
   0   9  -3  487.91   12.70
   0  -9   3  431.78   12.12
   0   9  -3  443.56   15.80
   0   9  -3  452.86   16.75
   0   9  -3  445.95   16.30
   0   9  -3  498.84   11.91
   0   9  -2    1.85    0.66
   0   9  -2    0.47    0.98
   0   9  -2    0.66    0.92
   0   9  -2    1.95    0.55
   0   9  -2    1.48    0.52
   0   9  -2    1.28    0.58
   0   9  -2    1.03    0.56
   0   9  -2    2.48    1.12
   0   9  -1    5.43    1.64
   0   9  -1    3.56    0.67
   0   9  -1    4.90    0.79
   0   9  -1    4.43    0.79
   0   9  -1    3.03    1.44
   0   9  -1    4.60    0.87
   0   9  -1    1.05    0.92
   0   9   0  178.72    5.68
   0   9   0  182.14    8.99
   0   9   0  169.58    9.25
   0   9   0  181.44    5.35
   0   9   0  182.37    5.88
   0   9   0  179.18    5.48
   0   9   1   11.02    1.06
   0   9   1   10.61    0.92
   0   9   1   12.78    1.31
   0   9   1   11.24    1.08
   0   9   1   10.41    2.13
   0   9   1   12.83    2.50
   0   9   2   27.63    1.88
   0   9   2   25.65    3.20
   0   9   2   26.28    3.56
   0   9   2   27.82    1.70
   0   9   2   24.97    1.61
   0   9   3   11.19    1.11
   0   9   3   10.92    1.05
   0   9   3   14.93    2.44
   0   9   3   11.29    1.27
   0   9   3   11.83    2.41
   0   9   4  158.44    8.55
   0   9   4  156.52    8.13
   0   9   4  148.43    4.64
   0   9   4  161.96    5.14
   0   9   4  161.79    5.28
   0   9   4  149.55    4.83
   0   9   5    3.23    1.42
   0   9   5    3.38    0.76
   0   9   5    2.80    1.03
   0   9   5    3.17    0.64
   0   9   6   47.48    2.14
   0   9   6   43.29    3.93
   0   9   6   44.60    4.17
   0   9   6   46.33    2.31
   0   9   7   52.08    2.18
   0  -9  -7   46.22    4.70
   0  -9  -7   48.25    2.42
   0   9   7   55.13    2.42
   0  -9  -8   14.01    1.17
   0  -9  -8   14.51    2.67
   0   9   8   12.59    1.29
   0  -9  -9  152.36    4.74
   0  -9  -9  155.32    5.17
   0   9   9  145.69    4.99
   0  -9 -10  122.90    4.30
   0  -9 -10  117.83    3.82
   0  -9 -10  123.62    4.27
   0   9  10  119.16    4.10
   0  -9 -11   16.19    1.20
   0  -9 -11   14.21    0.93
   0   9  11   14.92    1.07
   0  -9 -11   14.56    1.17
   0  -9 -12    2.90    0.52
   0  -9 -12    2.82    0.47
   0  -9 -13    6.59    0.51
   0  10  -8    1.78    0.32
   0  10  -8    1.69    0.31
   0  10  -7   14.04    0.93
   0  10  -7   12.53    0.85
   0  10  -7   12.50    0.88
   0  10  -6   12.92    0.99
   0  10  -6   11.92    0.95
   0  10  -6   11.41    0.93
   0  10  -5   -0.10    0.47
   0  10  -5    0.65    0.45
   0  10  -4    3.85    0.54
   0  10  -4    4.48    0.81
   0  10  -4    4.51    0.73
   0  10  -3    8.95    1.04
   0  10  -3    7.92    1.00
   0 -10   3    7.48    0.89
   0  10  -3    7.68    0.81
   0  10  -3    8.26    0.94
   0 -10   2   19.26    1.54
   0  10  -2   19.59    2.93
   0  10  -2   20.16    2.79
   0  10  -2   19.64    1.40
   0  10  -2   19.61    1.52
   0  10  -2   19.81    1.37
   0  10  -2   18.29    2.83
   0 -10   2   18.94    2.88
   0  10  -2   20.52    2.63
   0  10  -2   21.89    1.52
   0  10  -1   39.52    4.18
   0  10  -1   43.91    2.36
   0  10  -1   37.07    1.87
   0  10  -1   42.22    2.08
   0  10  -1   39.09    3.97
   0  10  -1   44.18    2.11
   0  10  -1   43.92    2.25
   0  10   0   91.77    6.61
   0  10   0  100.06    3.79
   0  10   0   95.13    6.44
   0  10   0  103.51    3.70
   0  10   0   98.30    3.98
   0  10   0  101.65    3.54
   0  10   1   71.91    2.99
   0  10   1   65.73    3.13
   0  10   1   62.55    5.44
   0  10   1   63.28    5.21
   0  10   1   65.99    2.60
   0  10   1   68.62    2.88
   0  10   2    2.23    1.37
   0  10   2    0.97    0.54
   0  10   2    1.21    0.62
   0  10   2    0.24    0.65
   0  10   2    2.20    1.56
   0  10   3   85.07    3.39
   0  10   3   85.68    3.61
   0  10   3   88.31    6.15
   0  10   3   81.97    6.27
   0  10   3   84.07    3.28
   0  10   4   17.13    2.69
   0  10   4   17.39    2.94
   0  10   4   15.86    1.13
   0  10   4   17.52    1.51
   0  10   4   16.37    1.26
   0  10   5   -0.79    0.98
   0  10   5    0.96    0.46
   0  10   5   -0.47    1.23
   0 -10  -5    2.08    1.44
   0  10   5    1.18    0.59
   0  10   6   65.16    2.81
   0  10   6   61.20    4.78
   0 -10  -6   56.93    4.98
   0  10   6   61.64    4.93
   0  10   6   64.02    2.55
   0 -10  -6   58.25    2.86
   0 -10  -6   55.26    4.94
   0  10   6   56.72    4.55
   0 -10  -7   -0.43    0.51
   0  10   7    0.84    0.41
   0  10   7    0.18    0.38
   0 -10  -8   25.90    1.45
   0  10   8   24.04    1.63
   0 -10  -9   29.84    1.82
   0 -10  -9   30.58    1.51
   0 -10  -9   32.64    1.82
   0  10   9   29.11    1.74
   0 -10 -10    3.12    0.65
   0 -10 -10    1.61    0.48
   0 -10 -10    2.36    0.38
   0  10  10    2.71    0.55
   0 -10 -11    9.27    0.81
   0 -10 -11    9.01    0.78
   0  10  11    8.15    0.70
   0 -10 -12   17.89    0.89
   0 -10 -12   20.02    0.94
   0  11  -7   23.97    0.96
   0  11  -7   20.42    0.87
   0  11  -6    0.60    0.31
   0  11  -6    0.59    0.30
   0  11  -5    1.53    0.42
   0  11  -5    2.85    0.44
   0  11  -5    2.10    0.40
   0  11  -4   14.69    1.08
   0  11  -4   14.08    1.03
   0  11  -4   13.94    0.96
   0  11  -3   97.65    3.25
   0  11  -3   87.25    2.99
   0  11  -3   87.34    3.14
   0  11  -3   94.82    3.28
   0  11  -3   87.69    2.93
   0  11  -3   89.32    2.88
   0  11  -2   25.89    1.59
   0  11  -2   25.74    1.54
   0 -11   2   21.88    1.53
   0  11  -2   27.09    1.46
   0  11  -2   27.15    1.43
   0  11  -2   26.39    1.56
   0  11  -2   23.90    1.30
   0  11  -1   61.28    2.78
   0  11  -1   62.65    2.56
   0  11  -1   58.53    2.49
   0 -11   1   59.27    2.81
   0  11  -1   66.88    2.71
   0  11   0    9.10    0.96
   0  11   0    8.78    0.98
   0  11   0   10.29    0.94
   0 -11   0   10.54    1.21
   0  11   0    9.98    1.17
   0  11   1   61.07    2.63
   0  11   1   58.49    2.32
   0 -11  -1   56.16    2.90
   0  11   1   61.74    2.89
   0  11   1   61.52    2.67
   0  11   2   62.69    2.69
   0  11   2   63.29    2.72
   0  11   2   62.87    2.95
   0 -11  -2   59.25    3.00
   0 -11  -3  146.21    5.34
   0  11   3  159.24    4.98
   0  11   3  145.59    4.65
   0  11   3  167.03    5.09
   0  11   3  157.83    5.30
   0  11   4   50.64    2.10
   0 -11  -4   48.42    2.65
   0  11   4   53.90    2.40
   0  11   5    1.12    0.53
   0 -11  -5   -0.24    0.55
   0  11   5    0.57    0.61
   0  11   6   57.37    2.55
   0  11   6   60.39    2.38
   0 -11  -6   54.15    2.62
   0 -11  -7    0.23    0.32
   0 -11  -7   -0.68    0.41
   0  11   7   -0.02    0.44
   0  11   7    0.47    0.37
   0  11   7    0.18    0.35
   0  11   7   -0.09    0.31
   0  11   8    3.61    0.66
   0  11   8    3.23    0.47
   0 -11  -8    3.48    0.50
   0  11   9    2.16    0.50
   0 -11  -9    2.17    0.48
   0 -11  -9    2.23    0.51
   0  11  10    6.55    0.63
   0 -11 -10    6.41    0.62
   0  11  10    4.91    0.46
   0 -11 -11   19.42    0.89
   0  12  -5    0.09    0.20
   0  12  -5   -0.52    0.23
   0  12  -4    1.06    0.32
   0  12  -3    2.99    0.49
   0  12  -3    2.66    0.43
   0 -12   2    1.46    0.42
   0  12  -2    1.81    0.37
   0  12  -2    1.85    0.41
   0  12  -2    1.30    0.39
   0  12  -2    1.88    0.41
   0  12  -2    1.20    0.33
   0  12  -1   -0.15    0.33
   0 -12   1   -0.29    0.37
   0  12  -1   -0.08    0.32
   0  12  -1    0.28    0.41
   0  12  -1   -0.34    0.32
   0  12  -1    0.22    0.38
   0  12   0   22.03    1.31
   0  12   0   23.59    1.36
   0  12   0   21.73    1.31
   0  12   0   22.01    1.46
   0 -12   0   19.27    1.45
   0  12   0   18.25    1.08
   0  12   1    1.33    0.44
   0  12   1    2.67    0.61
   0 -12  -1    0.86    0.47
   0  12   1    2.11    0.50
   0  12   1    3.32    0.70
   0 -12  -2    5.08    0.85
   0  12   2    5.27    0.78
   0  12   2    4.98    0.76
   0  12   2    5.67    0.68
   0 -12  -3    4.50    0.84
   0  12   3    5.18    0.59
   0  12   3    4.75    0.75
   0  12   3    5.82    0.83
   0  12   4   17.13    1.30
   0 -12  -4   14.85    1.31
   0  12   4   17.76    1.20
   0  12   5   29.04    1.47
   0  12   5   26.75    1.44
   0 -12  -5   27.74    1.70
   0  12   5   26.94    1.57
   0 -12  -6   15.18    1.14
   0  12   6   16.65    1.19
   0  12   6   16.40    1.00
   0  12   6   15.82    1.12
   0  12   6   15.84    1.01
   0  12   7   21.92    1.27
   0  12   7   20.81    1.09
   0 -12  -7   18.20    0.94
   0  12   7   19.24    0.96
   0  12   7   18.43    0.94
   0 -12  -8    3.35    0.49
   0 -12  -8    4.14    0.53
   0  12   8    2.61    0.36
   0  12   8    3.51    0.52
   0 -12  -9    5.68    0.52
   0 -12  -9    5.34    0.48
   0  12   9    4.97    0.50
   0  13  -3    0.98    0.22
   0  13  -2    4.80    0.45
   0  13  -1   17.05    0.82
   0  13  -1   17.45    0.94
   0  13  -1   18.27    0.88
   0 -13   1   16.74    0.85
   0  13   0  104.32    3.03
   0  13   0  107.78    3.09
   0  13   1    0.36    0.30
   0  13   1    0.36    0.34
   0  13   1    0.42    0.32
   0  13   1    0.24    0.26
   0 -13  -1   -0.21    0.29
   0  13   2    3.99    0.45
   0 -13  -2    4.14    0.63
   0  13   2    4.71    0.63
   0  13   2    5.18    0.59
   0  13   2    4.73    0.58
   0  13   3   35.29    1.69
   0  13   3   35.46    1.52
   0  13   3   33.54    1.50
   0 -13  -3   29.74    1.65
   0  13   4   10.15    0.76
   0  13   4   11.28    0.78
   0  13   4    8.78    0.80
   0 -13  -4    9.58    0.87
   0  13   5   30.94    1.30
   0  13   5   30.08    1.36
   0  13   5   31.15    1.45
   0  13   5   29.52    1.30
   0  13   6   35.97    1.31
   0 -13  -6   37.11    1.39
   0  13   6   40.12    1.46
   0  13   6   35.02    1.30
   0  13   6   39.76    1.58
   0  13   7   39.89    1.51
   1 -13  -6    2.24    0.32
  -1  13   6    2.37    0.35
  -1  13   6    2.59    0.33
   1 -13  -5    2.91    0.37
  -1  13   5    3.99    0.42
  -1  13   5    3.78    0.47
  -1  13   5    4.25    0.44
   1 -13  -4    4.48    0.50
  -1  13   4    4.57    0.51
  -1  13   4    5.91    0.55
  -1  13   3    5.10    0.56
   1 -13  -3    3.86    0.51
  -1  13   3    4.69    0.53
  -1  13   2    2.17    0.42
  -1  13   2    2.44    0.46
   1 -13  -2    1.27    0.38
  -1  13   1    0.13    0.28
   1 -13  -1    0.40    0.33
  -1  13   1    0.03    0.20
  -1  13   1    0.05    0.27
  -1  13   0   -0.24    0.29
   1 -13   0    0.32    0.27
  -1  13   0   -0.15    0.26
  -1  13   0    0.11    0.21
   1 -13   1    0.40    0.21
  -1  13  -1   -0.30    0.21
  -1  13  -1    0.21    0.22
  -1  13  -1   -0.04    0.19
  -1  13  -2   -0.31    0.20
  -1  12   8    0.19    0.25
   1 -12  -8   -0.19    0.28
  -1  12   7    6.00    0.49
  -1  12   7    8.02    0.72
   1 -12  -7    8.21    0.59
  -1  12   7    6.35    0.55
  -1  12   6    1.37    0.44
   1 -12  -6    1.26    0.31
   1 -12  -6    0.55    0.31
   1 -12  -6    0.45    0.30
  -1  12   6    0.52    0.30
  -1  12   6    0.55    0.31
  -1  12   5    0.31    0.36
   1 -12  -5    0.15    0.38
  -1  12   5    0.36    0.39
   1 -12  -4    2.48    0.61
  -1  12   4    1.84    0.48
  -1  12   4    1.40    0.43
  -1  12   3    3.65    0.63
  -1  12   3    2.30    0.56
   1 -12  -3    3.31    0.72
  -1  12   2    7.62    0.84
  -1  12   2    6.61    0.64
  -1  12   2    8.07    0.95
   1 -12  -2    6.05    0.83
  -1  12   1    6.29    0.75
  -1  12   1    5.49    0.75
   1 -12  -1    4.24    0.76
  -1  12   1    7.10    0.91
  -1  12   1    5.45    0.64
  -1  12   0    0.69    0.46
   1 -12   0   -0.69    0.46
  -1  12   0    0.07    0.38
  -1  12   0    0.19    0.42
   1 -12   1    4.24    0.65
  -1  12  -1    5.18    0.62
  -1  12  -1    5.48    0.66
  -1  12  -1    5.53    0.58
  -1  12  -1    4.62    0.67
  -1  12  -2    7.88    0.65
   1 -12   2    6.74    0.64
  -1  12  -2    7.23    0.64
  -1  12  -2    7.65    0.72
  -1  12  -2    6.89    0.63
  -1  12  -2    6.40    0.70
  -1  12  -3   18.17    1.00
  -1  12  -3   21.44    1.11
  -1  12  -4   13.49    0.80
  -1  12  -4   15.27    0.83
  -1  12  -5   14.49    0.72
  -1  12  -5   15.06    0.75
  -1  11  10   34.03    1.28
   1 -11 -10   36.78    1.49
   1 -11  -9    2.08    0.37
  -1  11   9    1.80    0.40
   1 -11  -9    1.81    0.44
   1 -11  -9    1.91    0.41
   1 -11  -8    0.16    0.30
   1 -11  -8    1.27    0.43
  -1  11   8    0.79    0.29
  -1  11   8    0.25    0.38
  -1  11   7    0.84    0.31
   1 -11  -7    1.89    0.42
  -1  11   7    1.68    0.51
  -1  11   7    2.03    0.39
   1 -11  -7    2.04    0.41
   1 -11  -7    1.60    0.44
  -1  11   6    1.22    0.49
  -1  11   6    1.54    0.50
   1 -11  -6    0.98    0.47
  -1  11   5   -0.22    0.49
   1 -11  -5   -0.03    0.53
  -1  11   5    0.67    0.49
   1 -11  -4   -0.69    0.68
  -1  11   4    1.35    0.57
  -1  11   4    0.17    0.59
  -1  11   3    0.17    0.31
  -1  11   3    0.94    0.46
   1 -11  -3    1.08    0.61
  -1  11   3    1.20    0.64
  -1  11   3    0.36    0.49
   1 -11  -2   10.01    1.26
  -1  11   2    8.82    0.98
  -1  11   2   10.90    1.09
  -1  11   2    9.53    1.15
  -1  11   1    1.20    0.64
  -1  11   1   -0.06    0.53
  -1  11   1    1.05    0.69
   1 -11  -1    0.39    0.56
  -1  11   0   11.66    1.07
  -1  11   0   12.15    0.95
  -1  11   0   12.25    1.21
  -1  11   0   11.77    1.17
   1 -11   0   11.22    1.27
  -1  11  -1    4.89    0.65
   1 -11   1    4.69    0.86
  -1  11  -1    6.05    0.82
  -1  11  -1    5.67    0.82
  -1  11  -1    5.05    0.73
   1 -11   2    0.39    0.41
  -1  11  -2    0.83    0.52
  -1  11  -2    0.62    0.47
  -1  11  -2   -0.10    0.36
  -1  11  -2    0.52    0.45
  -1  11  -3    4.93    0.58
  -1  11  -3    4.42    0.55
  -1  11  -3    3.76    0.59
  -1  11  -3    4.45    0.73
   1 -11   3    4.85    0.68
  -1  11  -3    4.81    0.59
  -1  11  -3    5.02    0.69
   1 -11   3    5.07    0.60
  -1  11  -4   16.87    1.13
  -1  11  -4   17.25    1.19
  -1  11  -4   15.23    0.96
  -1  11  -5    3.59    0.51
  -1  11  -5    4.29    0.57
  -1  11  -5    3.51    0.46
  -1  11  -6    0.40    0.25
  -1  11  -6    0.26    0.23
  -1  11  -6   -0.08    0.25
  -1  11  -7   -0.13    0.17
   1 -10 -11   30.72    1.29
   1 -10 -11   31.31    1.43
   1 -10 -10   22.39    1.34
   1 -10 -10   20.97    1.11
   1 -10 -10   20.58    1.20
  -1  10  10   19.07    1.12
   1 -10  -9   -0.29    0.46
   1 -10  -9    0.71    0.46
   1 -10  -9    0.55    0.33
  -1  10   9    0.50    0.42
  -1  10   8    1.60    0.52
   1 -10  -8    2.34    0.59
   1 -10  -8    2.69    0.54
  -1  10   7   -0.10    0.34
  -1  10   7    0.25    0.45
   1 -10  -7    0.32    0.43
  -1  10   7    0.03    0.36
  -1  10   6   -0.27    0.37
   1 -10  -6    0.15    0.46
  -1  10   6    0.35    0.42
  -1  10   5    5.50    0.73
   1 -10  -5    6.70    1.06
  -1  10   5    6.96    1.79
  -1  10   5    5.15    0.83
   1 -10  -5    7.39    1.92
  -1  10   5    7.04    1.73
   1 -10  -4   -1.02    1.37
  -1  10   4   -0.08    0.48
  -1  10   4   -0.22    1.02
  -1  10   4    0.08    0.84
  -1  10   4   -1.20    0.64
   1 -10  -4   -0.54    0.69
  -1  10   3    5.27    0.85
  -1  10   3    5.79    0.84
   1 -10  -3    9.57    2.33
  -1  10   3    5.37    0.97
  -1  10   3    5.52    1.78
   1 -10  -3    4.48    0.95
  -1  10   3    4.25    1.54
  -1  10   2    6.55    2.14
   1 -10  -2    3.06    1.69
  -1  10   2    3.63    0.85
  -1  10   2    4.64    0.78
  -1  10   2    5.14    1.66
   1 -10  -2    4.69    1.01
  -1  10   2    5.26    0.83
  -1  10   1    3.58    1.37
  -1  10   1    2.88    0.53
   1 -10  -1    3.82    0.99
  -1  10   1    2.54    0.68
  -1  10   1    3.68    0.89
   1 -10  -1    3.09    1.43
  -1  10   1    4.84    1.79
  -1  10   1    3.47    0.75
   1 -10   0   20.78    3.20
  -1  10   0   19.95    1.70
  -1  10   0   20.16    1.33
  -1  10   0   22.82    1.51
  -1  10   0   21.96    3.23
  -1  10   0   22.53    3.02
  -1  10   0   24.06    1.64
   1 -10   0   19.68    1.70
   1 -10   1   18.64    1.63
  -1  10  -1   21.37    1.65
  -1  10  -1   21.48    1.57
  -1  10  -1   17.82    2.87
  -1  10  -1   21.86    1.41
  -1  10  -1   21.49    2.96
   1 -10   1   21.15    3.15
  -1  10  -1   22.65    1.48
  -1  10  -2   27.43    1.80
   1 -10   2   28.13    1.86
  -1  10  -2   30.48    1.86
  -1  10  -2   26.12    3.13
  -1  10  -2   30.30    1.66
  -1  10  -2   29.60    1.69
  -1  10  -2   23.26    3.12
   1 -10   2   28.82    3.56
  -1  10  -3    2.05    0.59
   1 -10   3    2.05    0.52
  -1  10  -3    2.78    0.68
  -1  10  -3    2.66    0.55
  -1  10  -3    2.08    0.63
  -1  10  -4   -0.09    0.47
  -1  10  -4    0.25    0.49
  -1  10  -4    0.57    0.37
  -1  10  -5    4.75    0.76
  -1  10  -5    5.25    0.75
  -1  10  -6   12.95    1.02
  -1  10  -6   11.71    0.97
  -1  10  -7   21.36    1.20
  -1  10  -7   24.77    1.23
  -1  10  -7   21.52    1.16
  -1  10  -8   21.30    0.96
  -1  10  -8   19.86    0.94
   1  -9 -12    6.95    0.58
   1  -9 -12    8.00    0.69
   1  -9 -12    6.46    0.49
   1  -9 -11   15.87    1.07
   1  -9 -11   14.33    0.95
   1  -9 -11   14.96    1.12
   1  -9 -10   37.99    1.81
   1  -9 -10   37.83    2.03
   1  -9 -10   37.37    1.93
  -1   9  10   34.29    1.76
  -1   9   9    1.65    0.57
   1  -9  -9    1.27    0.57
   1  -9  -9    1.07    0.60
   1  -9  -9    1.35    0.53
   1  -9  -8   14.50    1.21
   1  -9  -8   14.85    1.07
  -1   9   8   12.66    1.24
   1  -9  -7   -0.26    1.11
   1  -9  -7    0.06    0.40
  -1   9   7   -0.39    0.38
   1  -9  -7   -0.61    0.47
  -1   9   7    0.89    0.34
   1  -9  -6    2.00    0.51
  -1   9   6    1.56    1.06
   1  -9  -6    2.62    0.69
   1  -9  -6    3.19    1.43
  -1   9   6    2.28    1.09
   1  -9  -6    0.20    1.12
  -1   9   6    2.04    0.59
  -1   9   6    1.44    0.51
   1  -9  -5    0.88    0.36
  -1   9   5    0.47    0.97
  -1   9   5    0.24    0.52
  -1   9   5    1.19    0.85
   1  -9  -5    0.71    0.59
   1  -9  -5    0.47    0.89
  -1   9   5    0.48    0.45
   1  -9  -5    0.16    0.91
   1  -9  -4   12.73    2.40
  -1   9   4   11.54    1.07
  -1   9   4   11.12    2.08
  -1   9   4   10.71    1.17
  -1   9   4   13.72    2.47
  -1   9   4   12.55    1.22
   1  -9  -4   13.75    1.07
  -1   9   3   11.79    1.17
  -1   9   3   11.51    1.26
  -1   9   3   11.46    2.32
   1  -9  -3   11.17    1.88
  -1   9   3    9.77    2.09
   1  -9  -3   11.49    0.96
   1  -9  -2    3.24    0.59
  -1   9   2    3.68    0.87
  -1   9   2    2.94    1.34
  -1   9   2    4.72    1.75
  -1   9   2    2.22    0.65
  -1   9   1    2.67    0.63
  -1   9   1    1.19    0.98
  -1   9   1    3.20    0.53
  -1   9   1    2.03    1.14
  -1   9   1    0.85    0.73
  -1   9   0    6.38    1.01
  -1   9   0    6.81    0.95
  -1   9   0    4.96    1.39
  -1   9   0    4.88    1.78
  -1   9   0    6.53    0.76
  -1   9  -1   10.48    2.07
  -1   9  -1   10.01    2.26
  -1   9  -1    8.34    1.03
  -1   9  -1    7.70    0.86
  -1   9  -1    8.32    0.92
   1  -9   1    7.91    1.13
  -1   9  -1    7.90    1.01
   1  -9   1    6.48    1.93
  -1   9  -2    8.25    1.05
  -1   9  -2   11.50    1.16
   1  -9   2    7.19    1.93
   1  -9   2    8.74    1.15
  -1   9  -2    8.78    2.04
  -1   9  -2    7.89    0.87
  -1   9  -2    7.84    1.84
  -1   9  -2    8.29    0.90
  -1   9  -3    4.44    0.67
   1  -9   3    0.93    1.00
  -1   9  -3    4.95    0.88
  -1   9  -3    4.37    1.51
   1  -9   3    2.20    0.64
  -1   9  -3    3.37    0.68
  -1   9  -3    3.79    0.81
  -1   9  -3    3.64    1.15
  -1   9  -3    3.23    0.71
  -1   9  -4    3.00    0.52
  -1   9  -4    3.66    0.78
  -1   9  -4    4.09    0.68
  -1   9  -4    3.59    0.76
  -1   9  -4    3.41    0.75
   1  -9   4    2.62    0.57
  -1   9  -5   14.95    1.36
  -1   9  -5   14.13    1.30
  -1   9  -5   14.96    1.27
  -1   9  -6   12.69    1.24
  -1   9  -6   15.79    1.22
  -1   9  -6   12.96    1.21
  -1   9  -6   12.41    0.94
  -1   9  -7   27.40    1.52
  -1   9  -7   27.26    1.60
  -1   9  -7   26.37    1.31
  -1   9  -7   25.95    1.60
  -1   9  -8    7.29    0.74
  -1   9  -8    6.49    0.58
  -1   9  -8    7.76    0.73
  -1   9  -8    7.59    0.77
  -1   9  -9    1.38    0.35
  -1   9  -9    1.61    0.35
  -1   9  -9    1.57    0.31
   1  -8 -13    0.36    0.28
   1  -8 -12    0.14    0.28
   1  -8 -12    0.13    0.30
   1  -8 -12   -0.10    0.35
   1  -8 -11   -0.22    0.43
   1  -8 -11   -0.13    0.36
   1  -8 -11   -0.01    0.49
   1  -8 -10    3.48    0.52
  -1   8  10    4.22    0.68
   1  -8 -10    4.21    0.74
   1  -8 -10    4.60    0.83
   1  -8 -10    5.79    0.96
  -1   8   9    0.93    0.49
   1  -8  -9   -0.08    0.53
   1  -8  -9   -0.09    0.48
   1  -8  -9   -0.19    0.55
   1  -8  -9    0.85    1.08
   1  -8  -9   -0.72    0.43
   1  -8  -8    6.40    1.75
  -1   8   8    6.64    0.94
   1  -8  -8    6.11    0.86
   1  -8  -8    9.90    1.04
   1  -8  -7    0.50    1.34
   1  -8  -7    0.15    0.38
  -1   8   7   -0.10    0.39
   1  -8  -7    0.61    0.54
   1  -8  -6    3.08    1.23
  -1   8   6    4.06    0.58
  -1   8   6    5.96    1.53
   1  -8  -6    2.45    1.45
   1  -8  -6    5.89    0.73
  -1   8   6    5.22    0.78
  -1   8   6    6.93    1.68
   1  -8  -6    4.65    0.80
  -1   8   5   18.91    2.51
   1  -8  -5   20.03    1.31
   1  -8  -5   12.97    2.35
  -1   8   5   19.16    1.27
  -1   8   5   18.18    2.70
  -1   8   5   18.80    1.40
  -1   8   4    8.21    1.80
  -1   8   4    4.51    1.30
  -1   8   4    7.09    0.98
   1  -8  -4    8.12    1.94
   1  -8  -4    6.77    0.77
  -1   8   4    6.60    0.88
  -1   8   3    4.78    0.85
  -1   8   3    6.31    1.74
  -1   8   3    5.50    0.80
   1  -8  -3    6.09    0.70
   1  -8  -3    3.62    1.23
  -1   8   3    3.92    1.25
  -1   8   2    2.57    0.59
  -1   8   2    1.91    1.00
   1  -8  -2    2.33    0.98
  -1   8   1   -0.05    0.40
  -1   8   1    0.61    0.38
  -1   8   1    0.39    0.87
  -1   8   0    1.08    1.11
  -1   8   0    0.17    0.44
  -1   8   0    0.30    0.32
  -1   8  -1    0.33    0.55
  -1   8  -1    1.38    1.30
  -1   8  -1   -0.21    0.72
  -1   8  -1    0.36    0.71
  -1   8  -1   -0.30    0.43
  -1   8  -2    1.96    0.60
  -1   8  -2    2.22    0.66
  -1   8  -2    2.22    1.30
  -1   8  -2    1.73    0.93
  -1   8  -2    2.32    0.64
  -1   8  -2    1.81    0.86
   1  -8   3   15.71    2.49
  -1   8  -3   15.56    1.31
  -1   8  -3   15.43    1.38
  -1   8  -3   16.74    1.20
  -1   8  -3   17.26    2.51
  -1   8  -3   17.68    1.45
  -1   8  -3   15.19    2.36
  -1   8  -3   18.70    1.46
  -1   8  -3   17.43    2.41
   1  -8   3   14.79    1.30
  -1   8  -4   33.71    1.71
  -1   8  -4   39.08    2.07
  -1   8  -4   35.70    1.70
  -1   8  -4   34.68    3.41
  -1   8  -4   35.30    3.61
  -1   8  -4   32.16    1.82
   1  -8   4   35.35    3.52
  -1   8  -4   33.53    3.20
  -1   8  -4   37.30    2.16
   1  -8   4   33.90    1.88
  -1   8  -5   40.52    2.12
  -1   8  -5   41.35    2.30
  -1   8  -5   37.94    1.91
  -1   8  -5   40.29    2.08
  -1   8  -5   39.00    2.27
  -1   8  -6    7.41    1.01
  -1   8  -6    7.58    0.93
  -1   8  -6    7.52    1.01
  -1   8  -6    6.75    0.84
  -1   8  -6    7.03    0.81
  -1   8  -7    7.20    0.93
  -1   8  -7    8.70    0.90
  -1   8  -7    8.02    0.97
  -1   8  -7    7.91    0.85
  -1   8  -7    8.37    0.93
  -1   8  -8    5.44    0.64
  -1   8  -8    4.66    0.68
  -1   8  -8    5.40    0.68
  -1   8  -8    5.13    0.83
  -1   8  -8    5.98    0.85
  -1   8  -9    0.22    0.31
  -1   8  -9    1.06    0.41
  -1   8  -9    1.50    0.48
  -1   8  -9    0.93    0.36
  -1   8 -10    3.41    0.44
  -1   8 -10    2.32    0.36
  -1   8 -10    2.85    0.42
  -1   8 -10    2.70    0.43
   1  -7 -13   12.28    0.92
   1  -7 -13   12.23    0.81
   1  -7 -12    0.25    0.40
   1  -7 -12    0.10    0.34
   1  -7 -12    0.72    0.52
   1  -7 -11   25.40    1.71
   1  -7 -11   27.57    1.82
   1  -7 -11   27.18    1.62
  -1   7  10    1.65    0.59
   1  -7 -10    1.25    0.41
   1  -7 -10    1.10    0.59
   1  -7 -10    1.27    0.67
   1  -7 -10    1.43    0.61
   1  -7  -9   -0.29    1.12
   1  -7  -9   -0.24    0.54
   1  -7  -9   -0.25    0.52
   1  -7  -9    0.52    0.44
   1  -7  -9   -0.08    0.63
  -1   7   9    0.17    0.47
   1  -7  -9   -1.99    1.14
   1  -7  -8    3.66    1.60
   1  -7  -8    2.41    0.59
   1  -7  -8    4.17    0.79
   1  -7  -8    5.64    2.00
  -1   7   8    3.89    0.78
   1  -7  -7   81.50    6.26
   1  -7  -7   85.70    3.16
   1  -7  -7   78.94    3.07
   1  -7  -7   82.49    6.23
  -1   7   6   91.32    5.62
   1  -7  -6   91.54    6.38
   1  -7  -6   93.41    5.76
  -1   7   6   88.34    3.09
   1  -7  -6   94.78    3.48
   1  -7  -6   97.33    3.39
   1  -7  -6  101.74    6.71
  -1   7   6   98.72    5.34
  -1   7   6   97.35    3.40
  -1   7   5    8.43    1.51
  -1   7   5    8.88    1.71
   1  -7  -5    9.75    2.01
   1  -7  -5   10.35    0.91
  -1   7   5    8.48    0.92
   1  -7  -4    2.79    0.52
  -1   7   4    3.46    1.13
  -1   7   4    2.49    0.51
  -1   7   3    0.09    0.81
  -1   7   3   -0.15    0.34
   1  -7  -3    0.37    0.32
  -1   7   2    4.00    0.66
  -1   7   2    2.26    1.06
  -1   7   1   11.35    1.89
  -1   7   1   10.54    0.99
   1  -7  -1    9.83    1.47
  -1   7   0   20.76    2.38
  -1   7   0   19.75    2.42
  -1   7   0   21.00    1.36
  -1   7  -1   19.53    1.37
  -1   7  -1   18.17    2.32
  -1   7  -1   20.15    1.37
  -1   7  -1   19.24    2.31
  -1   7  -2   30.96    3.00
  -1   7  -2   33.43    1.77
  -1   7  -2   33.07    1.85
  -1   7  -2   30.76    2.99
  -1   7  -2   33.99    1.86
  -1   7  -3   34.31    1.86
  -1   7  -3   33.90    1.98
  -1   7  -3   29.35    3.04
  -1   7  -3   33.49    1.92
  -1   7  -3   34.37    3.09
  -1   7  -3   35.88    1.88
  -1   7  -3   33.83    1.81
  -1   7  -3   32.73    3.22
  -1   7  -4   67.48    2.99
  -1   7  -4   73.12    2.99
  -1   7  -4   70.12    4.96
  -1   7  -4   73.13    4.84
  -1   7  -4   71.11    2.89
  -1   7  -4   65.62    2.71
  -1   7  -4   65.02    2.57
  -1   7  -4   72.58    4.53
   1  -7   4   68.42    2.77
   1  -7   4   65.53    4.63
  -1   7  -4   71.18    3.04
  -1   7  -4   67.92    2.53
  -1   7  -5   10.31    1.93
  -1   7  -5   12.59    1.23
  -1   7  -5    9.96    0.99
  -1   7  -5   13.41    1.29
  -1   7  -5   10.52    1.18
  -1   7  -5   11.98    1.09
  -1   7  -6    1.64    0.68
  -1   7  -6    1.75    0.55
  -1   7  -6    1.33    0.47
  -1   7  -6    1.30    1.01
  -1   7  -6    2.69    0.82
  -1   7  -6    1.66    0.62
  -1   7  -7  111.64    4.23
  -1   7  -7  102.41    3.78
  -1   7  -7  107.88    3.79
  -1   7  -7  104.76    4.04
  -1   7  -7  103.81    4.11
  -1   7  -7  114.55    3.85
  -1   7  -8   13.33    1.11
  -1   7  -8   12.14    1.21
  -1   7  -8   12.00    1.02
  -1   7  -8   10.43    1.06
  -1   7  -8   11.11    1.18
  -1   7  -8   12.17    1.23
  -1   7  -9    4.91    0.63
  -1   7  -9    5.54    0.63
  -1   7  -9    4.95    0.79
  -1   7  -9    5.83    0.85
  -1   7  -9    4.73    0.72
  -1   7  -9    5.51    0.85
  -1   7 -10    7.08    0.79
  -1   7 -10    8.49    0.77
  -1   7 -10    7.04    0.61
  -1   7 -10    8.59    0.85
  -1   7 -10    7.02    0.76
  -1   7 -11   12.94    0.81
  -1   7 -11   11.81    0.77
  -1   7 -11   13.78    0.89
  -1   7 -11   13.64    0.78
   1  -6 -14    0.82    0.29
   1  -6 -14    0.39    0.22
   1  -6 -13    0.01    0.41
   1  -6 -13    0.08    0.33
   1  -6 -13    0.21    0.31
   1  -6 -12    0.84    0.52
   1  -6 -12    0.72    0.45
   1  -6 -12    0.71    0.50
   1  -6 -11    1.24    0.53
   1  -6 -11    2.09    0.71
   1  -6 -11    3.14    0.83
   1  -6 -10    0.10    0.61
   1  -6 -10   -0.20    0.50
  -1   6  10   -0.46    0.48
   1  -6 -10    0.53    0.57
   1  -6 -10    0.15    0.95
   1  -6 -10    2.40    1.46
   1  -6 -10    0.45    0.43
   1  -6  -9    3.54    1.67
   1  -6  -9    5.42    0.95
   1  -6  -9    6.44    0.91
   1  -6  -9    6.11    0.82
   1  -6  -9    4.58    0.88
   1  -6  -9    3.59    1.45
  -1   6   9    4.13    0.76
   1  -6  -8   54.02    4.98
  -1   6   8   55.21    2.56
   1  -6  -8   55.38    2.44
   1  -6  -8   53.49    2.54
   1  -6  -8   54.09    5.06
   1  -6  -7    4.34    1.71
  -1   6   7    7.21    0.90
   1  -6  -7    7.27    0.81
   1  -6  -7    6.07    1.88
  -1   6   6    3.73    1.22
   1  -6  -6    3.55    1.48
  -1   6   6    2.83    0.51
   1  -6  -6    2.88    0.51
  -1   6   6    2.32    0.85
   1  -6  -6    2.32    0.94
   1  -6  -6    2.65    0.53
   1  -6  -5    0.23    0.28
  -1   6   5   -0.57    0.72
   1  -6  -5   -0.10    0.94
  -1   6   4    0.69    0.34
  -1   6   4    0.63    0.71
   1  -6  -4    0.44    0.97
  -1   6   3   27.28    1.49
  -1   6   3   26.62    2.49
   1  -6  -3   26.46    2.71
  -1   6   2    0.62    0.85
  -1   6   1    6.25    1.20
  -1   6   0    6.63    1.22
   1  -6   0    5.49    0.96
  -1   6   0    4.99    1.25
  -1   6  -1   10.41    1.55
  -1   6  -1    9.63    1.61
  -1   6  -2   -0.14    0.38
  -1   6  -2   -0.74    0.74
  -1   6  -2    0.29    0.35
  -1   6  -2    0.31    0.35
  -1   6  -2   -0.27    0.89
  -1   6  -3    2.46    0.56
  -1   6  -3    4.12    0.96
  -1   6  -3    2.99    0.58
  -1   6  -3    3.68    0.63
  -1   6  -3    3.64    0.63
  -1   6  -3    2.46    1.03
  -1   6  -4    0.04    0.41
  -1   6  -4    0.35    0.41
   1  -6   4   -0.56    0.64
  -1   6  -4    0.56    0.78
  -1   6  -4   -0.23    0.36
   1  -6   4    0.26    0.37
  -1   6  -4    0.84    0.55
  -1   6  -4    0.44    0.91
  -1   6  -4    0.35    0.74
  -1   6  -4   -0.09    0.33
  -1   6  -5    8.89    1.02
  -1   6  -5    8.77    1.02
  -1   6  -5    8.03    0.87
  -1   6  -5   10.49    1.90
  -1   6  -5    9.50    1.03
  -1   6  -5    6.91    1.34
  -1   6  -6   18.86    2.59
  -1   6  -6   21.53    1.47
  -1   6  -6   22.97    1.67
  -1   6  -6   21.70    1.55
  -1   6  -6   20.85    1.61
  -1   6  -7   15.85    1.28
  -1   6  -7   16.09    1.41
  -1   6  -7   18.50    2.73
  -1   6  -7   15.28    1.39
  -1   6  -7   18.47    1.55
  -1   6  -8   41.53    2.43
  -1   6  -8   44.66    2.11
  -1   6  -8   42.04    2.35
  -1   6  -8   43.54    2.17
  -1   6  -8   41.86    2.34
  -1   6  -8   48.21    2.28
  -1   6  -8   39.54    4.03
  -1   6  -9   42.31    2.35
  -1   6  -9   39.34    1.98
  -1   6  -9   43.78    2.13
  -1   6  -9   41.99    1.93
  -1   6  -9   42.53    2.27
  -1   6  -9   39.88    2.24
  -1   6 -10   10.81    0.99
  -1   6 -10   11.40    1.08
  -1   6 -10   11.59    0.85
  -1   6 -10   11.13    1.11
  -1   6 -10   12.25    0.91
  -1   6 -10    9.87    1.00
  -1   6 -11   -0.20    0.40
  -1   6 -11    1.09    0.44
  -1   6 -11    0.71    0.35
  -1   6 -11    1.12    0.40
  -1   6 -12    0.51    0.27
  -1   6 -12   -0.07    0.20
  -1   6 -12    0.47    0.25
   1  -5 -14    0.79    0.28
   1  -5 -14    0.45    0.32
   1  -5 -13    0.71    0.39
   1  -5 -13    0.47    0.42
   1  -5 -13    0.38    0.24
   1  -5 -12   25.95    1.75
   1  -5 -12   21.19    1.59
   1  -5 -12   24.08    1.55
   1  -5 -11    6.31    1.02
   1  -5 -11    5.96    0.97
   1  -5 -11    4.59    1.63
   1  -5 -11    5.33    0.84
   1  -5 -10   -0.23    0.96
   1  -5 -10    0.87    0.59
   1  -5 -10   -0.17    0.42
   1  -5 -10   -0.01    0.56
   1  -5 -10   -1.36    1.53
  -1   5  10    0.32    0.47
   1  -5 -10    0.26    0.53
   1  -5  -9  164.97    5.27
   1  -5  -9  169.20    5.65
   1  -5  -9  168.17    5.46
   1  -5  -9  167.18    5.72
   1  -5  -9  177.13    9.63
  -1   5   9  169.65    5.35
   1  -5  -9  163.21    8.98
  -1   5   8    3.94    0.71
   1  -5  -8    4.24    0.64
   1  -5  -8    4.87    0.76
   1  -5  -8    4.44    0.79
   1  -5  -8    3.27    1.49
   1  -5  -8    4.27    1.64
   1  -5  -7    4.90    1.40
   1  -5  -7    6.23    0.77
  -1   5   7    6.35    0.79
   1  -5  -6    0.48    0.31
  -1   5   6    0.41    0.55
   1  -5  -6   -0.49    1.24
   1  -5  -6    0.80    0.39
  -1   5   6    0.85    0.71
   1  -5  -6    0.69    0.67
   1  -5  -5   67.54    4.56
  -1   5   5   55.02    3.29
   1  -5  -4    1.91    1.17
  -1   5   4    2.67    0.90
  -1   5   3    4.93    1.15
   1  -5  -3    3.93    1.19
   1  -5  -2    4.92    1.20
  -1   5   1    7.08    1.18
  -1   5   0    3.04    0.80
   1  -5   1    8.25    0.87
  -1   5  -1    8.13    1.27
  -1   5  -2    0.25    0.72
  -1   5  -2   -0.23    0.68
  -1   5  -3   14.52    1.88
  -1   5  -3   12.86    1.55
   1  -5   4   86.07    4.53
  -1   5  -4   90.27    3.10
  -1   5  -4   88.34    3.18
   1  -5   4   78.14    2.81
  -1   5  -4   84.53    3.10
  -1   5  -4   87.57    4.96
  -1   5  -4   87.69    4.28
  -1   5  -5    1.85    0.45
  -1   5  -5    1.72    0.97
  -1   5  -5    2.29    0.58
  -1   5  -5    1.85    0.55
  -1   5  -5    3.21    0.88
   1  -5   5    1.71    0.79
  -1   5  -6   70.49    2.85
  -1   5  -6   72.39    2.99
  -1   5  -6   77.19    3.16
  -1   5  -6   75.64    5.18
  -1   5  -7   18.52    1.54
  -1   5  -7   18.03    1.45
  -1   5  -7   20.01    3.05
  -1   5  -7   16.03    1.28
  -1   5  -8   41.81    4.18
  -1   5  -8   45.15    2.45
  -1   5  -8   46.06    2.36
  -1   5  -9  202.96    5.82
  -1   5  -9  203.68    6.17
  -1   5  -9  209.50    6.43
  -1   5  -9  199.41    6.05
  -1   5  -9  192.85    9.83
  -1   5  -9  208.14    6.56
  -1   5 -10    0.02    0.48
  -1   5 -10    0.60    0.50
  -1   5 -10    0.89    0.63
  -1   5 -10    0.81    0.36
  -1   5 -10    0.80    0.43
  -1   5 -10   -0.03    0.53
  -1   5 -11    0.68    0.53
  -1   5 -11   -0.06    0.42
  -1   5 -11   -0.54    0.44
  -1   5 -11    0.40    0.28
  -1   5 -11   -0.29    0.48
  -1   5 -12    0.09    0.37
  -1   5 -12    0.37    0.34
  -1   5 -12    0.54    0.36
  -1   5 -12    0.82    0.37
  -1   5 -13   12.99    0.74
  -1   5 -13   13.29    0.76
   1  -4 -14    5.27    0.62
   1  -4 -14    5.44    0.58
   1  -4 -13    1.61    0.38
   1  -4 -13    1.37    0.54
   1  -4 -13    1.31    0.54
   1  -4 -12    6.38    0.97
   1  -4 -12    5.67    0.98
   1  -4 -12    6.37    0.89
   1  -4 -11    2.22    1.14
   1  -4 -11    2.13    0.65
   1  -4 -11    2.68    1.36
   1  -4 -11    2.58    0.68
   1  -4 -11    3.03    0.91
   1  -4 -10   -0.35    0.58
   1  -4 -10    0.17    0.63
   1  -4 -10   -0.34    0.93
   1  -4 -10   -0.48    1.01
   1  -4 -10    0.17    0.43
   1  -4 -10    0.73    0.60
   1  -4  -9    3.09    0.67
   1  -4  -9    1.57    1.21
   1  -4  -9    2.56    0.70
   1  -4  -9    2.42    1.55
   1  -4  -9    3.65    0.83
   1  -4  -9    2.79    0.62
  -1   4   9    2.10    0.52
   1  -4  -8   -0.50    1.01
   1  -4  -8    0.04    0.42
  -1   4   8    0.04    0.35
   1  -4  -8    0.09    0.49
   1  -4  -8    0.23    0.45
   1  -4  -8    0.55    0.45
   1  -4  -8   -0.17    1.22
   1  -4  -7   -0.20    0.97
  -1   4   7    0.97    0.42
   1  -4  -7    0.59    0.38
   1  -4  -7    0.74    0.44
   1  -4  -6    5.53    1.03
  -1   4   6    7.32    1.01
   1  -4  -6    7.36    1.69
  -1   4   6    5.96    1.03
  -1   4   5    0.32    0.43
   1  -4  -5    1.82    1.21
   1  -4  -4   15.55    2.01
  -1   4   4   16.62    1.57
   1  -4  -3    7.51    1.36
   1  -4  -2    3.52    1.01
  -1   4   1    0.19    0.51
  -1   4   0    1.94    0.74
   1  -4   1    5.25    0.68
  -1   4  -1    5.79    1.07
  -1   4  -2    2.10    0.82
  -1   4  -3    2.35    0.82
   1  -4   4    2.02    0.71
   1  -4   4    2.12    0.46
  -1   4  -4    1.95    0.70
  -1   4  -4    1.95    0.81
  -1   4  -5   20.98    1.30
  -1   4  -5   24.54    2.59
  -1   4  -5   21.34    1.37
  -1   4  -5   23.09    2.01
   1  -4   5   18.61    1.72
  -1   4  -5   20.94    1.81
  -1   4  -5   23.76    1.79
   1  -4   6    4.15    0.64
  -1   4  -6    4.49    0.77
  -1   4  -6    5.94    1.54
  -1   4  -6    6.85    1.16
  -1   4  -6    4.99    0.68
  -1   4  -6    5.12    0.72
  -1   4  -6    5.26    0.73
  -1   4  -7    6.96    0.88
  -1   4  -7    8.88    1.02
  -1   4  -7    7.36    0.83
   1  -4   7    7.74    0.84
  -1   4  -8   18.87    2.79
  -1   4  -8   18.05    1.31
  -1   4  -8   18.50    1.51
  -1   4  -8   17.23    1.44
   1  -4   8   18.23    1.31
  -1   4  -9    1.73    1.09
  -1   4  -9    1.72    0.48
  -1   4  -9    1.76    0.48
  -1   4  -9    1.24    0.67
  -1   4  -9    1.43    0.62
  -1   4  -9    1.30    0.48
   1  -4   9    2.36    0.57
  -1   4 -10   14.74    1.33
  -1   4 -10   14.29    2.56
  -1   4 -10   15.10    1.19
   1  -4  10   16.29    1.17
  -1   4 -10   14.83    1.45
  -1   4 -10   13.26    1.21
  -1   4 -11   12.13    1.09
  -1   4 -11   11.81    1.23
  -1   4 -11    9.94    0.90
  -1   4 -11   10.23    1.12
  -1   4 -12    1.58    0.51
  -1   4 -12    1.43    0.50
  -1   4 -12    1.11    0.45
  -1   4 -12    1.04    0.39
  -1   4 -13    1.27    0.39
  -1   4 -13    0.89    0.33
  -1   4 -13    1.25    0.35
  -1   4 -13    1.08    0.36
   1  -3 -14    7.35    0.71
   1  -3 -14    8.36    0.76
   1  -3 -13   36.26    1.94
   1  -3 -13   35.04    1.85
   1  -3 -13   33.48    1.54
   1  -3 -12   -0.12    0.59
   1  -3 -12    0.92    0.53
   1  -3 -12    0.97    0.56
   1  -3 -11    0.00    0.57
   1  -3 -11    0.64    0.55
   1  -3 -11    1.37    0.60
   1  -3 -11    1.39    0.81
   1  -3 -10   30.25    2.00
   1  -3 -10   26.96    1.90
   1  -3 -10   30.41    3.64
   1  -3 -10   26.62    3.18
   1  -3  -9   -0.02    0.44
   1  -3  -9    1.42    1.22
  -1   3   9    0.21    0.40
   1  -3  -9    0.36    0.44
   1  -3  -9   -0.26    0.59
   1  -3  -9    0.94    0.96
   1  -3  -9    0.09    0.53
   1  -3  -8    0.25    1.09
   1  -3  -8    0.99    0.50
   1  -3  -8    1.56    0.52
   1  -3  -8    0.67    0.44
  -1   3   8    1.31    0.42
   1  -3  -8    2.76    1.50
   1  -3  -8    0.41    0.48
   1  -3  -7   12.45    1.02
   1  -3  -7   13.84    2.10
   1  -3  -7   13.81    1.02
   1  -3  -7   13.29    2.24
   1  -3  -7   14.24    1.13
  -1   3   7   14.08    1.04
   1  -3  -6    2.20    0.53
   1  -3  -6    1.67    0.88
   1  -3  -5   22.59    1.76
  -1   3   5   21.81    1.54
   1  -3  -5   24.15    2.40
   1  -3  -4    3.44    1.08
   1  -3  -3   59.52    3.32
   1  -3  -2    9.57    1.24
   1  -3  -1    4.64    0.91
  -1   3   0   14.92    1.20
  -1   3  -1   13.04    1.17
   1  -3   1   12.14    0.86
  -1   3  -2  126.55    4.61
  -1   3  -3  125.75    4.94
   1  -3   4    1.58    0.59
  -1   3  -4    1.52    0.69
  -1   3  -4    2.14    0.59
  -1   3  -5   83.01    3.23
  -1   3  -5   79.13    4.47
  -1   3  -5   86.00    4.04
   1  -3   5   78.35    3.31
  -1   3  -6  106.89    4.91
  -1   3  -6  100.08    5.58
  -1   3  -6  104.68    3.50
  -1   3  -6  101.35    3.64
  -1   3  -7    7.07    0.85
   1  -3   7    6.44    0.77
  -1   3  -7    6.90    0.86
  -1   3  -7    7.84    1.70
  -1   3  -7    6.63    1.25
  -1   3  -7    6.41    0.72
  -1   3  -7    8.23    0.80
  -1   3  -8   19.79    1.49
  -1   3  -8   21.16    1.37
   1  -3   8   20.67    1.38
  -1   3  -8   22.94    3.01
  -1   3  -8   21.59    1.61
  -1   3  -9    8.57    1.94
  -1   3  -9    8.95    0.90
  -1   3  -9    6.79    0.90
  -1   3  -9    9.29    1.17
   1  -3   9    9.46    0.95
  -1   3 -10   53.70    2.68
   1  -3  10   56.07    2.45
  -1   3 -10   59.43    2.88
  -1   3 -10   53.24    4.89
  -1   3 -10   54.01    2.35
  -1   3 -11    7.13    1.02
  -1   3 -11    7.86    0.91
  -1   3 -11    7.31    0.85
  -1   3 -11    6.84    1.04
  -1   3 -12   41.26    2.18
  -1   3 -12   41.21    2.09
  -1   3 -12   40.14    1.78
  -1   3 -12   45.74    2.03
  -1   3 -13   10.75    0.85
  -1   3 -13   12.45    1.01
  -1   3 -13   12.88    0.91
  -1   3 -13   11.12    0.92
  -1   3 -14    3.67    0.37
  -1   3 -14    4.00    0.44
  -1   3 -14    3.24    0.39
   1  -2 -14   37.18    1.71
   1  -2 -14   35.69    1.63
   1  -2 -13    6.76    0.68
   1  -2 -13    6.46    0.91
   1  -2 -13    5.88    0.83
  -1   2  13    6.92    0.66
   1  -2 -12    7.57    1.00
   1  -2 -12    7.49    0.83
   1  -2 -12    6.37    0.96
   1  -2 -11    0.63    0.66
   1  -2 -11    1.22    0.69
   1  -2 -11    2.07    1.24
   1  -2 -11    0.85    0.59
   1  -2 -10   10.20    1.95
   1  -2 -10   11.61    1.29
   1  -2 -10   10.39    2.17
   1  -2 -10   11.11    1.17
   1  -2 -10   10.86    1.23
   1  -2  -9    5.32    1.63
   1  -2  -9    7.08    1.72
   1  -2  -9    5.79    0.85
   1  -2  -9    6.81    0.93
   1  -2  -9    7.27    1.04
   1  -2  -8    4.17    1.31
   1  -2  -8    5.01    0.74
  -1   2   8    5.57    0.69
   1  -2  -8    5.78    0.72
   1  -2  -8    4.79    1.50
   1  -2  -8    4.66    0.77
   1  -2  -8    4.91    0.82
   1  -2  -7    3.58    0.65
   1  -2  -7    2.41    1.03
   1  -2  -7    2.97    0.61
   1  -2  -7    3.92    0.61
   1  -2  -7    4.12    1.25
   1  -2  -7    2.87    0.53
   1  -2  -6    2.37    1.34
   1  -2  -6    0.38    0.93
   1  -2  -5   14.32    1.86
  -1   2   5   12.39    0.87
   1  -2  -5   13.01    1.04
   1  -2  -4   72.78    2.92
   1  -2  -4   72.94    3.72
   1  -2  -3    3.66    0.88
   1  -2  -2    1.01    0.75
   1  -2  -1    0.07    0.60
  -1   2   0    4.12    0.57
   1  -2   1   21.75    1.02
  -1   2  -1   22.27    1.27
  -1   2  -2    2.53    0.61
  -1   2  -3   15.04    1.39
   1  -2   3   16.59    1.26
  -1   2  -4    2.77    0.90
   1  -2   4    1.81    0.48
  -1   2  -5   36.03    1.60
  -1   2  -5   32.92    2.66
  -1   2  -5   40.70    2.60
   1  -2   5   34.91    1.60
  -1   2  -6    5.76    1.16
  -1   2  -6    4.40    1.19
  -1   2  -7    2.17    0.57
  -1   2  -7    1.79    0.71
  -1   2  -7    1.81    0.46
   1  -2   7    2.83    0.51
  -1   2  -7    1.57    1.16
   1  -2   8    3.91    0.61
  -1   2  -8    4.25    0.73
   1  -2   8    4.83    0.65
  -1   2  -8    4.61    0.63
  -1   2  -8    5.12    0.77
  -1   2  -8    4.54    1.16
  -1   2  -8    5.90    1.78
   1  -2   9   15.70    1.24
  -1   2  -9   15.31    2.65
  -1   2  -9   16.15    1.44
  -1   2  -9   15.22    1.34
  -1   2  -9   16.56    1.18
   1  -2  10   40.77    2.12
  -1   2 -10   44.52    2.35
  -1   2 -10   43.98    2.48
  -1   2 -10   45.80    2.08
  -1   2 -10   42.70    4.40
   1  -2  11   -0.27    0.44
  -1   2 -11    0.02    0.58
  -1   2 -11   -0.29    0.55
  -1   2 -11    0.80    0.92
  -1   2 -12    5.41    0.84
  -1   2 -12    6.97    0.80
  -1   2 -12    6.02    0.93
   1  -2  12    5.06    0.66
  -1   2 -13    4.11    0.56
  -1   2 -13    3.62    0.62
  -1   2 -13    3.29    0.64
  -1   2 -14    4.40    0.44
  -1   2 -14    4.06    0.53
  -1   2 -14    3.80    0.44
  -1   2 -14    4.42    0.52
   1  -1 -14   11.85    0.68
   1  -1 -14   13.94    0.98
   1  -1 -14   13.27    0.91
   1  -1 -13    7.21    0.86
   1  -1 -13    8.21    0.96
   1  -1 -13    7.04    0.68
  -1   1  12    0.28    0.34
   1  -1 -12    0.27    0.55
   1  -1 -12   -0.19    0.42
   1  -1 -12   -0.57    0.63
   1  -1 -11   18.32    3.09
   1  -1 -11   15.37    1.41
   1  -1 -11   15.14    1.48
   1  -1 -10   33.95    2.15
   1  -1 -10   37.62    3.71
   1  -1 -10   34.70    2.06
   1  -1 -10   35.88    2.21
   1  -1  -9   14.14    1.03
   1  -1  -9   16.53    2.44
   1  -1  -9   15.33    2.15
   1  -1  -9   15.98    1.45
   1  -1  -9   17.12    1.37
   1  -1  -9   17.29    1.43
   1  -1  -8   31.26    1.81
   1  -1  -8   31.62    1.69
   1  -1  -8   30.36    1.72
   1  -1  -8   30.78    1.85
   1  -1  -8   27.90    2.80
   1  -1  -8   34.44    3.26
   1  -1  -7    0.02    0.35
   1  -1  -7   -0.12    0.35
   1  -1  -7   -0.55    0.77
   1  -1  -7    0.51    0.61
   1  -1  -7    0.80    0.88
   1  -1  -7   -0.18    0.33
   1  -1  -6   59.27    3.72
   1  -1  -6   58.89    3.60
   1  -1  -5   19.00    1.96
   1  -1  -5   18.79    1.92
   1  -1  -4    2.42    0.34
   1  -1  -4    3.50    0.46
   1  -1  -4    2.46    0.68
   1  -1  -3    0.45    0.63
   1  -1  -3    0.15    0.35
   1  -1  -2    5.04    0.76
   1  -1  -2    5.54    0.68
   1  -1  -1   -0.21    0.46
   1  -1  -1    0.89    0.44
   1  -1  -1    0.47    0.44
   1  -1   0    3.80    0.59
   1  -1   0    4.41    0.51
   1  -1   1    0.20    0.36
  -1   1  -1    0.99    0.28
   1  -1   2    3.36    0.60
   1  -1   3    0.44    0.37
   1  -1   4   32.10    1.38
  -1   1  -5   34.05    2.39
  -1   1  -6    7.74    0.82
  -1   1  -6    7.63    1.32
  -1   1  -7   80.33    3.05
  -1   1  -7   84.88    3.03
  -1   1  -7   89.35    4.77
  -1   1  -7   85.90    3.16
  -1   1  -8    2.51    0.52
  -1   1  -8    2.20    0.68
  -1   1  -8    2.17    0.57
   1  -1   8    2.07    0.47
  -1   1  -8    2.73    1.01
  -1   1  -9  167.97    8.72
  -1   1  -9  163.81    5.43
  -1   1  -9  165.15    7.74
  -1   1  -9  161.88    5.24
   1  -1   9  161.13    4.90
  -1   1  -9  168.84    4.97
  -1   1 -10   31.08    2.08
   1  -1  10   35.57    1.75
  -1   1 -10   34.09    2.02
  -1   1 -10   34.41    3.38
  -1   1 -10   34.28    3.94
   1  -1  10   33.35    1.88
   1  -1  11   44.39    2.21
  -1   1 -11   39.42    4.34
  -1   1 -11   44.61    2.52
  -1   1 -11   46.19    2.42
   1  -1  12   68.32    2.76
  -1   1 -12   73.52    3.27
  -1   1 -12   78.51    2.88
  -1   1 -12   72.24    3.05
   1  -1  13   29.87    1.45
  -1   1 -13   31.59    1.84
  -1   1 -13   31.78    1.52
  -1   1 -13   29.00    1.67
  -1   1 -14   19.37    1.22
  -1   1 -14   18.72    1.12
   1   0 -14    4.01    0.52
   1   0 -14    4.79    0.58
   1   0 -13    8.76    0.72
   1   0 -13    8.99    0.91
   1   0 -13   10.38    0.78
   1   0 -13    9.64    0.97
   1   0 -12    0.35    0.60
   1   0 -12    0.71    0.41
   1   0 -12    0.02    0.56
   1   0 -12   -0.37    0.34
   1   0 -11   49.65    2.54
  -1   0  11   46.94    2.14
   1   0 -11   49.39    2.18
   1   0 -11   49.83    2.35
   1   0 -11   48.43    4.92
   1   0 -11   48.30    2.59
   1   0 -10   49.15    2.19
   1   0 -10   42.66    4.65
   1   0 -10   39.26    2.31
   1   0 -10   46.32    2.52
   1   0 -10   53.72    2.48
   1   0  -9   14.84    2.69
   1   0  -9   13.99    1.31
   1   0  -9   13.79    1.35
   1   0  -9   14.07    2.09
   1   0  -9   12.72    1.21
   1   0  -8   32.70    1.80
   1   0  -8   31.92    2.98
   1   0  -8   30.55    2.68
   1   0  -8   33.19    1.90
   1   0  -8   32.05    1.86
   1   0  -7   15.33    1.18
   1   0  -7   15.39    1.99
   1   0  -7   14.57    1.15
   1   0  -7   14.44    1.10
   1   0  -7   15.66    1.81
   1   0  -6   12.76    1.59
   1   0  -6   14.87    1.76
   1   0  -5    5.55    1.09
   1   0  -5    5.68    1.02
   1   0  -4   -0.71    0.64
   1   0  -4    0.56    0.70
   1   0  -3    5.21    0.38
   1   0  -3    5.96    0.81
   1   0  -3    5.55    0.85
   1   0  -2   21.97    0.97
   1   0  -2   27.50    1.37
   1   0  -2   25.90    1.48
   1   0  -2   23.36    1.01
   1   0  -1    0.36    0.29
   1   0  -1    0.19    0.38
   1   0  -1    0.07    0.24
   1   0  -1    0.23    0.26
   1   0  -1   -0.40    0.33
   1   0  -1    0.13    0.27
   1   0   0    2.22    0.37
   1   0   0    2.58    0.38
   1   0   0    2.23    0.21
   1   0   0    2.45    0.34
   1   0   1    0.12    0.25
   1   0   1   -0.06    0.25
   1   0   1    0.30    0.24
   1   0   1    0.47    0.30
   1   0   2   35.42    1.30
   1   0   2   33.45    1.30
   1   0   2   37.32    1.42
   1   0   3    3.98    0.41
   1   0   4    0.50    0.17
  -1   0  -4    0.62    0.76
  -1   0  -5    4.81    1.04
  -1   0  -6   -0.23    0.83
  -1   0  -7   23.36    2.39
  -1   0  -8    1.83    0.48
  -1   0  -8    0.99    0.74
  -1   0  -8    1.82    0.59
  -1   0  -8    1.95    0.57
  -1   0  -9    3.56    0.65
  -1   0  -9    3.51    0.74
  -1   0  -9    2.77    0.55
  -1   0  -9    3.49    1.14
   1   0   9    2.96    0.58
   1   0  10   23.68    1.45
  -1   0 -10   24.41    3.40
  -1   0 -10   23.59    1.78
  -1   0 -10   22.81    2.92
  -1   0 -10   24.44    1.68
  -1   0 -11   88.36    3.65
  -1   0 -11   85.63    6.44
   1   0  11   77.37    2.94
   1   0  11   80.61    3.24
  -1   0 -11   82.75    3.38
  -1   0 -12   31.06    2.05
  -1   0 -12   31.07    1.87
   1   0  12   29.96    1.73
   1   0  13    3.76    0.57
  -1   0 -13    3.95    0.69
  -1   0 -13    4.38    0.74
  -1   0 -13    4.38    0.58
  -1   0 -14    0.94    0.43
   1   0  14    0.31    0.22
  -1   0 -14    0.95    0.42
  -1   0 -15    5.62    0.51
   1   1 -14    5.67    0.55
   1   1 -14    6.78    0.62
   1   1 -14    6.19    0.52
   1   1 -13    7.91    0.86
   1   1 -13    7.88    0.86
   1   1 -13    6.35    0.61
   1   1 -12   12.97    0.97
   1   1 -12   11.77    1.19
   1   1 -12   13.49    1.23
   1   1 -12   13.89    1.08
   1   1 -12   14.82    1.09
   1   1 -11    2.29    0.74
   1   1 -11    1.13    0.43
   1   1 -11    1.92    0.80
   1   1 -11    0.76    1.09
   1   1 -11    2.45    0.54
   1   1 -10    4.68    0.71
   1   1 -10    3.98    0.80
   1   1 -10    5.00    0.88
   1   1 -10    4.65    1.63
   1   1 -10    3.03    0.77
   1   1  -9   31.04    3.82
   1   1  -9   33.98    1.99
   1   1  -9   30.36    1.97
   1   1  -9   34.45    1.77
   1   1  -9   34.81    1.91
   1   1  -8  104.06    5.34
   1   1  -8   99.68    6.63
   1   1  -8  106.33    3.77
   1   1  -8  106.75    3.89
   1   1  -7   41.03    2.03
   1   1  -7   40.36    2.98
   1   1  -7   40.63    2.61
   1   1  -7   39.21    1.92
   1   1  -7   40.93    3.77
   1   1  -7   40.67    2.03
   1   1  -6   15.40    1.69
   1   1  -6   12.51    1.40
   1   1  -5    1.25    0.67
   1   1  -5    1.78    0.65
   1   1  -4    7.83    0.95
   1   1  -4    8.20    1.00
   1   1  -3    0.60    0.41
   1   1  -3    0.21    0.28
   1   1  -3    0.66    0.29
   1   1  -3    0.12    0.42
   1   1  -2    0.37    0.27
   1   1  -2    0.36    0.30
   1   1  -2   -0.06    0.31
   1   1  -2    1.02    0.47
   1   1  -2    0.54    0.33
   1   1  -2   -0.10    0.24
   1   1  -1    0.06    0.26
   1   1  -1   -0.19    0.30
   1   1  -1    0.15    0.49
   1   1  -1    0.48    0.37
   1   1  -1    0.12    0.34
   1   1  -1    0.26    0.14
   1   1   0    2.31    0.39
   1   1   0    2.21    0.40
   1   1   0    2.84    0.45
   1   1   1   10.55    0.73
   1   1   1    9.91    0.75
   1   1   1   10.81    0.79
   1   1   1   11.34    0.72
   1   1   1   10.06    0.67
  -1  -1  -2   -0.30    0.45
   1   1   2    0.10    0.31
   1   1   2    0.09    0.29
   1   1   2    0.05    0.32
   1   1   2   -0.41    0.35
   1   1   3   47.67    1.62
  -1  -1  -3   44.60    2.33
   1   1   3   45.12    1.73
   1   1   3   43.08    1.63
   1   1   4  107.43    3.08
   1   1   4  102.07    2.97
  -1  -1  -5  364.99   10.98
  -1  -1  -6    4.67    1.14
  -1  -1  -7    0.08    0.82
  -1  -1  -8    5.75    0.73
  -1  -1  -8    6.92    0.83
  -1  -1  -8    5.55    0.76
  -1  -1  -8    5.71    1.41
  -1  -1  -9   38.53    1.97
  -1  -1  -9   36.39    2.06
  -1  -1  -9   34.51    3.46
  -1  -1  -9   38.04    2.11
  -1  -1 -10    5.99    1.00
  -1  -1 -10    6.36    1.01
  -1  -1 -10    7.22    1.77
  -1  -1 -10    6.13    0.91
  -1  -1 -11   73.64    3.10
  -1  -1 -11   71.17    3.24
  -1  -1 -11   65.04    5.13
  -1  -1 -11   70.88    3.26
   1   1  11   69.39    2.79
  -1  -1 -12   13.38    1.36
  -1  -1 -12   13.66    1.25
  -1  -1 -12   14.29    2.63
   1   1  12   14.28    1.05
   1   1  13   37.80    1.91
  -1  -1 -13   42.64    2.23
  -1  -1 -13   42.74    2.08
  -1  -1 -14   36.17    1.80
   1   1  14   32.33    1.45
  -1  -1 -14   33.44    1.61
  -1  -1 -15    0.44    0.26
  -1  -1 -15    0.37    0.22
   1   2 -14   29.87    1.26
   1   2 -14   28.70    1.17
   1   2 -14   31.24    1.26
   1   2 -13   18.47    1.19
   1   2 -13   20.64    1.26
   1   2 -13   18.30    1.11
   1   2 -13   18.71    0.98
   1   2 -12   19.04    1.36
   1   2 -12   15.79    1.11
   1   2 -12   18.02    1.38
   1   2 -12   17.29    1.16
   1   2 -11   29.98    1.89
   1   2 -11   30.13    1.95
   1   2 -11   27.78    1.68
   1   2 -11   30.53    1.56
   1   2 -11   30.26    1.70
   1   2 -10   70.04    3.18
   1   2 -10   70.32    3.09
   1   2 -10   71.52    2.90
   1   2 -10   68.61    5.91
   1   2 -10   69.09    2.95
   1   2  -9  100.57    3.68
   1   2  -9   94.93    6.90
   1   2  -9   92.90    3.31
   1   2  -9   99.96    3.79
   1   2  -9   96.95    3.86
   1   2  -9  100.92    3.58
   1   2  -8   31.91    1.63
   1   2  -8   32.06    1.79
   1   2  -8   30.24    1.89
   1   2  -8   30.75    3.67
   1   2  -8   32.68    1.87
   1   2  -7   29.10    1.63
   1   2  -7   29.62    1.62
   1   2  -7   26.14    1.41
   1   2  -7   27.81    1.69
   1   2  -7   27.71    3.27
   1   2  -6  103.53    5.83
   1   2  -6   96.96    4.21
   1   2  -5    4.23    0.78
   1   2  -5    2.75    1.12
   1   2  -4   29.85    2.52
   1   2  -4   30.24    1.68
   1   2  -4   31.36    1.37
   1   2  -4   28.54    1.45
   1   2  -3    3.04    0.56
   1   2  -3    2.56    0.43
   1   2  -3    3.90    1.01
   1   2  -3    4.31    0.54
   1   2  -3    3.14    0.50
   1   2  -2    3.59    0.62
   1   2  -2    3.61    0.32
   1   2  -2    4.15    0.68
   1   2  -1    0.00    0.44
   1   2  -1   -0.23    0.47
   1   2   0    0.24    0.50
   1   2   0   -0.46    0.44
  -1  -2   0   -0.05    0.20
  -1  -2  -1    1.63    0.42
   1   2   1    2.54    0.67
   1   2   1    2.49    0.64
   1   2   2    0.75    0.44
  -1  -2  -2    2.17    0.62
   1   2   2    0.84    0.47
  -1  -2  -3    2.41    0.82
   1   2   3    2.39    0.48
   1   2   3    2.28    0.54
   1   2   4 1262.96   28.75
   1   2   4 1261.21   28.86
  -1  -2  -4 1171.99   30.06
   1   2   4 1240.58   28.63
   1   2   5   45.46    1.86
   1   2   5   48.61    2.00
  -1  -2  -6    1.90    1.05
  -1  -2  -7    1.13    1.03
  -1  -2  -8    1.38    0.50
  -1  -2  -8    2.25    1.20
  -1  -2  -8    2.53    0.53
  -1  -2  -8    2.24    0.57
   1   2   8    2.26    0.50
  -1  -2  -9   61.00    4.79
  -1  -2  -9   54.05    2.42
  -1  -2  -9   55.23    2.61
  -1  -2  -9   55.70    2.64
  -1  -2 -10   -0.28    0.48
  -1  -2 -10    0.14    0.44
  -1  -2 -10    0.85    0.65
  -1  -2 -11   21.71    3.06
  -1  -2 -11   21.60    1.70
  -1  -2 -11   21.54    1.54
  -1  -2 -11   20.43    1.68
  -1  -2 -12    5.51    0.85
  -1  -2 -12    4.99    0.91
  -1  -2 -12    5.36    1.49
  -1  -2 -12    5.35    0.95
   1   2  12    4.87    0.69
   1   2  13   16.82    1.07
  -1  -2 -13   17.84    1.31
  -1  -2 -13   19.05    1.48
   1   2  13   17.68    1.26
  -1  -2 -14    7.16    0.82
  -1  -2 -14    5.24    0.64
   1   2  14    5.20    0.59
  -1  -2 -15    0.76    0.33
  -1  -2 -15    0.21    0.22
   1   3 -13   -0.12    0.26
   1   3 -13   -0.05    0.23
   1   3 -13   -0.11    0.28
   1   3 -13    0.24    0.32
   1   3 -12    3.22    0.52
   1   3 -12    2.69    0.58
   1   3 -12    3.69    0.65
   1   3 -12    3.89    0.69
   1   3 -12    4.77    0.63
   1   3 -11   29.75    1.72
   1   3 -11   30.31    1.88
   1   3 -11   35.72    1.81
   1   3 -11   30.66    1.91
   1   3 -10    4.76    0.81
   1   3 -10    3.84    0.61
   1   3 -10    5.25    1.95
   1   3 -10    4.25    0.89
   1   3 -10    5.21    0.82
   1   3 -10    4.83    0.91
   1   3  -9    0.45    0.39
   1   3  -9    0.35    0.62
   1   3  -9    1.51    1.29
   1   3  -9    0.69    0.52
   1   3  -9    0.97    0.52
   1   3  -9   -0.11    0.41
   1   3  -9    0.06    0.48
   1   3  -8    2.12    0.60
   1   3  -8    1.49    0.51
   1   3  -8    1.21    0.55
   1   3  -8    1.91    1.35
   1   3  -8    2.13    0.59
   1   3  -8    1.51    0.49
   1   3  -7   26.65    1.60
   1   3  -7   28.02    1.65
   1   3  -7   25.52    3.29
   1   3  -7   26.74    1.69
   1   3  -7   25.18    1.51
   1   3  -6   11.38    0.93
   1   3  -6   12.39    1.00
   1   3  -6   11.71    2.07
   1   3  -6   12.76    1.05
   1   3  -6   11.62    0.98
   1   3  -5    0.31    0.99
   1   3  -4    1.37    0.47
   1   3  -4    1.10    1.05
   1   3  -4    1.38    0.35
   1   3  -4    0.81    0.49
   1   3  -4    1.41    0.52
   1   3  -3   13.02    1.24
   1   3  -3   11.98    1.13
   1   3  -3   11.63    1.57
   1   3  -3   11.51    0.64
   1   3  -2    6.23    0.97
   1   3  -2    6.58    0.92
   1   3  -2    6.73    1.21
   1   3  -1    0.02    0.62
   1   3  -1   -0.17    0.61
   1   3  -1    0.11    0.54
  -1  -3   0    1.41    0.36
   1   3   0    1.86    0.76
   1   3   0    1.89    0.70
   1   3   1    6.79    0.93
  -1  -3  -1    6.56    0.79
   1   3   1    6.82    1.07
  -1  -3  -2  119.21    4.22
   1   3   2  124.64    4.48
   1   3   2  125.34    4.31
   1   3   3  212.28    6.34
  -1  -3  -3  204.19    6.71
   1   3   3  211.54    6.58
  -1  -3  -4    3.23    0.96
   1   3   4    2.36    0.66
   1   3   4    3.51    0.73
  -1  -3  -5    3.96    1.13
   1   3   5    4.07    0.71
   1   3   5    3.70    0.65
   1   3   5    4.17    0.69
   1   3   6    2.72    0.51
   1   3   6    2.70    0.53
  -1  -3  -6    1.64    0.91
   1   3   6    1.86    0.51
  -1  -3  -7  282.55   10.70
  -1  -3  -8    0.73    0.43
  -1  -3  -8    0.94    0.41
  -1  -3  -8    0.80    0.36
  -1  -3  -8    0.16    0.38
   1   3   8    0.87    0.45
  -1  -3  -8    0.50    1.07
  -1  -3  -9   -0.15    1.07
   1   3   9    0.69    0.45
  -1  -3  -9    1.32    0.53
  -1  -3  -9    0.85    0.48
  -1  -3  -9    1.50    0.71
  -1  -3 -10    9.88    1.04
  -1  -3 -10    7.43    1.68
  -1  -3 -10   11.29    1.24
  -1  -3 -10   10.61    1.20
  -1  -3 -10   11.03    2.25
  -1  -3 -11    8.48    1.17
  -1  -3 -11    8.41    1.15
  -1  -3 -11    9.73    2.25
  -1  -3 -11    7.38    0.95
  -1  -3 -12    7.32    0.94
  -1  -3 -12    7.64    1.09
  -1  -3 -12    4.53    1.72
  -1  -3 -12    7.21    1.05
  -1  -3 -13   16.63    1.38
   1   3  13   14.79    1.04
  -1  -3 -13   16.44    1.23
  -1  -3 -14    0.77    0.34
  -1  -3 -14    0.89    0.43
   1   3  14    1.11    0.39
  -1  -3 -15    7.63    0.65
   1   4 -13    4.01    0.48
   1   4 -13    3.89    0.46
   1   4 -13    3.83    0.41
   1   4 -13    3.87    0.41
   1   4 -12   38.18    1.80
   1   4 -12   38.32    1.74
   1   4 -12   41.78    1.86
   1   4 -12   43.55    1.79
   1   4 -11    5.47    0.82
   1   4 -11    5.52    0.79
   1   4 -11    5.37    0.79
   1   4 -11    6.06    0.80
   1   4 -11    5.80    0.73
   1   4 -10   20.24    1.56
   1   4 -10   20.44    1.53
   1   4 -10   22.80    1.51
   1   4 -10   19.07    1.43
   1   4  -9   49.23    4.96
   1   4  -9   48.61    2.29
   1   4  -9   51.37    2.50
   1   4  -9   49.34    2.59
   1   4  -9   59.82    2.61
   1   4  -9   52.06    2.59
   1   4  -8   10.72    1.02
   1   4  -8   11.23    2.27
   1   4  -8   10.99    1.11
   1   4  -8   11.14    0.92
   1   4  -8    9.10    1.06
   1   4  -8    9.59    1.12
   1   4  -8   11.30    1.18
   1   4  -7   55.88    2.54
   1   4  -7   57.29    2.61
   1   4  -7   61.33    2.66
   1   4  -7   59.32    2.74
   1   4  -7   60.95    2.41
   1   4  -7   60.84    2.54
   1   4  -7   58.90    5.12
   1   4  -6    2.95    0.58
   1   4  -6    2.70    0.52
   1   4  -6    4.04    0.66
   1   4  -6    2.93    0.56
   1   4  -6    3.26    1.34
   1   4  -6    2.59    0.58
   1   4  -6    2.43    0.59
   1   4  -5    6.87    1.64
   1   4  -5    4.76    0.63
   1   4  -5    5.48    0.70
   1   4  -5    5.77    0.71
   1   4  -5    6.26    0.72
   1   4  -4    0.04    0.47
   1   4  -4    0.30    0.52
   1   4  -4    1.36    0.81
   1   4  -4    1.36    0.54
   1   4  -3   19.53    2.18
   1   4  -3   22.73    1.91
   1   4  -3   21.42    1.76
   1   4  -3   19.86    1.02
   1   4  -2   11.17    1.36
   1   4  -2   10.37    1.38
   1   4  -2   11.02    1.60
   1   4  -2   10.66    0.74
   1   4  -1    1.21    0.82
   1   4  -1    0.88    0.74
   1   4  -1    0.78    0.33
   1   4  -1    0.43    0.59
   1   4   0   -0.45    0.77
   1   4   0   -0.37    0.67
   1   4   0   -0.34    0.77
   1   4   1   12.41    1.38
   1   4   1   10.15    1.31
  -1  -4  -1   12.58    1.12
   1   4   1   10.61    1.37
  -1  -4  -2   42.86    2.36
   1   4   2   40.86    2.63
   1   4   2   41.26    2.66
   1   4   2   39.54    2.41
  -1  -4  -3    3.27    0.85
   1   4   3    3.40    0.83
   1   4   3    3.21    0.84
   1   4   3    4.31    0.49
   1   4   4    0.87    0.69
   1   4   4    0.18    0.29
   1   4   4    1.32    0.64
  -1  -4  -4    1.77    0.96
   1   4   5    2.83    0.71
   1   4   5    2.43    0.40
  -1  -4  -5    2.56    0.98
   1   4   5    2.93    0.79
  -1  -4  -6  229.49    9.01
   1   4   6  236.23    7.24
   1   4   6  218.84    7.04
   1   4   6  232.80    7.37
  -1  -4  -7   -0.20    1.10
   1   4   7   -0.57    0.40
  -1  -4  -8   37.37    1.84
  -1  -4  -8   38.29    3.76
   1   4   8   38.44    2.00
  -1  -4  -8   35.77    1.96
  -1  -4  -9    7.43    0.86
  -1  -4  -9    7.37    1.02
  -1  -4  -9    6.63    1.94
   1   4   9    7.03    0.94
  -1  -4  -9    7.60    0.96
  -1  -4 -10   26.61    1.88
  -1  -4 -10   27.53    1.68
  -1  -4 -10   25.34    1.88
   1   4  10   25.72    1.74
  -1  -4 -10   29.50    3.59
  -1  -4 -11    6.43    0.98
  -1  -4 -11    5.92    0.81
  -1  -4 -11    5.75    0.98
  -1  -4 -11    5.45    1.55
  -1  -4 -11    8.47    2.15
  -1  -4 -12    0.69    0.59
  -1  -4 -12   -0.08    0.57
  -1  -4 -12    0.05    0.44
  -1  -4 -13   31.63    1.88
  -1  -4 -13   30.87    1.66
  -1  -4 -13   31.33    1.90
   1   4  13   29.23    1.53
   1   4  14    0.60    0.30
  -1  -4 -14    1.15    0.37
  -1  -4 -14    0.26    0.38
  -1  -4 -15   -0.01    0.24
   1   4  15    0.93    0.23
   1   5 -12    0.56    0.31
   1   5 -12    1.21    0.40
   1   5 -12    0.17    0.29
   1   5 -12    0.53    0.26
   1   5 -12    0.84    0.30
   1   5 -11    0.53    0.47
   1   5 -11    0.32    0.27
   1   5 -11   -0.19    0.40
   1   5 -11    0.12    0.41
   1   5 -11   -0.05    0.38
   1   5 -11    0.12    0.38
   1   5 -10    2.13    0.59
   1   5 -10    2.98    0.65
   1   5 -10    2.91    0.67
   1   5 -10    2.58    0.61
   1   5  -9    1.20    1.13
   1   5  -9    0.12    0.51
   1   5  -9    0.79    0.62
   1   5  -9   -0.12    0.33
   1   5  -9   -0.27    0.51
   1   5  -9   -0.31    0.48
   1   5  -9    0.07    0.51
   1   5  -8    7.22    0.94
   1   5  -8    9.14    2.17
   1   5  -8    5.91    0.93
   1   5  -8    8.31    0.94
   1   5  -8    7.53    1.01
   1   5  -8    8.49    0.84
   1   5  -8    7.04    0.93
   1   5  -8    6.84    0.98
   1   5  -7    3.73    0.66
   1   5  -7    3.33    1.57
   1   5  -7    3.90    0.66
   1   5  -7    3.81    0.74
   1   5  -7    3.17    0.74
   1   5  -7    3.03    0.70
   1   5  -7    3.36    0.73
   1   5  -6   12.16    1.11
   1   5  -6   10.49    1.07
   1   5  -6    9.85    0.98
   1   5  -6   10.10    1.08
   1   5  -6   12.11    0.98
   1   5  -6   10.32    0.98
   1   5  -6   10.34    2.11
   1   5  -5   11.01    1.04
   1   5  -5   10.80    0.93
   1   5  -5   10.80    1.03
   1   5  -5   11.38    2.04
   1   5  -5   10.44    0.96
   1   5  -5   10.38    0.98
   1   5  -5   10.69    0.97
   1   5  -4    1.12    0.44
   1   5  -4    2.19    0.54
   1   5  -4    1.71    0.67
   1   5  -4    1.18    0.41
   1   5  -4    1.06    0.33
   1   5  -4    1.52    0.48
   1   5  -4    1.18    0.47
   1   5  -4    1.61    0.76
   1   5  -4    2.01    0.50
   1   5  -4    1.25    0.39
   1   5  -4    1.63    0.64
   1   5  -4    0.80    0.89
   1   5  -3    2.79    0.46
   1   5  -3    1.92    0.85
   1   5  -3    3.22    0.93
   1   5  -3    3.34    1.28
   1   5  -2    4.31    0.58
   1   5  -2    4.48    1.06
   1   5  -2    4.30    1.02
   1   5  -2    5.48    1.22
   1   5  -1    2.17    0.50
   1   5  -1    2.40    0.89
   1   5  -1    0.95    0.76
   1   5  -1    1.67    0.84
   1   5   0    0.34    0.69
   1   5   0    0.00    0.39
   1   5   0    0.15    0.68
   1   5   0    0.17    0.91
   1   5   1    1.24    1.06
  -1  -5  -1    2.34    0.65
   1   5   1    1.53    0.81
   1   5   1    2.32    0.54
   1   5   1    2.27    0.92
   1   5   2   -0.35    0.77
  -1  -5  -2   -0.27    0.60
   1   5   2    0.93    0.79
   1   5   2    0.39    0.83
   1   5   2    0.79    0.44
  -1  -5  -3    6.36    1.16
   1   5   3    6.77    0.67
   1   5   3    5.57    1.11
   1   5   3    8.77    1.48
  -1  -5  -4   33.99    2.73
   1   5   4   33.31    2.49
   1   5   4   33.74    2.68
   1   5   4   32.95    1.51
   1   5   5    8.36    1.37
  -1  -5  -5    8.79    1.59
   1   5   5    7.79    1.20
   1   5   5    7.47    0.70
   1   5   6    9.47    0.77
   1   5   6    7.89    1.26
   1   5   6    9.47    1.33
  -1  -5  -6   11.39    2.03
   1   5   7   18.32    1.31
  -1  -5  -7   20.19    1.23
  -1  -5  -7   22.43    2.85
   1   5   7   19.68    1.73
   1   5   8    1.42    0.47
  -1  -5  -8    2.52    0.64
  -1  -5  -8    2.31    1.33
  -1  -5  -8    2.84    0.55
   1   5   9    0.56    0.51
  -1  -5  -9   -0.20    0.56
  -1  -5  -9    0.45    0.41
  -1  -5  -9   -0.01    0.51
  -1  -5 -10    1.11    1.31
  -1  -5 -10    2.69    0.67
   1   5  10    3.94    0.80
  -1  -5 -10    1.76    0.65
  -1  -5 -10    3.00    0.72
  -1  -5 -11    0.96    1.07
  -1  -5 -11    2.40    0.60
  -1  -5 -11    2.47    0.78
  -1  -5 -11   -0.01    1.01
  -1  -5 -11    1.15    0.64
  -1  -5 -12   11.97    1.26
  -1  -5 -12   15.19    1.42
  -1  -5 -12   14.44    1.18
  -1  -5 -13    0.48    0.52
  -1  -5 -13    0.93    0.57
  -1  -5 -13   -0.45    0.38
  -1  -5 -14    6.40    0.57
   1   5  14    5.32    0.51
  -1  -5 -14    6.19    0.70
   1   5  15    2.88    0.32
  -1  -5 -15    2.82    0.36
   1   6 -12    8.30    0.60
   1   6 -12    8.95    0.58
   1   6 -12    7.66    0.55
   1   6 -11   24.00    1.26
   1   6 -11   25.40    1.15
   1   6 -11   25.70    1.28
   1   6 -11   27.17    1.39
   1   6 -11   24.59    1.41
   1   6 -10   17.45    1.29
   1   6 -10   20.65    1.22
   1   6 -10   18.63    1.40
   1   6 -10   20.46    1.39
   1   6 -10   19.24    1.31
   1   6 -10   15.38    1.22
   1   6  -9    1.17    0.57
   1   6  -9    1.71    0.56
   1   6  -9    1.04    0.54
   1   6  -9    0.50    0.51
   1   6  -9    0.81    0.55
   1   6  -9    0.68    0.36
   1   6  -8    0.66    0.48
   1   6  -8    0.60    0.40
   1   6  -8    1.49    0.99
   1   6  -8    0.82    0.53
   1   6  -8    0.35    0.52
   1   6  -8    1.19    0.60
   1   6  -8    0.90    0.67
   1   6  -7    0.22    0.53
   1   6  -7   -0.36    0.50
   1   6  -7    0.69    0.48
   1   6  -7   -0.28    1.04
   1   6  -7    0.41    0.50
   1   6  -7    1.15    0.58
   1   6  -7    1.75    0.61
   1   6  -7    1.24    0.57
   1   6  -6  116.21    4.22
   1   6  -6  116.44    7.46
   1   6  -6  121.86    4.20
   1   6  -6  116.50    4.25
   1   6  -6  114.02    4.26
   1   6  -6  120.53    4.17
   1   6  -6  109.00    3.98
   1   6  -6  116.28    3.93
   1   6  -5   51.50    2.20
   1   6  -5   45.45    2.34
   1   6  -5   47.79    2.29
   1   6  -5   46.36    2.20
   1   6  -5   46.30    2.33
   1   6  -5   50.26    2.33
   1   6  -5   49.36    2.38
   1   6  -5   42.89    4.36
   1   6  -4   16.86    1.24
   1   6  -4   16.15    1.27
   1   6  -4   17.84    1.97
   1   6  -4   17.48    1.21
   1   6  -4   17.59    1.38
   1   6  -4   16.06    1.22
   1   6  -4   14.86    1.74
   1   6  -4   16.28    1.10
   1   6  -4   15.62    1.26
   1   6  -4   13.94    2.42
   1   6  -4   16.08    1.16
   1   6  -4   15.99    1.28
   1   6  -3   24.99    1.55
   1   6  -3   25.53    1.48
   1   6  -3   22.36    1.32
   1   6  -3   21.97    2.77
   1   6  -3   25.89    1.39
   1   6  -3   21.48    1.34
   1   6  -3   25.16    1.50
   1   6  -3   24.95    1.45
   1   6  -3   24.09    1.39
   1   6  -3   25.93    2.43
   1   6  -3   27.34    2.62
   1   6  -2   15.69    1.14
   1   6  -2   15.12    1.02
   1   6  -2   15.45    1.08
   1   6  -2   16.62    1.13
   1   6  -2   13.39    1.97
   1   6  -2   15.28    1.14
   1   6  -2   16.38    1.93
   1   6  -2   14.44    2.12
   1   6  -1   -0.15    0.85
   1   6  -1    1.55    0.89
   1   6  -1    0.86    0.40
   1   6  -1    0.99    0.92
   1   6   0    3.24    0.60
   1   6   0    2.79    1.19
   1   6   0    3.34    1.12
   1   6   0    4.34    1.15
   1   6   1    0.47    0.87
   1   6   1   -0.68    1.16
   1   6   1   -0.46    0.95
   1   6   1    0.06    0.46
   1   6   2    8.91    1.62
   1   6   2    9.11    1.60
   1   6   2    9.29    0.85
  -1  -6  -2   10.66    1.42
   1   6   2    7.65    1.49
  -1  -6  -3   21.11    2.15
   1   6   3   22.34    1.33
   1   6   3   23.65    2.30
   1   6   3   23.14    2.43
   1   6   4   -1.06    0.87
   1   6   4   -0.72    0.67
   1   6   4   -0.36    0.39
  -1  -6  -5   25.76    2.73
   1   6   5   24.63    1.39
   1   6   5   27.95    2.65
   1   6   5   27.44    2.53
   1   6   6   29.47    2.53
   1   6   6   29.27    2.69
  -1  -6  -6   30.45    3.26
   1   6   6   31.23    1.55
   1   6   7   55.74    2.54
  -1  -6  -7   58.41    4.71
  -1  -6  -7   57.93    2.37
   1   6   7   57.03    3.48
   1   6   7   53.98    3.57
   1   6   7   57.06    3.53
  -1  -6  -8   40.78    4.14
  -1  -6  -8   43.47    2.05
   1   6   8   39.15    2.16
  -1  -6  -9    1.10    0.51
  -1  -6  -9    1.97    1.26
  -1  -6  -9    2.03    0.56
   1   6   9    2.06    0.71
   1   6  10    9.71    0.92
  -1  -6 -10   11.44    1.06
   1   6  10   10.34    1.17
  -1  -6 -10   10.14    1.18
  -1  -6 -10    9.28    2.26
  -1  -6 -10   10.34    1.23
  -1  -6 -11   11.04    2.38
  -1  -6 -11   10.16    1.20
  -1  -6 -11   10.23    1.31
  -1  -6 -11   10.32    2.23
   1   6  11   10.48    1.15
  -1  -6 -11   10.32    1.02
  -1  -6 -12   88.73    3.21
  -1  -6 -12   90.42    3.59
  -1  -6 -12   95.45    3.76
  -1  -6 -13    2.19    0.63
  -1  -6 -13    1.71    0.39
  -1  -6 -13    1.80    0.55
   1   6  14    3.96    0.45
  -1  -6 -14    3.45    0.54
   1   7 -11    3.60    0.48
   1   7 -11    5.11    0.50
   1   7 -10    1.50    0.44
   1   7 -10    1.99    0.47
   1   7 -10    1.85    0.42
   1   7 -10    1.20    0.39
   1   7 -10    1.55    0.39
   1   7 -10    2.51    0.46
   1   7  -9    0.17    0.43
   1   7  -9    0.05    0.42
   1   7  -9    0.40    0.45
   1   7  -9    0.01    0.33
   1   7  -9   -0.23    0.39
   1   7  -9    0.03    0.41
   1   7  -8   -0.01    0.54
   1   7  -8   -0.30    0.45
   1   7  -8    0.49    0.50
   1   7  -8    0.19    0.50
   1   7  -8    0.56    0.48
   1   7  -8    0.16    0.58
   1   7  -7    7.58    0.94
   1   7  -7    6.17    0.92
   1   7  -7    6.42    1.05
   1   7  -7    8.97    2.23
   1   7  -7    6.99    0.97
   1   7  -7    6.50    0.85
   1   7  -7    5.88    0.88
   1   7  -6   19.23    1.48
   1   7  -6   18.61    1.64
   1   7  -6   20.72    1.48
   1   7  -6   20.82    1.53
   1   7  -6   23.41    3.38
   1   7  -6   18.44    1.43
   1   7  -6   19.44    1.57
   1   7  -6   18.99    1.47
   1   7  -5   23.76    1.59
   1   7  -5   22.30    1.54
   1   7  -5   23.40    1.71
   1   7  -5   25.75    3.37
   1   7  -5   22.77    1.72
   1   7  -5   21.98    1.58
   1   7  -5   26.80    1.70
   1   7  -5   21.56    1.50
   1   7  -4    0.69    0.56
   1   7  -4   -0.23    0.68
   1   7  -4    1.41    0.78
   1   7  -4   -0.71    0.77
   1   7  -4    0.63    0.53
   1   7  -4    1.26    0.45
   1   7  -4    0.52    0.40
   1   7  -4    2.15    1.26
   1   7  -4    0.71    0.57
   1   7  -4    0.82    0.53
   1   7  -4    0.42    0.39
   1   7  -4    0.29    0.38
   1   7  -3    1.47    0.50
   1   7  -3    1.82    0.89
   1   7  -3    1.81    0.56
   1   7  -3    1.20    0.52
   1   7  -3    1.72    0.46
   1   7  -3    1.69    0.45
   1   7  -3    2.34    0.53
   1   7  -3    1.88    1.20
   1   7  -3   -0.04    0.84
   1   7  -3    2.10    0.59
   1   7  -3    2.21    0.63
   1   7  -3    2.26    0.49
   1   7  -2    1.17    0.86
   1   7  -2    2.95    0.54
   1   7  -2    3.38    0.64
   1   7  -2    3.02    0.57
   1   7  -2    3.74    0.67
   1   7  -2    3.25    0.62
   1   7  -2    3.22    0.58
   1   7  -2    3.79    0.71
   1   7  -2    3.02    0.56
   1   7  -2    3.56    1.13
   1   7  -2    2.38    1.12
   1   7  -2    3.43    0.68
   1   7  -1    0.92    0.95
   1   7  -1    1.00    0.35
   1   7  -1    0.99    0.41
   1   7  -1    0.45    0.40
   1   7  -1    1.26    0.50
   1   7  -1    0.56    0.74
   1   7  -1    1.12    0.43
   1   7  -1    1.54    0.57
   1   7  -1    0.54    0.33
   1   7  -1    0.87    0.98
   1   7   0   -0.56    0.44
   1   7   0   -0.37    0.35
   1   7   0    0.81    0.93
   1   7   0    0.27    0.38
   1   7   0   -0.16    0.85
   1   7   0    0.51    0.84
   1   7   0    0.15    0.49
   1   7   0   -0.10    0.33
   1   7   0    0.56    0.35
   1   7   1    1.99    0.45
   1   7   1    1.67    1.03
   1   7   1    1.91    0.47
   1   7   1    1.75    0.55
   1   7   1    1.04    0.83
   1   7   1    1.26    1.13
   1   7   2    1.34    1.12
   1   7   2    0.82    0.52
   1   7   2    1.17    1.13
   1   7   2    0.85    0.80
   1   7   2    0.41    0.29
   1   7   3    8.87    0.82
  -1  -7  -3    5.87    1.26
   1   7   3    7.54    1.52
   1   7   3    9.85    1.91
   1   7   3    6.78    0.84
   1   7   3    5.80    0.69
   1   7   4    4.19    0.61
   1   7   4    5.23    1.36
   1   7   4    3.01    1.26
   1   7   4    4.71    0.71
   1   7   4    2.46    0.56
  -1  -7  -4    4.40    1.20
  -1  -7  -5   11.73    2.01
   1   7   5    8.48    1.68
   1   7   5   10.45    0.99
   1   7   5    8.40    0.77
   1   7   5    8.85    1.64
   1   7   6   40.45    1.94
   1   7   6   38.19    1.76
   1   7   6   42.45    3.37
  -1  -7  -6   40.55    3.93
   1   7   6   40.57    3.43
  -1  -7  -7    4.79    1.38
   1   7   7    2.66    0.94
   1   7   7    2.64    0.92
   1   7   7    4.53    0.61
   1   7   7    4.14    1.12
   1   7   8    6.26    0.79
   1   7   8    5.27    0.86
  -1  -7  -8    7.52    0.84
  -1  -7  -8    4.08    1.54
  -1  -7  -9   11.70    2.50
  -1  -7  -9   13.13    1.29
  -1  -7  -9   13.49    1.13
   1   7   9   13.74    1.30
  -1  -7 -10    0.12    0.38
   1   7  10    0.54    0.58
  -1  -7 -10    1.75    1.28
  -1  -7 -10    1.20    1.28
  -1  -7 -10    1.71    0.77
  -1  -7 -10    0.50    0.60
   1   7  11   27.29    1.73
  -1  -7 -11   25.96    1.77
  -1  -7 -11   24.10    1.80
  -1  -7 -11   23.51    1.45
  -1  -7 -12    2.95    0.52
  -1  -7 -12    2.94    0.79
  -1  -7 -12    1.86    0.60
  -1  -7 -13    0.51    0.45
  -1  -7 -13   -0.27    0.25
  -1  -7 -13    0.37    0.40
   1   7  14    5.44    0.45
  -1  -7 -14    6.44    0.58
   1   8 -10   12.53    0.85
   1   8 -10   13.40    0.78
   1   8  -9   33.92    1.75
   1   8  -9   38.67    1.68
   1   8  -9   34.95    1.47
   1   8  -9   34.92    1.63
   1   8  -9   34.34    1.55
   1   8  -9   39.54    1.69
   1   8  -8   22.33    1.38
   1   8  -8   21.49    1.35
   1   8  -8   20.56    1.28
   1   8  -8   20.92    1.51
   1   8  -8   21.98    1.35
   1   8  -8   20.95    1.39
   1   8  -7   11.56    1.08
   1   8  -7   10.63    1.19
   1   8  -7   10.99    1.00
   1   8  -7   11.57    1.16
   1   8  -7   10.21    1.00
   1   8  -7   12.15    1.10
   1   8  -6    5.62    0.87
   1   8  -6    4.38    0.94
   1   8  -6    6.50    0.86
   1   8  -6    2.55    1.23
   1   8  -6    5.84    0.86
   1   8  -6    5.73    0.81
   1   8  -6    5.63    0.84
   1   8  -5    0.65    0.56
   1   8  -5    0.44    0.52
   1   8  -5    1.61    0.58
   1   8  -5   -0.02    0.88
   1   8  -5    0.81    0.61
   1   8  -5    0.68    0.51
   1   8  -5    0.30    0.47
   1   8  -4   13.68    1.09
   1   8  -4   15.27    1.27
   1   8  -4   14.42    1.25
   1   8  -4   14.01    2.62
   1   8  -4   14.68    1.28
   1   8  -4   15.03    1.18
   1   8  -4   16.17    1.47
   1   8  -4   13.18    1.39
   1   8  -3    5.73    0.91
   1   8  -3    4.40    0.86
   1   8  -3    5.63    0.80
   1   8  -3    4.66    0.74
   1   8  -3    5.14    1.31
   1   8  -3    5.15    1.52
   1   8  -3    4.94    0.77
   1   8  -3    4.70    0.66
   1   8  -3    4.61    1.30
   1   8  -3    3.94    1.54
   1   8  -3    3.85    0.63
   1   8  -2    7.74    1.89
   1   8  -2    7.14    1.69
   1   8  -2    7.63    0.93
   1   8  -2    7.32    0.87
   1   8  -2    9.60    1.11
   1   8  -2    8.72    0.89
   1   8  -2    9.36    1.88
   1   8  -2    8.40    0.98
   1   8  -2    9.67    0.88
   1   8  -2    8.46    0.87
   1   8  -1    3.48    1.39
   1   8  -1    1.26    0.55
   1   8  -1    1.01    1.07
   1   8  -1    1.83    0.55
   1   8  -1    0.89    0.37
   1   8  -1    1.95    0.51
   1   8  -1    1.56    0.58
   1   8  -1    1.77    0.53
   1   8   0    7.60    1.88
   1   8   0    8.25    0.86
   1   8   0    6.86    0.91
   1   8   0    8.52    1.01
   1   8   0    8.01    0.86
   1   8   0    6.44    0.78
   1   8   0    6.15    1.59
   1   8   0    7.36    1.70
   1   8   1    1.59    0.50
   1   8   1    0.58    0.89
   1   8   1    0.87    0.31
   1   8   1    1.80    0.54
   1   8   1    0.73    0.76
   1   8   1    1.29    0.47
   1   8   1    0.86    1.01
   1   8   2    5.17    1.53
   1   8   2    5.07    1.60
   1   8   2    4.20    0.64
   1   8   2    4.86    0.75
   1   8   2    4.04    0.81
   1   8   2    3.64    0.55
   1   8   3    0.77    0.99
   1   8   3    0.38    0.51
   1   8   3    0.15    0.40
   1   8   3    0.31    0.37
   1   8   3    0.84    1.03
   1   8   4    0.27    1.22
   1   8   4    1.11    0.44
   1   8   4   -1.40    1.21
   1   8   4   -0.17    0.51
   1   8   4   -0.05    0.39
  -1  -8  -4   -0.58    0.71
   1   8   4   -0.20    0.39
   1   8   5   11.48    0.93
  -1  -8  -5   16.31    2.42
   1   8   5   14.04    2.20
   1   8   5   12.67    2.29
   1   8   5   12.20    1.02
   1   8   5   13.11    1.16
  -1  -8  -6    3.94    1.40
   1   8   6    3.62    1.36
   1   8   6    4.61    0.72
   1   8   6    4.22    1.32
   1   8   6    4.78    0.68
   1   8   7    7.35    0.79
  -1  -8  -7    7.34    1.86
   1   8   7    7.67    1.61
   1   8   7    5.71    1.46
   1   8   7    6.53    1.48
   1   8   7    6.42    0.79
  -1  -8  -8   57.44    2.46
   1   8   8   52.66    2.68
   1   8   8   55.19    2.33
  -1  -8  -8   50.75    4.89
   1   8   9  193.69    6.22
  -1  -8  -9  185.33   10.05
  -1  -8  -9  194.36    5.75
  -1  -8  -9  192.64    6.20
  -1  -8 -10   47.87    2.62
   1   8  10   46.78    2.45
   1   8  11   17.78    1.16
  -1  -8 -11   20.82    1.48
   1   8  11   22.11    1.50
  -1  -8 -11   20.72    1.22
  -1  -8 -11   23.56    1.66
  -1  -8 -12    1.91    0.56
  -1  -8 -12    1.93    0.52
  -1  -8 -13    0.26    0.37
  -1  -8 -13    1.04    0.38
   1   9  -9   12.83    0.73
   1   9  -9   12.16    0.84
   1   9  -9   12.92    0.78
   1   9  -8    4.03    0.59
   1   9  -8    3.64    0.54
   1   9  -8    4.26    0.55
   1   9  -8    3.40    0.50
   1   9  -8    4.35    0.66
   1   9  -7    2.12    0.61
   1   9  -7    1.37    0.46
   1   9  -7    0.72    0.42
   1   9  -7    1.41    0.44
   1   9  -7    1.54    0.55
   1   9  -7    1.89    0.53
   1   9  -6    0.10    0.44
   1   9  -6   -0.52    0.49
   1   9  -6   -0.07    0.52
   1   9  -6    0.42    0.39
   1   9  -6   -0.81    0.46
   1   9  -5    1.24    0.50
   1   9  -5    1.33    0.63
   1   9  -5    1.68    0.47
   1   9  -5    1.94    0.63
   1   9  -5    2.06    0.62
   1   9  -4    2.57    0.61
   1   9  -4    2.55    0.55
   1   9  -4    2.46    1.23
   1   9  -4    2.80    0.72
   1   9  -4    2.26    0.73
   1   9  -4    2.18    0.71
   1   9  -3    5.70    1.69
   1   9  -3    7.64    1.06
   1   9  -3    8.02    0.83
   1   9  -3    9.32    1.03
   1   9  -3    7.27    1.68
   1   9  -3    7.16    0.81
   1   9  -3    8.84    0.96
   1   9  -3    8.96    1.13
   1   9  -3    8.48    1.00
   1   9  -3    9.83    1.96
   1   9  -3    9.68    1.77
   1   9  -2   11.63    1.14
   1   9  -2   10.79    2.20
   1   9  -2    7.67    1.04
   1   9  -2   11.61    1.24
   1   9  -2   13.65    1.14
   1   9  -2   15.73    2.49
   1   9  -2    9.88    1.23
   1   9  -2   11.91    2.11
   1   9  -2   14.10    2.15
   1   9  -2   13.38    1.24
   1   9  -1    9.80    1.04
   1   9  -1   12.11    1.25
   1   9  -1   10.75    1.17
   1   9  -1   11.39    1.06
   1   9  -1   10.35    2.06
   1   9  -1   11.54    2.28
   1   9  -1    7.78    1.77
   1   9  -1   11.40    1.04
   1   9   0   -0.61    0.91
   1   9   0    0.26    1.17
   1   9   0   -0.12    0.33
   1   9   0   -0.06    0.40
   1   9   0    0.21    0.58
   1   9   0    1.05    1.16
   1   9   0    0.19    0.47
   1   9   0   -0.21    0.48
   1   9   1   -0.49    0.97
   1   9   1    0.11    0.52
   1   9   1   -0.69    0.40
   1   9   1   -0.31    1.09
   1   9   1   -0.40    0.68
   1   9   1    0.78    0.44
   1   9   2    2.15    0.47
   1   9   2    1.57    0.68
   1   9   2    3.74    0.65
   1   9   2    2.17    1.00
   1   9   2    4.03    1.48
   1   9   2    2.38    0.56
   1   9   3    1.65    1.43
   1   9   3    1.09    0.54
   1   9   3    0.88    1.37
   1   9   3    0.72    0.60
   1   9   3    0.53    0.49
   1   9   4   14.21    1.20
   1   9   4   14.97    1.39
   1   9   4   12.31    1.07
   1   9   4   11.42    2.28
   1   9   4   13.73    1.16
   1   9   4   15.82    2.39
   1   9   5    2.25    0.57
   1   9   5    1.74    0.67
   1   9   5    1.53    1.18
   1   9   5    1.19    0.45
   1   9   5    0.04    0.94
   1   9   6    0.23    0.80
   1   9   6   -1.64    1.04
   1   9   6    1.26    0.89
   1   9   6   -0.86    0.45
   1   9   6    0.10    0.51
   1   9   7    0.50    0.46
   1   9   7    0.19    0.39
   1   9   7    0.09    0.72
   1   9   7   -0.07    0.80
   1   9   7    0.11    0.41
  -1  -9  -7   -1.46    1.06
  -1  -9  -8   30.58    3.71
   1   9   8   33.64    2.07
   1   9   8   34.67    1.80
  -1  -9  -8   36.94    1.82
   1   9   9    3.69    0.57
  -1  -9  -9    4.97    0.79
  -1  -9  -9    4.63    0.63
   1   9   9    5.78    0.92
   1   9  10    0.16    0.48
  -1  -9 -10    0.65    0.56
  -1  -9 -10    0.37    0.30
  -1  -9 -10    0.61    0.68
   1   9  11    2.38    0.43
  -1  -9 -11    2.68    0.68
  -1  -9 -11    3.41    0.63
   1   9  11    2.06    0.56
  -1  -9 -12   -0.54    0.43
  -1  -9 -12    0.19    0.30
  -1  -9 -13    0.06    0.18
  -1  -9 -13    0.22    0.26
   1  10  -8   12.06    0.67
   1  10  -8   13.53    0.76
   1  10  -7    7.26    0.67
   1  10  -7    6.19    0.51
   1  10  -7    6.03    0.65
   1  10  -7    6.10    0.54
   1  10  -6    4.08    0.68
   1  10  -6    5.27    0.69
   1  10  -6    3.79    0.48
   1  10  -6    3.62    0.63
   1  10  -6    5.52    0.61
   1  10  -5   10.39    0.81
   1  10  -5   11.05    0.92
   1  10  -5   13.04    1.08
   1  10  -5   11.22    1.14
   1  10  -5   10.67    0.97
   1  10  -4   16.20    1.31
   1  10  -4   16.15    1.25
   1  10  -4   17.90    1.27
   1  10  -4   16.15    1.44
   1  10  -3   14.12    1.04
   1  10  -3   15.17    1.21
   1  10  -3   15.01    1.20
   1  10  -3   15.56    1.10
   1  10  -3   14.99    1.21
   1  10  -3   15.75    1.30
  -1 -10   3   13.69    1.18
   1  10  -2    2.99    1.13
   1  10  -2    5.35    1.61
   1  10  -2    6.15    0.82
   1  10  -2    4.16    0.65
   1  10  -2    5.88    0.91
   1  10  -2    4.51    0.78
   1  10  -2    5.68    1.77
   1  10  -2    4.43    0.80
   1  10  -2    4.36    0.71
   1  10  -2    8.11    2.11
   1  10  -1    4.45    0.72
   1  10  -1    5.43    0.71
   1  10  -1    4.27    1.37
   1  10  -1    3.80    0.74
   1  10  -1    4.08    0.69
   1  10  -1    5.10    1.73
   1  10  -1    3.88    0.80
   1  10  -1    4.39    1.42
   1  10  -1    3.59    1.65
   1  10   0    9.81    1.04
   1  10   0    8.72    0.96
   1  10   0    8.62    1.13
   1  10   0    9.48    2.03
   1  10   0    6.68    1.92
   1  10   0    8.04    0.78
   1  10   0    8.98    1.91
   1  10   0    9.19    0.95
   1  10   1    3.24    0.60
   1  10   1    4.92    0.94
   1  10   1    3.53    1.30
   1  10   1    3.37    0.65
   1  10   1    3.57    1.34
   1  10   1    3.95    0.75
   1  10   2   26.21    1.62
   1  10   2   27.00    1.71
   1  10   2   26.82    3.53
   1  10   2   24.09    1.41
   1  10   2   27.06    1.90
   1  10   2   27.26    3.33
   1  10   3    0.64    0.75
   1  10   3    1.51    0.73
   1  10   3    1.13    0.45
   1  10   3   -0.69    0.85
   1  10   3    0.67    0.48
   1  10   3    0.64    0.57
   1  10   4    0.86    0.71
   1  10   4    0.56    0.39
   1  10   4    1.15    0.58
   1  10   4    0.52    0.86
   1  10   4    0.42    1.18
   1  10   4   -0.87    0.86
   1  10   5    8.97    2.07
   1  10   5    9.20    1.16
   1  10   5    7.45    0.90
   1  10   5   10.46    2.07
   1  10   5    7.94    1.74
   1  10   5    8.78    0.86
   1  10   6    1.16    1.18
   1  10   6   -0.38    0.52
   1  10   6   -0.12    0.46
   1  10   6   -0.40    0.96
   1  10   6   -1.64    1.29
   1  10   7    3.66    0.62
  -1 -10  -7    2.73    0.52
   1  10   7    2.01    0.47
   1  10   7    3.57    0.67
   1  10   8    2.71    0.70
   1  10   8    2.99    0.54
   1  10   8    2.80    0.49
   1  10   9    0.45    0.31
  -1 -10  -9    0.56    0.43
   1  10   9    0.48    0.49
   1  10  10    0.40    0.46
  -1 -10 -10   -0.18    0.47
  -1 -10 -10    0.47    0.38
   1  10  11   16.38    1.06
  -1 -10 -11   16.85    1.13
   1  10  11   12.37    0.77
  -1 -10 -11   12.91    0.94
  -1 -10 -12    0.91    0.33
  -1 -10 -12    0.49    0.23
   1  11  -7   19.11    0.84
   1  11  -7   21.72    0.89
   1  11  -6    5.49    0.55
   1  11  -6    5.38    0.49
   1  11  -6    4.63    0.49
   1  11  -5   10.79    0.85
   1  11  -5   12.51    0.94
   1  11  -4    7.92    0.75
   1  11  -4    7.42    0.82
   1  11  -3    1.93    0.51
   1  11  -3    1.27    0.42
   1  11  -3    2.62    0.46
   1  11  -3    1.98    0.62
   1  11  -2    0.95    0.50
   1  11  -2    0.55    0.35
   1  11  -2    0.41    0.42
   1  11  -2    0.90    0.40
   1  11  -2   -0.14    0.43
   1  11  -2   -0.44    0.40
  -1 -11   2   -0.03    0.38
   1  11  -1    0.41    0.42
   1  11  -1   -1.01    0.56
   1  11  -1   -0.11    0.40
   1  11  -1    0.18    0.42
   1  11  -1   -0.37    0.33
   1  11  -1    0.11    0.34
   1  11   0    4.33    0.68
   1  11   0    5.65    0.82
   1  11   0    4.91    0.80
   1  11   0    6.10    0.73
   1  11   1    4.33    0.64
   1  11   1    4.13    0.82
   1  11   1    4.07    0.67
   1  11   1    5.10    0.83
   1  11   2    6.43    1.83
   1  11   2   10.40    1.25
   1  11   2    9.72    1.99
   1  11   2   10.73    1.13
   1  11   2    9.20    0.94
   1  11   2    8.18    2.05
   1  11   2   10.26    1.02
   1  11   3    0.73    0.92
   1  11   3   -0.14    0.89
   1  11   3    2.57    0.57
   1  11   3    1.84    0.67
   1  11   3    3.65    1.32
   1  11   3    1.66    0.57
   1  11   4   -0.16    0.54
   1  11   4    0.13    0.51
   1  11   4   -0.09    0.38
   1  11   5   11.99    1.11
   1  11   5   11.53    1.16
   1  11   6   16.00    1.16
  -1 -11  -6   14.68    1.33
   1  11   6   16.27    1.15
   1  11   6   16.91    1.32
   1  11   7    0.00    0.41
   1  11   7   -0.12    0.38
   1  11   7   -0.23    0.36
   1  11   7   -0.27    0.41
  -1 -11  -7   -0.54    0.46
   1  11   7   -0.50    0.53
   1  11   8   20.16    1.42
   1  11   8   18.08    0.99
   1  11   8   18.54    1.19
  -1 -11  -8   20.60    1.30
  -1 -11  -9    0.66    0.49
  -1 -11  -9    0.12    0.32
   1  11   9    0.30    0.27
   1  11   9    0.49    0.43
  -1 -11 -10    0.17    0.25
  -1 -11 -10    0.33    0.35
   1  11  10    0.02    0.28
   1  11  10    0.34    0.35
  -1 -11 -11   -0.20    0.24
   1  12  -5    4.52    0.44
   1  12  -5    4.94    0.42
   1  12  -4    0.29    0.29
   1  12  -4   -0.15    0.21
   1  12  -4    0.15    0.27
   1  12  -3    0.37    0.33
   1  12  -3    0.73    0.32
   1  12  -3    0.45    0.22
   1  12  -2    0.17    0.31
   1  12  -2    0.06    0.33
   1  12  -2    0.18    0.26
   1  12  -2    0.22    0.26
   1  12  -1   -0.06    0.32
   1  12  -1    0.62    0.47
   1  12  -1   -0.07    0.34
  -1 -12   1   -0.63    0.44
   1  12  -1    0.02    0.34
   1  12  -1   -0.28    0.38
   1  12   0    9.61    1.00
   1  12   0   11.45    0.98
   1  12   0   10.96    0.97
   1  12   0    9.42    0.81
   1  12   0   11.29    0.96
  -1 -12   0   10.22    1.07
   1  12   0   11.61    0.88
   1  12   1    1.35    0.49
   1  12   1    1.82    0.59
  -1 -12  -1    0.50    0.48
   1  12   1    1.35    0.44
   1  12   1    0.61    0.47
   1  12   1    1.25    0.37
   1  12   1    1.14    0.58
   1  12   2    0.61    0.48
   1  12   2    0.24    0.46
   1  12   2    1.31    0.53
  -1 -12  -2    0.89    0.62
   1  12   2    1.30    0.45
   1  12   3   29.60    1.55
  -1 -12  -3   27.45    1.86
   1  12   3   31.62    1.67
   1  12   3   30.96    1.72
   1  12   3   32.60    1.89
  -1 -12  -4    8.17    1.03
   1  12   4   10.69    1.06
   1  12   4    9.68    0.92
   1  12   4    8.20    0.88
   1  12   4    9.27    0.77
   1  12   5   19.03    1.33
   1  12   5   18.93    1.22
  -1 -12  -5   15.10    1.32
   1  12   5   18.71    1.20
   1  12   6   -0.62    0.42
   1  12   6   -0.02    0.36
   1  12   6    0.10    0.44
   1  12   6    0.21    0.35
   1  12   6   -0.52    0.36
  -1 -12  -6   -0.44    0.44
   1  12   7   10.35    0.82
   1  12   7   10.07    0.75
  -1 -12  -7   10.19    0.81
   1  12   7    8.88    0.70
  -1 -12  -7    9.26    0.85
   1  12   7   12.24    1.02
   1  12   8    1.68    0.43
  -1 -12  -8    2.28    0.38
   1  12   8    1.40    0.34
  -1 -12  -9    8.58    0.72
   1  12   9    7.78    0.62
   1  12   9    7.60    0.69
   1  12  10   10.64    0.65
  -1 -12 -10    9.59    0.63
   1  13  -3    6.40    0.47
   1  13  -2    7.90    0.62
   1  13  -2    6.88    0.49
   1  13  -1   10.39    0.61
   1  13  -1   11.85    0.70
   1  13  -1   11.61    0.66
   1  13  -1   11.30    0.78
   1  13   0    4.62    0.53
   1  13   0    5.96    0.52
   1  13   0    5.42    0.53
   1  13   0    4.87    0.56
   1  13   1    0.12    0.33
  -1 -13  -1    0.36    0.31
   1  13   1    0.74    0.32
   1  13   1   -0.66    0.39
   1  13   1    0.08    0.33
   1  13   1    0.09    0.26
  -1 -13  -2    2.05    0.51
   1  13   2    2.03    0.47
   1  13   2    1.89    0.40
   1  13   2    2.62    0.50
   1  13   2    1.73    0.49
   1  13   3   11.64    0.74
   1  13   3   12.44    0.90
   1  13   3   13.26    0.93
  -1 -13  -3   11.32    1.01
   1  13   3   12.95    1.02
  -1 -13  -4    2.99    0.60
   1  13   4    3.77    0.54
   1  13   4    5.13    0.60
   1  13   4    4.83    0.60
   1  13   4    3.78    0.60
   1  13   5    0.33    0.31
   1  13   5   -0.20    0.29
   1  13   5   -0.22    0.30
   1  13   5    0.00    0.33
   1  13   6    1.58    0.37
   1  13   6    0.53    0.26
   1  13   6    0.99    0.32
   1  13   6    1.14    0.30
   1  13   7    1.01    0.32
   1  13   7    0.95    0.26
   1  13   8    0.12    0.19
   1  13   8   -0.23    0.22
  -1 -13  -8    0.00    0.18
   1  14   2    3.12    0.34
   1  14   2    3.71    0.37
  -1 -14  -2    2.44    0.31
   1  14   3    4.41    0.39
  -1 -14  -3    2.98    0.35
   1  14   3    4.34    0.40
   1  14   3    4.25    0.40
   1  14   3    3.91    0.37
   1  14   4   12.33    0.63
   1  14   4   11.86    0.63
   1  14   4   13.28    0.67
   1  14   4   13.45    0.69
  -2  13   5   -0.21    0.18
  -2  13   5    0.51    0.21
  -2  13   4    1.55    0.30
  -2  13   4    1.71    0.29
   2 -13  -4    1.70    0.30
  -2  13   4    1.51    0.29
   2 -13  -3   -0.31    0.26
  -2  13   3   -0.28    0.24
  -2  13   3    0.27    0.23
  -2  13   2   -0.06    0.25
  -2  13   2    0.69    0.31
   2 -13  -2   -0.02    0.23
  -2  13   1    1.38    0.33
  -2  13   1    1.39    0.30
   2 -13  -1    1.55    0.31
   2 -13   0    0.21    0.19
  -2  13   0   -0.11    0.23
  -2  13   0    0.15    0.20
   2 -12  -8    0.70    0.24
   2 -12  -7   12.32    0.71
  -2  12   7   11.91    0.74
   2 -12  -7   13.25    0.88
  -2  12   6    6.94    0.65
   2 -12  -6    6.25    0.50
   2 -12  -6    7.58    0.63
  -2  12   6    6.69    0.55
  -2  12   6    6.25    0.52
   2 -12  -5   20.77    1.27
   2 -12  -5   20.24    1.09
   2 -12  -5   17.65    1.27
  -2  12   5   21.50    1.24
  -2  12   5   20.52    1.08
  -2  12   4   28.17    1.56
   2 -12  -4   27.41    1.40
   2 -12  -4   27.94    1.60
   2 -12  -4   25.78    1.64
  -2  12   4   28.61    1.41
   2 -12  -3   52.36    2.42
   2 -12  -3   53.31    2.15
  -2  12   3   55.96    2.18
  -2  12   3   55.82    2.38
   2 -12  -2  107.64    3.95
  -2  12   2  114.93    3.61
  -2  12   2  118.35    3.94
   2 -12  -2  111.32    3.66
   2 -12  -1    2.25    0.55
  -2  12   1    1.31    0.34
  -2  12   1    3.00    0.59
   2 -12  -1    2.87    0.63
  -2  12   1    2.47    0.53
  -2  12   1    2.93    0.63
  -2  12   0   46.68    1.99
  -2  12   0   48.84    1.93
   2 -12   0   45.05    1.90
  -2  12   0   43.03    2.04
   2 -12   1    3.11    0.59
   2 -12   1    5.05    0.59
  -2  12  -1    5.96    0.67
  -2  12  -1    4.65    0.63
  -2  12  -1    5.51    0.60
   2 -12   1    4.54    0.61
   2 -12   2    9.10    0.67
  -2  12  -2    8.84    0.63
  -2  12  -2    7.19    0.58
  -2  12  -2    8.85    0.66
  -2  12  -2    9.29    0.78
  -2  12  -3   70.38    2.27
  -2  12  -3   57.67    1.96
  -2  12  -4   14.20    0.78
  -2  12  -4   11.50    0.65
   2 -11 -10   -0.05    0.18
   2 -11  -9    0.43    0.24
   2 -11  -9   -0.16    0.26
   2 -11  -8   27.51    1.30
  -2  11   8   26.37    1.27
   2 -11  -8   27.86    1.49
  -2  11   7   13.35    0.78
  -2  11   7   13.30    0.97
   2 -11  -7   16.12    1.07
   2 -11  -6    0.30    0.38
   2 -11  -6    0.07    0.37
   2 -11  -6    0.68    0.33
  -2  11   6    1.29    0.37
  -2  11   6    0.28    0.39
   2 -11  -6    1.18    0.33
  -2  11   6    0.90    0.43
  -2  11   5    1.96    0.49
   2 -11  -5    2.20    0.60
   2 -11  -5    2.32    0.51
  -2  11   5    2.07    0.53
  -2  11   4   55.35    2.59
  -2  11   4   58.31    2.38
   2 -11  -4   56.05    2.73
  -2  11   3    3.53    0.72
   2 -11  -3    3.09    0.78
  -2  11   3    4.05    0.83
  -2  11   2   10.07    1.07
  -2  11   2    7.78    1.01
  -2  11   2    8.74    0.97
   2 -11  -2    8.76    0.78
   2 -11  -2    7.89    1.09
  -2  11   1   47.61    2.44
  -2  11   1   49.75    2.36
   2 -11  -1   48.61    2.02
   2 -11  -1   42.68    2.44
  -2  11   1   50.29    2.25
  -2  11   0   25.48    1.72
  -2  11   0   24.10    1.25
   2 -11   0   25.83    1.39
  -2  11   0   25.58    1.53
   2 -11   0   24.50    1.74
  -2  11   0   25.43    1.61
  -2  11  -1    2.78    0.59
  -2  11  -1    2.63    0.60
   2 -11   1    3.25    0.70
  -2  11  -1    3.82    0.64
  -2  11  -1    3.74    0.56
  -2  11  -2   -0.24    0.37
   2 -11   2   -0.78    0.41
   2 -11   2   -0.06    0.40
  -2  11  -2    0.51    0.46
  -2  11  -2    0.88    0.46
  -2  11  -2    0.52    0.42
  -2  11  -3    1.68    0.44
  -2  11  -3    1.84    0.47
   2 -11   3    2.85    0.58
  -2  11  -3    1.34    0.49
   2 -11   3    0.93    0.37
  -2  11  -3    1.74    0.41
   2 -11   3    1.91    0.42
  -2  11  -4    5.49    0.64
  -2  11  -4    4.19    0.46
  -2  11  -4    5.25    0.66
  -2  11  -5    6.58    0.66
  -2  11  -5    5.42    0.48
  -2  11  -5    5.78    0.60
  -2  11  -6   21.85    1.04
  -2  11  -6   23.22    1.09
   2 -10 -11    5.03    0.48
   2 -10 -10    5.08    0.54
   2 -10 -10    4.51    0.59
   2 -10  -9  154.44    4.65
  -2  10   9  142.10    4.16
   2 -10  -9  146.65    4.33
  -2  10   8  106.20    3.60
   2 -10  -8  112.76    3.71
   2 -10  -8  112.41    3.42
   2 -10  -8  111.56    3.61
  -2  10   7   51.80    2.31
   2 -10  -7   51.04    1.95
  -2  10   7   49.13    1.94
   2 -10  -7   52.91    2.15
   2 -10  -7   54.11    2.29
   2 -10  -6   55.10    2.30
  -2  10   6   55.19    2.45
  -2  10   6   59.46    2.28
   2 -10  -6   51.79    2.56
  -2  10   5   11.99    1.18
  -2  10   5   11.96    1.01
  -2  10   4    8.35    1.92
   2 -10  -4    5.98    1.73
   2 -10  -4    7.16    0.78
  -2  10   4    6.23    0.84
   2 -10  -4    5.21    1.02
  -2  10   4    6.42    1.76
  -2  10   4    6.39    0.97
  -2  10   3   89.28    3.41
  -2  10   3   91.68    6.60
   2 -10  -3   95.14    3.35
  -2  10   3   93.92    3.67
   2 -10  -3   92.53    6.97
  -2  10   3   94.61    6.31
   2 -10  -3   91.11    3.90
  -2  10   3   91.37    3.74
   2 -10  -2    3.25    0.61
  -2  10   2    5.26    1.78
  -2  10   2    4.57    0.91
  -2  10   2    3.02    0.71
  -2  10   2    3.29    1.27
  -2  10   2    4.27    0.80
   2 -10  -2    3.09    0.83
   2 -10  -2    3.18    1.30
  -2  10   1   17.32    2.89
  -2  10   1   19.93    2.94
   2 -10  -1   15.03    1.53
  -2  10   1   16.08    1.52
   2 -10  -1   16.58    1.23
  -2  10   1   16.66    1.42
  -2  10   1   16.35    1.31
   2 -10  -1   14.29    2.83
   2 -10   0  152.39    5.42
  -2  10   0  146.24    8.19
  -2  10   0  153.89    5.30
  -2  10   0  155.65    5.18
  -2  10   0  156.48    4.94
   2 -10   0  146.23    8.86
  -2  10   0  149.79    8.78
  -2  10   0  151.45    4.59
  -2  10  -1   56.12    4.77
  -2  10  -1   59.60    2.74
  -2  10  -1   58.83    2.52
  -2  10  -1   57.06    2.37
   2 -10   1   47.98    4.77
  -2  10  -1   55.36    2.75
   2 -10   1   56.59    2.87
  -2  10  -1   54.63    5.05
  -2  10  -2   24.60    1.72
  -2  10  -2   24.37    1.48
  -2  10  -2   22.80    1.65
  -2  10  -2   24.71    1.49
   2 -10   2   23.05    1.67
  -2  10  -3   11.33    0.96
  -2  10  -3   12.23    1.11
   2 -10   3   10.71    1.05
  -2  10  -3   12.27    1.08
  -2  10  -3   11.98    1.16
  -2  10  -4    9.07    0.88
  -2  10  -4   11.51    1.10
  -2  10  -4   12.86    1.07
  -2  10  -4   11.62    0.86
   2 -10   4   10.85    0.85
  -2  10  -5    3.31    0.71
  -2  10  -5    3.95    0.66
  -2  10  -6    6.04    0.69
  -2  10  -6    7.12    0.80
  -2  10  -7    1.63    0.40
  -2  10  -7    1.52    0.40
  -2  10  -8    0.29    0.20
  -2  10  -8    0.20    0.23
  -2  10  -8    0.72    0.25
   2  -9 -12   20.41    0.98
   2  -9 -11    0.51    0.29
   2  -9 -11    0.30    0.36
   2  -9 -10   11.65    1.03
   2  -9 -10   10.94    0.91
   2  -9 -10   10.94    0.74
  -2   9  10   10.99    0.79
   2  -9 -10   12.27    0.91
  -2   9   9    8.89    0.85
   2  -9  -9    8.00    0.85
   2  -9  -9    8.57    0.78
   2  -9  -9    6.94    0.91
   2  -9  -9    9.08    0.93
   2  -9  -8    1.72    0.52
   2  -9  -8    2.19    0.66
  -2   9   8    1.61    0.53
   2  -9  -8    2.26    0.53
  -2   9   7   90.76    3.47
   2  -9  -7   96.17    3.38
   2  -9  -7   88.71    3.01
  -2   9   7   90.13    3.00
   2  -9  -7   86.33    3.31
  -2   9   6   22.86    2.75
  -2   9   6   23.04    2.99
   2  -9  -6   22.18    3.20
  -2   9   6   23.86    1.40
   2  -9  -6   23.92    3.35
   2  -9  -6   22.03    1.63
  -2   9   6   25.70    1.62
   2  -9  -6   25.54    1.55
  -2   9   5   15.30    2.39
  -2   9   5   18.43    2.85
   2  -9  -5   18.25    1.29
  -2   9   5   16.45    1.40
  -2   9   5   17.72    1.25
   2  -9  -5   17.32    1.55
   2  -9  -5   19.39    2.98
   2  -9  -5   14.79    2.62
  -2   9   4    0.54    0.54
   2  -9  -4    0.72    0.72
  -2   9   4    0.08    1.02
   2  -9  -4   -0.76    1.27
  -2   9   4    0.31    0.56
   2  -9  -4    0.31    0.38
  -2   9   4    1.51    1.66
   2  -9  -4    0.56    1.01
   2  -9  -3  104.77    7.37
  -2   9   3  112.09    6.77
   2  -9  -3  101.79    4.29
  -2   9   3  106.20    7.14
  -2   9   3  107.06    4.18
  -2   9   3  105.01    4.07
   2  -9  -3  118.95    3.95
  -2   9   2    7.29    1.00
   2  -9  -2    7.67    2.01
   2  -9  -2    6.45    0.83
  -2   9   2    7.26    1.81
   2  -9  -2    6.64    1.19
   2  -9  -1    8.62    1.23
  -2   9   1    8.58    1.96
  -2   9   1    7.63    1.03
   2  -9  -1    8.66    2.17
  -2   9   0   36.66    4.12
   2  -9   0   35.10    2.29
  -2   9   0   40.30    2.28
   2  -9   0   30.60    3.90
  -2   9   0   37.55    3.81
  -2   9   0   36.72    1.83
  -2   9   0   38.54    2.19
  -2   9  -1    2.35    1.31
  -2   9  -1    2.96    0.87
  -2   9  -1    3.33    0.63
  -2   9  -1    1.64    1.08
   2  -9   1    1.01    0.68
  -2   9  -1    2.95    0.71
   2  -9   1    1.61    1.12
  -2   9  -2   95.29    6.13
   2  -9   2   95.39    6.64
   2  -9   2   92.23    3.78
  -2   9  -2   88.99    3.69
  -2   9  -2   95.23    3.42
  -2   9  -2   99.84    3.83
  -2   9  -2   90.92    6.43
   2  -9   3   79.32    5.93
  -2   9  -3   88.53    3.20
  -2   9  -3   86.64    3.50
   2  -9   3   89.69    3.57
  -2   9  -3   86.11    6.09
  -2   9  -3   86.86    3.31
  -2   9  -3   87.97    5.77
  -2   9  -3   95.87    3.72
  -2   9  -4   -0.01    0.47
  -2   9  -4   -0.21    0.33
  -2   9  -4    0.70    0.50
  -2   9  -4    0.03    0.57
   2  -9   4   -0.51    0.41
   2  -9   4    0.51    0.33
  -2   9  -5    0.55    0.56
  -2   9  -5    0.50    0.58
  -2   9  -6    5.85    0.79
  -2   9  -6    6.46    0.92
  -2   9  -7   18.36    1.19
  -2   9  -7   18.87    1.32
  -2   9  -8   10.27    0.90
  -2   9  -8   11.61    0.84
  -2   9  -9    3.43    0.46
  -2   9  -9    3.65    0.40
   2  -8 -12   10.03    0.73
   2  -8 -12   10.82    0.86
   2  -8 -11    0.58    0.31
   2  -8 -11    0.59    0.43
   2  -8 -11    0.09    0.38
   2  -8 -10   10.51    0.98
   2  -8 -10   10.93    1.00
   2  -8 -10    9.11    0.82
  -2   8  10    8.45    0.80
   2  -8 -10   10.00    1.13
   2  -8  -9   13.36    1.10
   2  -8  -9   13.60    1.37
  -2   8   9   10.86    1.00
   2  -8  -9   14.67    1.38
   2  -8  -9   10.76    1.08
   2  -8  -8  231.43    6.84
   2  -8  -8  228.09    6.82
   2  -8  -8  227.12   11.28
  -2   8   8  216.16    6.60
   2  -8  -8  230.76    6.62
   2  -8  -7  170.85    9.51
  -2   8   7  167.90    5.40
   2  -8  -7  176.50    5.39
   2  -8  -7  164.22    5.21
  -2   8   6  259.07   10.33
   2  -8  -6  257.04   11.21
  -2   8   6  247.23    6.94
   2  -8  -6  263.09    7.37
  -2   8   6  260.88    7.34
  -2   8   6  262.13   10.97
   2  -8  -6  259.16    7.52
   2  -8  -6  249.15   11.80
  -2   8   5   17.44    1.37
  -2   8   5   15.88    2.54
   2  -8  -5   16.10    1.43
   2  -8  -5   17.69    1.32
   2  -8  -5   17.45    2.84
  -2   8   5   18.82    2.57
   2  -8  -5   19.66    3.05
   2  -8  -4   78.52    3.39
   2  -8  -4   69.85    5.65
  -2   8   4   78.71    5.31
   2  -8  -4   77.38    5.57
  -2   8   4   74.33    3.20
   2  -8  -4   74.51    2.97
  -2   8   3  159.00    7.94
   2  -8  -3  153.20    4.89
   2  -8  -3  172.12    8.15
   2  -8  -3  155.61    5.38
   2  -8  -3  151.20    8.64
  -2   8   3  151.56    5.10
  -2   8   2   11.49    2.11
   2  -8  -2   11.86    1.33
  -2   8   2   11.95    1.14
   2  -8  -2   13.73    2.70
   2  -8  -2   12.86    2.00
  -2   8   1  157.94    5.08
   2  -8  -1  153.62    4.55
   2  -8  -1  147.10    5.25
   2  -8  -1  142.31    8.38
  -2   8   1  155.93    7.88
  -2   8   0   14.82    2.34
   2  -8   0   11.29    1.30
   2  -8   0   12.22    2.53
  -2   8   0   11.69    1.15
  -2   8  -1   19.41    2.70
  -2   8  -1   20.66    1.51
   2  -8   1   19.70    2.91
   2  -8   1   19.09    1.57
  -2   8  -2    5.34    0.83
   2  -8   2    5.07    1.55
  -2   8  -2    5.53    1.50
   2  -8   2    3.56    0.73
  -2   8  -3  252.66    7.40
   2  -8   3  244.03   11.08
  -2   8  -3  254.05    7.52
  -2   8  -3  273.21    7.71
  -2   8  -3  254.25   10.50
   2  -8   3  245.96    7.43
  -2   8  -3  253.19   11.09
  -2   8  -4   26.18    2.90
  -2   8  -4   23.45    2.93
  -2   8  -4   26.56    1.84
  -2   8  -4   24.29    1.41
  -2   8  -4   22.40    1.56
   2  -8   4   23.94    1.58
  -2   8  -4   24.66    1.69
   2  -8   4   22.90    2.91
  -2   8  -5   16.52    1.16
  -2   8  -5   16.89    1.52
  -2   8  -5   16.53    1.39
  -2   8  -6  329.44    8.58
  -2   8  -6  303.60    8.92
  -2   8  -6  312.55    8.21
  -2   8  -6  298.47    8.70
  -2   8  -7    8.67    0.96
  -2   8  -7    5.65    0.81
  -2   8  -7    6.80    1.03
  -2   8  -7    7.06    0.77
  -2   8  -8    1.87    0.57
  -2   8  -8    2.19    0.60
  -2   8  -8    1.80    0.45
  -2   8  -8    2.25    0.55
  -2   8  -9    1.35    0.39
  -2   8  -9    1.04    0.33
  -2   8  -9    2.25    0.55
  -2   8  -9    1.26    0.38
  -2   8 -10   10.06    0.60
  -2   8 -10   10.60    0.76
   2  -7 -13   21.89    1.01
   2  -7 -13   18.23    0.85
   2  -7 -12    8.99    0.77
   2  -7 -12    7.83    0.75
   2  -7 -12    8.83    0.90
   2  -7 -11    3.93    0.66
   2  -7 -11    3.52    0.60
   2  -7 -11    4.16    0.75
  -2   7  10    7.46    0.81
   2  -7 -10    7.14    0.92
   2  -7 -10    8.55    1.01
   2  -7 -10    8.42    1.09
   2  -7 -10    7.18    0.83
   2  -7  -9   35.78    4.15
   2  -7  -9   37.65    2.03
   2  -7  -9   39.54    2.33
  -2   7   9   36.08    1.93
   2  -7  -9   38.11    2.13
   2  -7  -9   39.44    2.16
   2  -7  -8  183.08    5.69
  -2   7   8  174.15    5.62
   2  -7  -8  190.51    5.93
   2  -7  -8  187.90    5.91
   2  -7  -8  179.49    9.92
   2  -7  -7  116.66    7.62
  -2   7   7  108.76    4.02
   2  -7  -7  121.50    4.14
   2  -7  -6  239.97    6.81
  -2   7   6  236.26    6.65
   2  -7  -6  236.29   10.15
  -2   7   6  216.18    9.02
   2  -7  -6  234.46    6.77
  -2   7   6  216.38    9.50
   2  -7  -6  219.79   10.84
   2  -7  -5    1.09    0.47
   2  -7  -5    0.90    0.50
   2  -7  -5    1.42    1.08
  -2   7   5    0.64    0.70
   2  -7  -5    2.21    1.12
  -2   7   4   27.07    2.85
  -2   7   4   26.01    1.64
   2  -7  -4   26.72    1.56
   2  -7  -4   26.50    3.20
   2  -7  -4   23.92    1.68
   2  -7  -4   25.20    3.15
   2  -7  -3    4.12    0.81
   2  -7  -3    5.39    1.67
   2  -7  -3    5.69    1.36
  -2   7   3    4.51    1.31
  -2   7   3    4.72    0.74
   2  -7  -3    4.30    0.65
   2  -7  -2    7.98    1.60
  -2   7   2    6.47    0.80
   2  -7  -2    6.83    0.72
  -2   7   2    6.05    1.46
  -2   7   1   -0.42    0.97
   2  -7  -1    0.17    0.26
   2  -7  -1   -0.08    0.57
  -2   7   1   -0.16    0.34
   2  -7  -1    0.62    0.32
  -2   7   0    0.93    0.46
   2  -7   0   -0.01    0.33
   2  -7   0    0.20    0.27
  -2   7   0    0.70    0.88
  -2   7  -1  164.03    7.61
   2  -7   1  150.04    5.11
  -2   7  -1  162.39    5.07
  -2   7  -1  166.08    7.02
   2  -7   1  154.19    8.12
  -2   7  -2    9.92    1.61
  -2   7  -2    8.31    0.93
   2  -7   2    8.11    0.99
  -2   7  -2    7.64    1.59
   2  -7   2    8.33    1.77
  -2   7  -2   10.90    1.06
  -2   7  -3    7.94    1.52
   2  -7   3    6.88    0.93
   2  -7   3    7.25    1.76
  -2   7  -3    8.15    0.99
  -2   7  -3    8.02    0.94
  -2   7  -3    7.85    1.69
   2  -7   4   13.48    1.16
  -2   7  -4   13.62    1.27
  -2   7  -4   14.17    1.12
  -2   7  -4   11.33    1.80
  -2   7  -4   13.86    1.22
   2  -7   4   14.08    2.20
  -2   7  -4   11.34    0.92
  -2   7  -5   60.83    2.81
  -2   7  -5   62.47    2.82
  -2   7  -5   60.00    2.49
  -2   7  -5   61.85    2.60
  -2   7  -5   63.39    2.95
  -2   7  -5   56.55    2.40
  -2   7  -6    0.61    0.42
  -2   7  -6    0.88    0.61
  -2   7  -6   -0.63    0.65
  -2   7  -6    1.04    0.39
  -2   7  -6    0.66    0.53
  -2   7  -7    2.05    0.68
  -2   7  -7    2.21    0.58
  -2   7  -7    2.52    0.73
  -2   7  -7    3.80    0.95
  -2   7  -7    2.27    0.51
  -2   7  -8   20.07    1.36
  -2   7  -8   24.27    1.48
  -2   7  -8   19.95    1.48
  -2   7  -8   22.18    1.63
  -2   7  -8   21.70    1.57
  -2   7  -9   39.36    1.78
  -2   7  -9   39.81    2.01
  -2   7  -9   37.73    2.05
  -2   7  -9   38.42    1.83
  -2   7  -9   37.08    1.89
  -2   7 -10   17.86    1.10
  -2   7 -10   21.79    1.34
  -2   7 -10   19.55    1.03
  -2   7 -10   18.48    1.12
  -2   7 -11    0.89    0.28
  -2   7 -11    1.37    0.37
   2  -6 -13    0.62    0.34
   2  -6 -13    0.64    0.23
   2  -6 -13    0.66    0.35
   2  -6 -13    0.74    0.24
   2  -6 -12    4.77    0.69
   2  -6 -12    5.14    0.74
   2  -6 -12    4.21    0.63
   2  -6 -11    1.41    0.51
   2  -6 -11    2.08    0.60
   2  -6 -11    1.60    0.71
  -2   6  10   32.55    1.71
   2  -6 -10   29.45    1.88
   2  -6 -10   31.99    2.09
   2  -6 -10   28.77    1.76
   2  -6 -10   32.54    1.96
   2  -6  -9   49.92    2.51
  -2   6   9   47.43    2.27
   2  -6  -9   48.24    2.51
   2  -6  -9   49.26    2.41
   2  -6  -9   47.20    4.95
   2  -6  -9   49.32    4.91
   2  -6  -9   52.77    2.73
   2  -6  -8   97.57    7.01
   2  -6  -8   93.71    6.84
  -2   6   8   85.92    3.43
   2  -6  -8  106.31    3.89
   2  -6  -8   89.55    3.68
   2  -6  -8   99.90    3.68
   2  -6  -7  238.64   11.20
   2  -6  -7  211.24   10.48
   2  -6  -7  224.94    6.43
  -2   6   7  200.79    6.24
   2  -6  -6   41.52    4.33
  -2   6   6   48.45    3.43
   2  -6  -6   47.16    2.23
   2  -6  -6   52.27    4.85
   2  -6  -6   51.38    3.97
   2  -6  -6   50.79    2.21
  -2   6   5   70.99    4.29
   2  -6  -5   69.33    5.13
   2  -6  -5   66.68    2.70
   2  -6  -5   65.65    4.67
   2  -6  -5   71.79    5.26
   2  -6  -5   66.29    2.74
   2  -6  -4  113.32    3.85
  -2   6   4  107.88    5.51
   2  -6  -4  106.26    6.10
  -2   6   4  107.86    3.75
   2  -6  -4  106.47    6.22
   2  -6  -4  108.35    3.65
   2  -6  -3   35.13    3.20
   2  -6  -3   37.92    3.50
   2  -6  -3   35.73    1.86
  -2   6   3   33.65    1.76
   2  -6  -3   33.71    1.60
   2  -6  -2   26.41    2.59
   2  -6  -2   28.43    1.36
  -2   6   2   25.50    1.50
  -2   6   1  325.80    8.69
   2  -6  -1  351.16   10.91
   2  -6   0  188.28    6.76
  -2   6   0  183.24    5.40
  -2   6  -1   12.62    1.01
  -2   6  -1   11.87    1.01
  -2   6  -1   12.70    1.58
   2  -6   2    7.68    0.73
   2  -6   2    7.89    1.69
   2  -6   2    7.43    0.85
  -2   6  -2    8.18    0.86
  -2   6  -2    8.27    1.34
  -2   6  -2    6.59    0.80
  -2   6  -2    9.13    0.84
  -2   6  -3  138.38    4.48
   2  -6   3  132.28    6.82
  -2   6  -3  142.62    6.32
  -2   6  -3  134.34    4.25
  -2   6  -3  141.47    6.46
   2  -6   3  133.17    4.39
   2  -6   3  144.39    4.20
  -2   6  -3  137.56    4.45
  -2   6  -3  136.80    4.52
   2  -6   4   49.91    2.11
   2  -6   4   50.50    2.24
  -2   6  -4   51.72    2.22
  -2   6  -4   48.36    2.30
  -2   6  -4   50.23    2.35
  -2   6  -4   47.89    3.52
  -2   6  -4   50.04    2.41
  -2   6  -4   53.37    3.76
   2  -6   4   50.39    3.88
  -2   6  -5   89.62    4.86
  -2   6  -5   94.91    5.44
  -2   6  -5   88.48    3.46
  -2   6  -5   91.05    3.60
  -2   6  -5   89.57    3.27
  -2   6  -5   87.65    3.44
  -2   6  -6   18.94    1.47
  -2   6  -6   20.97    1.37
  -2   6  -6   18.19    1.47
  -2   6  -6   19.19    1.58
  -2   6  -7    2.03    0.78
  -2   6  -7    1.12    0.48
  -2   6  -7    0.67    0.53
  -2   6  -7    0.97    0.60
  -2   6  -8  182.18    5.88
  -2   6  -8  189.65    6.17
  -2   6  -8  187.51    5.97
  -2   6  -9   14.55    1.41
  -2   6  -9   14.50    1.19
  -2   6  -9   15.53    1.14
  -2   6  -9   13.85    1.28
  -2   6  -9   14.99    1.29
  -2   6 -10    1.71    0.53
  -2   6 -10    1.57    0.47
  -2   6 -10    1.11    0.38
  -2   6 -10    2.86    0.67
  -2   6 -10    1.48    0.58
  -2   6 -11    7.09    0.76
  -2   6 -11    6.41    0.64
  -2   6 -11    7.10    0.79
  -2   6 -11    7.11    0.73
  -2   6 -12    9.59    0.71
  -2   6 -12    8.95    0.63
  -2   6 -12    7.68    0.51
   2  -5 -14   26.69    1.11
   2  -5 -14   29.60    1.20
   2  -5 -13   23.87    1.15
   2  -5 -13   23.06    1.30
   2  -5 -12  149.17    4.75
   2  -5 -12  155.34    4.97
   2  -5 -12  145.21    4.71
   2  -5 -11    1.27    0.62
   2  -5 -11    0.74    0.65
   2  -5 -11    1.37    0.61
   2  -5 -10    8.25    1.92
   2  -5 -10    7.33    1.12
   2  -5 -10    6.38    0.92
   2  -5 -10    6.65    0.96
   2  -5 -10    6.03    1.88
   2  -5 -10    7.27    0.94
   2  -5  -9    1.02    0.46
   2  -5  -9   -0.20    1.01
   2  -5  -9    1.72    1.04
   2  -5  -9    1.42    0.62
   2  -5  -9    2.01    0.79
  -2   5   9    2.04    0.53
   2  -5  -9    1.88    0.69
   2  -5  -8   13.08    2.48
   2  -5  -8   12.51    1.25
   2  -5  -8   10.45    2.33
  -2   5   8   13.24    1.10
   2  -5  -8   11.55    1.13
   2  -5  -8   12.90    1.21
   2  -5  -7   14.13    1.17
   2  -5  -7   14.17    1.21
   2  -5  -7   12.54    2.38
  -2   5   7   12.08    1.03
   2  -5  -7   13.24    2.49
   2  -5  -6   53.20    2.33
   2  -5  -6   51.39    2.18
   2  -5  -6   51.39    3.64
  -2   5   6   52.93    3.24
   2  -5  -6   53.87    4.53
   2  -5  -6   58.59    4.72
   2  -5  -5  123.79    6.88
   2  -5  -5  133.46    4.17
  -2   5   5  132.81    5.71
   2  -5  -5  137.90    7.21
   2  -5  -5  139.95    6.44
   2  -5  -5  129.00    4.10
   2  -5  -4  106.91    5.56
   2  -5  -4  113.69    6.12
   2  -5  -4   93.36    5.57
   2  -5  -4  103.73    3.30
  -2   5   4  100.44    3.47
   2  -5  -4  107.13    3.50
   2  -5  -3   69.36    4.37
   2  -5  -3   69.83    2.63
   2  -5  -3   63.72    4.14
   2  -5  -2  837.34   22.50
   2  -5  -1    3.70    0.97
   2  -5   0   57.25    3.07
   2  -5   1    3.22    0.64
  -2   5  -1    1.78    0.61
   2  -5   2  164.95    4.85
  -2   5  -2  167.72    6.28
   2  -5   2  166.88    7.20
  -2   5  -3  262.81    8.88
   2  -5   3  256.26    9.51
   2  -5   3  257.78    6.94
  -2   5  -3  255.62    6.98
  -2   5  -3  257.63    7.12
  -2   5  -4   33.20    2.76
   2  -5   4   31.32    2.79
  -2   5  -4   33.27    1.72
   2  -5   4   32.66    1.61
  -2   5  -4   31.01    1.75
  -2   5  -4   33.75    2.67
  -2   5  -4   31.93    1.68
  -2   5  -5   24.14    1.53
   2  -5   5   24.26    2.40
  -2   5  -5   26.50    1.61
   2  -5   5   23.85    1.40
  -2   5  -5   23.56    2.55
  -2   5  -5   25.44    2.23
  -2   5  -5   26.74    1.46
  -2   5  -5   25.99    1.65
   2  -5   6   14.31    1.08
  -2   5  -6   12.49    1.16
  -2   5  -6   12.90    1.19
  -2   5  -6   12.14    1.93
  -2   5  -6   11.36    1.09
  -2   5  -6   12.52    1.04
   2  -5   7   43.03    1.99
  -2   5  -7   41.61    2.01
  -2   5  -7   41.81    3.77
  -2   5  -7   38.44    2.15
  -2   5  -7   39.18    2.28
  -2   5  -7   40.82    2.19
  -2   5  -8    1.16    0.57
  -2   5  -8    0.95    0.43
  -2   5  -8    0.03    0.52
  -2   5  -9   15.09    1.30
  -2   5  -9   14.66    1.33
  -2   5  -9   16.32    1.48
  -2   5 -10   11.49    1.10
  -2   5 -10   12.69    0.95
  -2   5 -10   11.33    1.16
  -2   5 -10   10.64    1.06
  -2   5 -10   13.81    1.33
  -2   5 -11    1.37    0.38
  -2   5 -11    0.94    0.48
  -2   5 -11    1.45    0.51
  -2   5 -11    1.85    0.64
  -2   5 -12    3.99    0.58
  -2   5 -12    3.87    0.48
  -2   5 -12    3.49    0.51
  -2   5 -12    4.18    0.58
  -2   5 -13    3.98    0.43
  -2   5 -13    3.90    0.41
   2  -4 -14    5.89    0.64
   2  -4 -14    5.33    0.58
   2  -4 -13   11.04    0.95
   2  -4 -13   11.55    0.99
   2  -4 -13   11.56    0.82
   2  -4 -12    6.10    0.90
   2  -4 -12    6.50    0.90
   2  -4 -11   21.06    1.67
   2  -4 -11   22.24    1.61
   2  -4 -11   19.41    1.54
   2  -4 -10    2.02    1.73
   2  -4 -10    0.83    0.67
   2  -4 -10    1.41    0.67
   2  -4 -10    0.40    0.51
   2  -4 -10    2.21    1.38
   2  -4 -10    1.13    0.72
  -2   4   9    0.42    0.36
   2  -4  -9    0.06    0.55
   2  -4  -9    0.81    0.64
   2  -4  -9    2.29    1.47
   2  -4  -9   -0.01    0.51
   2  -4  -9    0.60    1.24
   2  -4  -9   -0.24    0.48
   2  -4  -8   71.49    3.05
   2  -4  -8   69.83    2.99
   2  -4  -8   78.42    5.82
  -2   4   8   71.52    2.79
   2  -4  -8   73.49    3.17
   2  -4  -8   70.89    5.55
   2  -4  -8   69.23    2.93
   2  -4  -7   19.40    1.36
  -2   4   7   18.59    1.25
   2  -4  -7   20.65    1.36
   2  -4  -7   18.33    2.68
   2  -4  -7   19.61    1.42
   2  -4  -7   23.73    3.08
   2  -4  -6   82.29    5.42
   2  -4  -6   81.93    2.94
   2  -4  -6   84.30    5.44
   2  -4  -6   82.36    4.18
  -2   4   6   69.62    2.73
  -2   4   6   85.63    3.79
   2  -4  -5   78.76    4.14
   2  -4  -5   66.83    4.67
   2  -4  -5   65.78    2.41
   2  -4  -5   71.98    4.77
   2  -4  -4  171.08    7.29
   2  -4  -4  155.93    4.52
   2  -4  -4  155.98    7.04
   2  -4  -4  157.60    6.48
   2  -4  -3  381.86   12.26
   2  -4  -3  390.83    9.50
   2  -4  -3  384.25   11.89
   2  -4  -2   19.79    1.97
   2  -4  -1  138.55    5.40
   2  -4   0    6.19    0.95
  -2   4  -1  387.15   10.65
   2  -4   1  386.36   10.35
   2  -4   2  287.74    9.64
  -2   4  -2  289.42    8.66
   2  -4   2  289.35    7.42
   2  -4   3   33.13    1.53
  -2   4  -3   34.32    2.37
   2  -4   3   30.57    2.53
   2  -4   4    4.90    1.16
  -2   4  -4    5.74    1.11
   2  -4   4    5.85    0.64
   2  -4   5    0.83    0.38
  -2   4  -5    0.80    0.41
  -2   4  -5    0.22    0.46
   2  -4   5    0.60    0.50
  -2   4  -5    0.94    0.40
  -2   4  -5    0.55    0.71
   2  -4   6   78.61    2.95
   2  -4   6   81.76    2.90
  -2   4  -6   79.65    3.07
  -2   4  -6   85.83    4.72
   2  -4   6   83.35    3.03
  -2   4  -6   81.19    3.22
  -2   4  -6   83.48    4.95
   2  -4   7   81.01    3.10
   2  -4   7   89.66    3.28
  -2   4  -7   84.55    4.84
  -2   4  -7   85.00    3.32
  -2   4  -7   80.80    5.28
  -2   4  -7   81.80    3.41
  -2   4  -8    0.37    0.47
   2  -4   8    1.31    0.45
  -2   4  -8    0.80    0.79
  -2   4  -8    0.93    0.55
   2  -4   8    1.77    0.58
   2  -4   9    1.70    0.54
  -2   4  -9    2.40    0.72
  -2   4  -9    1.59    0.95
  -2   4  -9    1.46    0.63
   2  -4   9    1.84    0.46
  -2   4 -10   46.01    2.42
  -2   4 -10   45.92    2.51
   2  -4  10   47.49    2.21
  -2   4 -10   44.13    1.93
  -2   4 -11    1.16    0.55
  -2   4 -11    0.67    0.45
  -2   4 -11   -0.14    0.59
  -2   4 -11    1.04    0.59
  -2   4 -12    1.02    0.41
  -2   4 -12    0.46    0.43
  -2   4 -12    1.11    0.46
  -2   4 -12    1.16    0.48
  -2   4 -13    4.31    0.51
  -2   4 -13    5.05    0.55
  -2   4 -13    5.97    0.63
   2  -3 -14   13.83    0.86
   2  -3 -14   14.00    0.89
   2  -3 -13    6.93    0.82
   2  -3 -13    7.76    0.84
   2  -3 -13    7.67    0.70
   2  -3 -12    6.58    0.63
   2  -3 -12    7.10    0.93
   2  -3 -12    6.97    0.95
   2  -3 -11   13.02    1.31
   2  -3 -11   13.67    1.34
   2  -3 -11   13.43    1.31
   2  -3 -10  147.17    5.11
   2  -3 -10  139.52    5.01
   2  -3 -10  139.65    4.91
   2  -3 -10  144.88    8.00
   2  -3 -10  135.76    8.08
   2  -3  -9   86.56    6.06
   2  -3  -9   86.61    3.56
   2  -3  -9   83.64    3.50
   2  -3  -9   85.83    6.23
   2  -3  -9   82.43    3.34
   2  -3  -9   81.06    3.37
  -2   3   8  293.92    7.72
   2  -3  -8  276.19   11.61
   2  -3  -8  295.17    8.23
   2  -3  -8  300.60   12.18
   2  -3  -8  281.82    7.94
   2  -3  -8  274.03    7.96
   2  -3  -8  279.75    8.09
   2  -3  -7    3.96    1.44
   2  -3  -7    2.80    1.40
   2  -3  -7    2.52    0.57
   2  -3  -7    2.06    0.54
  -2   3   7    2.17    0.47
   2  -3  -7    2.81    0.56
   2  -3  -6   19.00    1.18
   2  -3  -6   15.07    2.35
   2  -3  -6   16.88    1.12
   2  -3  -6   16.77    2.36
   2  -3  -5  945.40   25.17
   2  -3  -5  913.80   23.35
   2  -3  -5  906.39   25.00
   2  -3  -4    1.79    0.41
   2  -3  -4    1.86    1.23
   2  -3  -4    2.98    0.84
   2  -3  -4    2.71    1.04
   2  -3  -3  122.36    5.30
   2  -3  -3  101.92    4.94
   2  -3  -3  108.85    4.78
   2  -3  -3  114.94    3.32
   2  -3  -2    4.13    1.10
   2  -3  -2    3.03    1.00
   2  -3  -2    2.61    0.79
   2  -3  -2    3.44    0.46
   2  -3  -1   32.10    2.17
   2  -3  -1   30.69    2.38
   2  -3   0  836.87   20.40
   2  -3   0  816.14   21.19
   2  -3   1  146.38    4.63
  -2   3  -1  145.22    4.52
   2  -3   1  138.26    5.48
  -2   3  -2   48.15    2.33
   2  -3   2   51.30    2.97
   2  -3   3   42.36    1.64
  -2   3  -3   45.23    2.50
   2  -3   3   46.34    2.78
   2  -3   4   10.99    1.38
   2  -3   4   11.32    0.76
  -2   3  -4   11.02    1.35
  -2   3  -5  108.35    5.09
   2  -3   5  105.06    4.45
  -2   3  -6    2.22    0.53
  -2   3  -6    1.04    0.70
   2  -3   6    2.58    0.48
  -2   3  -6    2.50    0.80
  -2   3  -6    2.17    0.54
   2  -3   6    1.74    0.42
   2  -3   7  163.96    4.98
   2  -3   7  157.87    4.78
  -2   3  -7  164.43    7.21
  -2   3  -7  160.50    5.03
  -2   3  -7  162.13    5.20
  -2   3  -7  163.01    7.59
  -2   3  -8   17.56    2.29
   2  -3   8   19.43    1.37
  -2   3  -8   19.41    1.53
  -2   3  -8   16.99    2.48
  -2   3  -8   16.59    1.34
   2  -3   8   17.62    1.23
   2  -3   9   36.71    1.80
  -2   3  -9   31.97    1.96
  -2   3  -9   32.16    2.05
  -2   3  -9   31.66    3.48
   2  -3   9   33.10    1.92
   2  -3  10   12.97    1.17
  -2   3 -10   13.48    1.30
  -2   3 -10   10.46    2.11
   2  -3  10   10.76    0.99
   2  -3  10   13.30    1.02
  -2   3 -10   12.16    1.33
   2  -3  11    0.09    0.39
  -2   3 -11   -0.39    0.57
  -2   3 -11   -0.44    0.66
   2  -3  11    0.23    0.35
   2  -3  12   -0.23    0.32
  -2   3 -12    0.40    0.46
  -2   3 -12    0.10    0.50
  -2   3 -13    3.08    0.53
  -2   3 -13    3.15    0.59
  -2   3 -13    2.52    0.43
  -2   3 -13    3.67    0.57
  -2   3 -14    1.62    0.28
  -2   3 -14    1.31    0.27
  -2   3 -14    1.07    0.27
   2  -2 -14    8.15    0.68
   2  -2 -14    9.01    0.69
   2  -2 -14    8.25    0.59
   2  -2 -13   18.18    1.11
   2  -2 -13   19.96    1.33
   2  -2 -13   18.95    1.26
   2  -2 -12    0.96    0.53
   2  -2 -12    1.74    0.66
   2  -2 -12    1.69    0.50
   2  -2 -11    0.60    0.61
   2  -2 -11   -0.36    0.55
   2  -2 -11    1.24    1.69
   2  -2 -10   10.14    1.16
   2  -2 -10    9.43    1.12
   2  -2 -10    7.96    1.98
   2  -2 -10    8.79    1.14
   2  -2 -10    7.42    1.78
   2  -2  -9  173.22    8.52
   2  -2  -9  183.25    9.02
   2  -2  -9  175.72    5.75
   2  -2  -9  172.45    5.70
   2  -2  -9  175.67    5.57
   2  -2  -9  173.06    5.60
   2  -2  -8   -0.25    0.43
   2  -2  -8   -0.22    0.83
   2  -2  -8    0.24    0.41
   2  -2  -8   -0.03    0.52
   2  -2  -8   -1.66    1.18
   2  -2  -8   -0.38    0.49
   2  -2  -7  242.96    9.77
   2  -2  -7  232.86    6.61
   2  -2  -7  222.60    9.36
   2  -2  -7  227.31    6.43
   2  -2  -7  224.71    6.48
   2  -2  -7  231.49    6.66
   2  -2  -6    1.97    1.04
   2  -2  -6    3.85    1.16
   2  -2  -5   87.92    3.55
   2  -2  -5   89.81    4.88
   2  -2  -5   85.42    3.25
   2  -2  -5   90.46    4.80
   2  -2  -4   14.41    1.90
   2  -2  -4   17.46    1.52
   2  -2  -4   15.44    1.77
   2  -2  -3    1.64    0.69
   2  -2  -3    1.28    0.95
   2  -2  -3    1.43    0.77
   2  -2  -2   25.33    1.94
   2  -2  -2   21.47    1.74
   2  -2  -1  108.88    4.24
   2  -2  -1  117.21    4.40
   2  -2   0  107.65    4.22
   2  -2   0  108.17    3.85
   2  -2   1   83.15    3.66
   2  -2   1   87.88    3.13
  -2   2  -1   89.58    2.69
  -2   2  -2   34.09    1.63
   2  -2   2   33.48    2.18
  -2   2  -3  258.99    7.58
   2  -2   3  271.68    8.02
  -2   2  -4   59.10    3.11
   2  -2   4   65.66    3.06
  -2   2  -5    0.21    0.79
   2  -2   5   -0.58    0.44
  -2   2  -6  142.42    6.17
  -2   2  -6  124.82    5.91
  -2   2  -7   63.26    2.56
   2  -2   7   62.59    2.54
   2  -2   7   63.64    2.45
  -2   2  -7   64.15    4.16
  -2   2  -7   58.58    4.15
  -2   2  -7   64.52    2.71
   2  -2   8   36.65    1.82
   2  -2   8   37.38    1.93
  -2   2  -8   35.12    3.47
  -2   2  -8   41.66    3.49
  -2   2  -8   38.49    1.99
  -2   2  -8   34.97    2.03
   2  -2   9  118.98    4.03
  -2   2  -9  124.67    6.68
  -2   2  -9  124.50    4.34
  -2   2  -9  127.16    4.57
   2  -2   9  121.15    4.26
  -2   2  -9  132.32    7.37
  -2   2 -10    0.50    0.61
  -2   2 -10    0.34    0.90
  -2   2 -10    0.82    0.52
   2  -2  10    0.36    0.38
   2  -2  10    0.19    0.47
   2  -2  11    4.25    0.75
  -2   2 -11    4.10    0.77
   2  -2  11    4.37    0.62
  -2   2 -11    3.58    1.06
  -2   2 -11    4.16    0.87
   2  -2  12  145.04    4.52
  -2   2 -12  149.88    4.74
  -2   2 -12  147.20    4.94
   2  -2  12  134.77    4.32
  -2   2 -13    4.36    0.60
   2  -2  13    3.71    0.52
  -2   2 -13    4.72    0.69
  -2   2 -13    4.07    0.68
  -2   2 -14    0.81    0.35
  -2   2 -14    0.23    0.23
  -2   2 -14    0.70    0.29
   2  -1 -14   20.07    1.03
   2  -1 -14   20.94    1.08
   2  -1 -13    7.18    0.70
   2  -1 -13    6.47    0.77
   2  -1 -13    7.40    0.81
   2  -1 -12  157.45    5.06
   2  -1 -12  151.85    4.81
   2  -1 -12  152.59    5.05
   2  -1 -11   92.72    6.84
   2  -1 -11   89.83    3.61
   2  -1 -11   90.49    3.69
   2  -1 -10    1.30    0.60
   2  -1 -10    1.89    1.32
   2  -1 -10    0.17    0.53
   2  -1  -9   33.23    2.06
   2  -1  -9   33.49    2.04
   2  -1  -9   34.37    2.00
   2  -1  -9   33.10    3.37
   2  -1  -9   32.61    3.28
   2  -1  -8   19.05    1.35
   2  -1  -8   18.02    1.42
   2  -1  -8   19.30    2.59
   2  -1  -8   19.39    1.39
   2  -1  -8   19.87    2.54
   2  -1  -8   21.00    1.51
   2  -1  -7    0.86    0.40
   2  -1  -7    1.59    1.04
   2  -1  -7    1.19    0.43
   2  -1  -7    0.70    0.39
   2  -1  -7    0.71    0.41
   2  -1  -7    1.10    1.09
   2  -1  -6  312.15   10.69
   2  -1  -6  301.20   10.57
   2  -1  -5    3.42    1.08
   2  -1  -5    3.06    0.42
   2  -1  -5    3.36    0.98
   2  -1  -4    2.77    0.96
   2  -1  -4    2.41    0.51
   2  -1  -4    2.43    0.95
   2  -1  -3 1680.08   38.42
   2  -1  -3 1639.70   39.37
   2  -1  -3 1638.43   39.13
   2  -1  -2  674.84   17.06
   2  -1  -2  676.41   16.77
   2  -1  -2  674.41   17.20
   2  -1  -1  140.64    4.79
   2  -1  -1  146.18    4.82
   2  -1   0  216.27    6.44
   2  -1   0  211.15    6.17
   2  -1   1 4258.97   95.78
  -2   1  -2   27.04    1.21
   2  -1   2   25.07    1.66
   2  -1   3   15.18    1.29
   2  -1   4  100.55    3.46
   2  -1   4   95.15    3.56
   2  -1   5    1.97    0.44
  -2   1  -6    9.94    1.61
  -2   1  -7   86.35    3.08
  -2   1  -7   89.79    5.03
  -2   1  -7   91.90    3.35
  -2   1  -8   14.83    1.13
  -2   1  -8   12.94    2.15
  -2   1  -8   12.97    1.97
  -2   1  -8   15.01    1.25
   2  -1   8   13.19    1.05
  -2   1  -9   55.86    4.63
  -2   1  -9   55.45    2.69
  -2   1  -9   55.47    2.54
  -2   1  -9   57.31    4.44
   2  -1   9   56.80    2.54
   2  -1   9   54.48    2.39
  -2   1 -10   28.38    1.81
   2  -1  10   27.33    1.62
  -2   1 -10   30.01    2.01
   2  -1  10   29.04    1.80
  -2   1 -10   27.94    3.13
  -2   1 -10   29.44    3.57
  -2   1 -11   13.24    1.35
   2  -1  11   14.34    1.25
   2  -1  11   16.56    1.17
  -2   1 -11   13.50    2.47
  -2   1 -11   13.56    1.24
  -2   1 -12    0.09    0.54
   2  -1  12    0.86    0.38
   2  -1  12    0.35    0.44
  -2   1 -12   -0.21    0.47
   2  -1  13    7.60    0.78
  -2   1 -13    7.34    0.81
  -2   1 -13    8.04    0.79
  -2   1 -13    8.34    0.99
  -2   1 -14    1.01    0.35
  -2   1 -14    0.69    0.34
   2  -1  14    0.50    0.23
  -2   1 -14    1.27    0.32
   2   0 -14    3.37    0.46
   2   0 -14    2.94    0.38
   2   0 -13    2.38    0.45
   2   0 -13    2.29    0.54
   2   0 -13    1.55    0.37
   2   0 -13    2.61    0.52
   2   0 -12    3.08    0.75
   2   0 -12    3.15    0.62
   2   0 -12    4.45    0.76
   2   0 -11   57.58    2.74
   2   0 -11   53.74    5.21
   2   0 -11   53.79    2.72
   2   0 -11   58.76    2.28
   2   0 -11   60.02    2.68
   2   0 -10   61.53    2.44
   2   0 -10   56.20    2.81
   2   0 -10   57.41    2.76
   2   0 -10   58.06    5.42
   2   0  -9    5.79    0.90
   2   0  -9    5.88    0.89
   2   0  -9    3.68    1.59
   2   0  -9    5.05    0.66
   2   0  -8   52.74    4.66
   2   0  -8   52.67    2.46
   2   0  -8   53.99    3.81
   2   0  -8   47.60    2.07
   2   0  -8   50.25    2.48
   2   0  -8   48.89    2.34
   2   0  -8   49.16    3.73
   2   0  -7   32.76    1.78
   2   0  -7   29.98    2.76
   2   0  -7   27.33    1.58
   2   0  -7   29.40    1.61
   2   0  -7   29.21    2.74
   2   0  -7   28.69    1.46
   2   0  -7   31.45    1.75
   2   0  -6   27.76    2.44
   2   0  -6   27.26    2.62
   2   0  -5   14.39    1.62
   2   0  -5   16.07    1.75
   2   0  -4    5.83    0.56
   2   0  -4    6.88    1.11
   2   0  -4    5.47    1.13
   2   0  -3  207.94    6.86
   2   0  -3  202.35    5.72
   2   0  -2    0.28    0.72
   2   0  -2    0.39    0.37
   2   0  -2   -0.10    0.40
   2   0  -2    0.14    0.48
   2   0  -1   73.02    2.90
   2   0  -1   63.01    2.47
   2   0  -1   67.43    2.60
   2   0  -1   65.47    2.70
   2   0  -1   64.16    2.48
   2   0   0  198.69    5.76
   2   0   0  186.69    5.60
   2   0   0  197.72    5.58
   2   0   0  191.85    4.84
   2   0   1   -0.01    0.48
   2   0   1    0.59    0.52
   2   0   2  245.81    6.74
   2   0   2  243.74    6.77
   2   0   3 1078.58   24.93
   2   0   3 1063.36   24.96
   2   0   4    7.74    0.78
  -2   0  -5    0.32    0.72
   2   0   5    0.16    0.25
  -2   0  -6   40.66    3.04
  -2   0  -7   57.42    4.01
  -2   0  -8   21.22    1.41
  -2   0  -8   23.68    1.43
  -2   0  -8   23.46    2.71
  -2   0  -8   22.99    1.51
   2   0   9    0.19    0.42
  -2   0  -9   -0.33    0.42
  -2   0  -9    0.05    0.75
  -2   0  -9    1.20    0.60
  -2   0  -9    0.60    0.66
  -2   0 -10    8.16    1.08
   2   0  10    8.75    0.96
  -2   0 -10    8.90    2.10
  -2   0 -10    7.63    0.96
  -2   0 -10   10.43    2.07
  -2   0 -11    7.11    1.71
   2   0  11    8.22    0.87
   2   0  11    9.05    1.02
  -2   0 -11    8.18    1.91
  -2   0 -11    8.60    1.16
  -2   0 -11    9.07    1.04
   2   0  12    1.94    0.46
   2   0  12    0.30    0.46
  -2   0 -12    1.92    0.74
  -2   0 -12    0.97    0.51
  -2   0 -13   13.00    1.11
  -2   0 -13   15.11    1.28
   2   0  13   13.04    1.08
  -2   0 -13   13.34    1.00
   2   0  14    5.99    0.59
   2   0  14    6.84    0.61
  -2   0 -14    6.42    0.65
  -2   0 -14    6.87    0.76
  -2   0 -15   11.46    0.73
   2   1 -14    0.21    0.18
   2   1 -14    0.24    0.21
   2   1 -13    0.39    0.22
   2   1 -13    0.50    0.36
   2   1 -13    0.25    0.26
   2   1 -13    0.09    0.29
   2   1 -12   34.64    1.89
   2   1 -12   36.18    1.82
   2   1 -12   37.54    1.96
   2   1 -12   35.16    1.68
   2   1 -11   52.52    2.62
   2   1 -11   54.12    2.54
   2   1 -11   56.36    2.65
   2   1 -11   55.47    2.31
   2   1 -10  173.50    9.85
   2   1 -10  170.70    5.60
   2   1 -10  177.38    5.79
   2   1 -10  173.70    5.68
   2   1 -10  178.18    5.33
   2   1  -9  264.12    7.32
   2   1  -9  260.27    7.65
   2   1  -9  265.55    7.76
   2   1  -9  261.33    7.63
   2   1  -9  263.91   12.36
   2   1  -8   28.82    1.75
   2   1  -8   30.67    3.70
   2   1  -8   29.55    1.79
   2   1  -8   31.25    1.66
   2   1  -8   29.50    1.56
   2   1  -7  142.95    5.97
   2   1  -7  118.79    5.57
   2   1  -7  132.95    7.34
   2   1  -7  128.07    4.02
   2   1  -7  134.25    4.41
   2   1  -7  136.05    4.12
   2   1  -7  136.79    4.33
   2   1  -6  468.13   15.16
   2   1  -6  429.34   12.93
   2   1  -6  475.83   13.47
   2   1  -5  352.35   11.87
   2   1  -5  337.49   10.19
   2   1  -4   40.20    2.50
   2   1  -4   37.53    2.79
   2   1  -4   36.96    1.55
   2   1  -4   35.46    2.11
   2   1  -3  111.56    4.27
   2   1  -3  103.22    3.65
   2   1  -3  111.87    3.55
   2   1  -3  112.95    3.78
   2   1  -3  109.22    3.44
   2   1  -3  111.57    4.68
   2   1  -2  225.28    6.36
   2   1  -2  225.21    6.96
   2   1  -2  237.92    6.86
   2   1  -2  217.89    6.09
   2   1  -2  227.14    6.25
   2   1  -1  108.97    3.52
   2   1  -1  109.59    3.67
   2   1  -1  106.28    3.71
   2   1  -1  103.64    3.41
   2   1   0  268.38    7.40
   2   1   0  273.98    7.17
   2   1   1   53.62    2.27
   2   1   1   47.12    1.92
   2   1   2  274.72    7.21
   2   1   2  285.68    7.50
   2   1   3 9999.00  219.87
   2   1   3 9826.76  219.64
   2   1   3 9907.03  219.56
   2   1   4   48.73    2.02
   2   1   4   49.40    2.20
  -2  -1  -4   51.64    2.90
   2   1   4   46.55    2.02
  -2  -1  -5    1.31    0.96
   2   1   5    0.53    0.36
   2   1   5    0.55    0.25
  -2  -1  -6  191.80    7.55
  -2  -1  -7  139.48    6.60
  -2  -1  -8   -0.78    1.06
  -2  -1  -8   -0.36    0.44
  -2  -1  -8    0.50    0.37
  -2  -1  -8    0.57    0.35
  -2  -1  -9   18.46    1.42
  -2  -1  -9   20.48    1.51
  -2  -1  -9   19.96    1.36
  -2  -1  -9   20.04    2.70
  -2  -1 -10    2.53    0.77
  -2  -1 -10    3.69    0.66
  -2  -1 -10    2.02    1.31
  -2  -1 -10    3.42    0.72
   2   1  10    3.43    0.62
  -2  -1 -11    1.71    0.58
  -2  -1 -11    1.45    0.64
  -2  -1 -11    2.32    1.28
   2   1  11    1.34    0.48
  -2  -1 -11    1.44    0.69
  -2  -1 -12   47.67    2.35
   2   1  12   49.26    2.20
  -2  -1 -12   45.15    4.37
   2   1  12   45.20    2.34
  -2  -1 -12   47.47    2.53
   2   1  13   16.36    1.07
   2   1  13   18.84    1.30
   2   1  13   17.15    1.09
  -2  -1 -13   17.80    1.43
  -2  -1 -13   17.42    1.24
  -2  -1 -14    1.19    0.37
   2   1  14    1.84    0.41
  -2  -1 -14    1.40    0.52
  -2  -1 -15    3.88    0.46
   2   2 -13    0.35    0.27
   2   2 -13    1.34    0.41
   2   2 -13    0.73    0.28
   2   2 -13    0.95    0.33
   2   2 -12   20.88    1.30
   2   2 -12   20.83    1.11
   2   2 -12   21.80    1.42
   2   2 -12   19.96    1.35
   2   2 -12   22.28    1.20
   2   2 -11    4.23    0.74
   2   2 -11    3.75    0.78
   2   2 -11    4.37    0.73
   2   2 -11    4.02    0.63
   2   2 -11    3.03    0.56
   2   2 -10    6.60    0.95
   2   2 -10    7.43    0.96
   2   2 -10    4.81    0.81
   2   2 -10    7.69    2.08
   2   2 -10    6.58    0.83
   2   2  -9    1.50    0.50
   2   2  -9    2.43    0.67
   2   2  -9    1.86    0.56
   2   2  -9    1.78    0.68
   2   2  -9    2.61    0.62
   2   2  -9    0.74    1.24
   2   2  -8  128.69    4.43
   2   2  -8  125.35    4.09
   2   2  -8  125.76    4.43
   2   2  -8  131.94    7.96
   2   2  -8  127.02    4.41
   2   2  -8  133.20    4.33
   2   2  -7   22.04    2.98
   2   2  -7   21.10    1.43
   2   2  -7   19.83    1.38
   2   2  -7   18.96    1.27
   2   2  -7   20.23    1.44
   2   2  -7   21.56    1.35
   2   2  -6    3.46    0.54
   2   2  -6    1.77    0.46
   2   2  -6    3.93    0.60
   2   2  -6    3.20    1.49
   2   2  -5   46.00    2.33
   2   2  -5   50.19    3.77
   2   2  -4    5.36    1.27
   2   2  -4    5.40    0.70
   2   2  -4    4.32    0.67
   2   2  -4    4.21    0.59
   2   2  -3  546.54   13.19
   2   2  -3  543.57   14.90
   2   2  -2  490.00   12.84
   2   2  -2  494.16   12.77
   2   2  -2  521.92   12.69
   2   2  -2  500.82   12.50
   2   2  -2  496.12   13.71
   2   2  -1   54.18    2.53
   2   2  -1   56.12    2.60
   2   2  -1   58.00    2.47
   2   2  -1   56.51    2.37
   2   2  -1   60.64    2.85
   2   2   0  153.51    4.93
   2   2   0  144.20    4.89
   2   2   0  148.83    4.80
   2   2   1  148.97    4.79
   2   2   1  152.06    4.70
   2   2   1  147.04    4.70
  -2  -2  -1  134.29    4.19
   2   2   2  631.42   15.37
  -2  -2  -2  609.63   15.22
   2   2   2  611.55   15.12
   2   2   2  602.82   14.99
   2   2   2  602.04   15.34
   2   2   2  620.09   15.28
   2   2   3    0.09    0.50
   2   2   3    0.21    0.45
  -2  -2  -3    0.40    0.64
   2   2   3    0.96    0.62
   2   2   3    0.17    0.47
  -2  -2  -4    3.81    0.97
   2   2   4    5.46    0.86
   2   2   4    4.73    0.75
   2   2   4    4.83    0.70
  -2  -2  -5  224.51    8.00
   2   2   5  222.82    6.48
   2   2   5  235.32    6.75
   2   2   6  347.39    9.04
   2   2   6  365.59    9.24
  -2  -2  -7    3.51    1.31
   2   2   8    1.13    0.37
  -2  -2  -8    1.01    0.96
  -2  -2  -8    1.35    0.48
  -2  -2  -8    1.88    0.56
  -2  -2  -8    2.38    0.52
  -2  -2  -9   -0.13    0.44
  -2  -2  -9    0.19    0.38
  -2  -2  -9    0.20    0.47
  -2  -2  -9   -0.59    0.98
  -2  -2 -10    2.78    0.72
  -2  -2 -10    4.26    0.85
  -2  -2 -10    3.71    0.66
  -2  -2 -10    2.81    1.35
  -2  -2 -11   10.84    2.20
  -2  -2 -11    7.95    1.06
  -2  -2 -11    8.09    1.13
  -2  -2 -11    7.96    0.96
  -2  -2 -12   40.24    2.32
   2   2  12   41.14    2.05
  -2  -2 -12   43.12    2.15
  -2  -2 -12   41.65    2.36
  -2  -2 -12   40.67    4.20
  -2  -2 -13    0.38    0.41
   2   2  13    0.53    0.41
  -2  -2 -13   -0.01    0.50
   2   2  13    1.15    0.55
  -2  -2 -14    8.10    0.73
   2   2  14    9.46    0.83
  -2  -2 -14    8.82    0.92
   2   2  14    8.77    0.68
   2   2  14    7.85    0.65
  -2  -2 -15   12.55    0.83
   2   2  15   12.98    0.73
   2   3 -13    4.92    0.51
   2   3 -13    6.16    0.57
   2   3 -13    5.47    0.58
   2   3 -12   13.38    1.00
   2   3 -12   14.49    1.02
   2   3 -12   13.36    1.06
   2   3 -12   14.24    1.08
   2   3 -12   14.99    0.96
   2   3 -11   -0.15    0.28
   2   3 -11    0.83    0.46
   2   3 -11   -0.11    0.42
   2   3 -11    0.91    0.51
   2   3 -11    0.32    0.57
   2   3 -10   20.24    1.32
   2   3 -10   20.57    1.56
   2   3 -10   23.59    1.63
   2   3 -10   25.68    1.59
   2   3 -10   21.37    3.32
   2   3 -10   23.32    1.62
   2   3 -10   23.61    1.41
   2   3  -9    0.12    0.40
   2   3  -9    0.24    0.47
   2   3  -9    0.06    0.50
   2   3  -9    0.61    0.52
   2   3  -9    0.70    0.45
   2   3  -9    0.08    1.03
   2   3  -9    0.39    0.47
   2   3  -8   88.48    3.53
   2   3  -8   85.92    6.51
   2   3  -8   95.83    3.57
   2   3  -8   87.79    3.52
   2   3  -8   91.78    3.44
   2   3  -8   89.12    3.31
   2   3  -7    1.01    1.16
   2   3  -7    1.62    0.50
   2   3  -7    0.47    0.44
   2   3  -7    0.41    0.40
   2   3  -7    0.74    0.46
   2   3  -7    0.97    0.49
   2   3  -6   11.01    1.00
   2   3  -6   11.57    0.98
   2   3  -6   12.13    1.05
   2   3  -6   10.88    1.00
   2   3  -6   10.33    0.98
   2   3  -6   10.94    2.08
   2   3  -5   11.10    0.93
   2   3  -5   13.48    2.18
   2   3  -5   11.38    0.90
   2   3  -4  489.84   13.26
   2   3  -4  519.23   13.02
   2   3  -4  505.58   15.59
   2   3  -3 1095.22   27.60
   2   3  -3 1171.52   27.84
   2   3  -3 1156.85   29.42
   2   3  -3 1182.52   27.48
   2   3  -2   78.64    3.24
   2   3  -2   70.83    3.31
   2   3  -2   70.21    3.78
   2   3  -2   74.83    3.28
   2   3  -1  414.14   11.50
   2   3  -1  421.92   11.93
   2   3  -1  426.22   11.21
   2   3  -1  410.05   11.30
  -2  -3   0 1272.15   28.55
   2   3   0 1314.64   30.64
   2   3   0 1353.20   30.88
   2   3   0 1282.26   29.98
   2   3   0 1264.85   30.32
   2   3   1  238.39    7.50
  -2  -3  -1  233.99    6.48
   2   3   1  249.81    7.37
   2   3   1  250.94    7.54
  -2  -3  -2  290.74    8.27
   2   3   2  317.17    8.73
   2   3   2  315.24    8.91
   2   3   2  295.94    8.36
   2   3   2  307.91    8.61
   2   3   3   71.39    3.12
  -2  -3  -3   70.01    3.27
   2   3   3   72.19    3.22
  -2  -3  -4   69.57    3.64
   2   3   4   71.27    3.34
   2   3   4   67.89    3.16
   2   3   4   72.30    3.19
   2   3   5  765.66   18.67
   2   3   5  714.00   18.37
  -2  -3  -5  694.48   19.87
   2   3   5  782.94   18.81
  -2  -3  -6    7.31    1.58
   2   3   6    5.32    0.82
   2   3   6    5.69    0.87
   2   3   7   18.82    1.20
  -2  -3  -7   18.52    2.38
   2   3   8   19.11    1.19
  -2  -3  -8   19.39    1.37
  -2  -3  -8   19.82    1.23
  -2  -3  -8   21.23    1.42
  -2  -3  -8   19.31    2.59
   2   3   8   18.32    1.32
  -2  -3  -9  180.72    5.46
   2   3   9  190.66    5.78
  -2  -3  -9  193.52    9.27
  -2  -3  -9  182.47    5.80
  -2  -3  -9  182.67    5.76
  -2  -3 -10   21.71    1.44
  -2  -3 -10   20.66    1.60
  -2  -3 -10   19.83    1.64
  -2  -3 -10   19.71    2.93
  -2  -3 -11    0.14    0.51
  -2  -3 -11    1.31    0.96
  -2  -3 -11   -0.48    0.41
  -2  -3 -11    0.29    0.56
  -2  -3 -12    3.01    0.82
  -2  -3 -12    3.78    0.75
  -2  -3 -12    2.58    1.30
  -2  -3 -12    3.82    0.69
  -2  -3 -13    0.40    0.51
  -2  -3 -13   -0.16    0.40
   2   3  13    0.26    0.35
   2   3  14   19.86    1.07
  -2  -3 -14   19.87    1.10
  -2  -3 -14   21.79    1.38
   2   3  14   21.28    1.29
   2   3  15    0.26    0.21
  -2  -3 -15    0.22    0.25
   2   4 -13    1.06    0.26
   2   4 -12    1.07    0.45
   2   4 -12    0.35    0.32
   2   4 -12    0.81    0.33
   2   4 -12    1.04    0.37
   2   4 -11    2.13    0.53
   2   4 -11    1.75    0.55
   2   4 -11    2.05    0.54
   2   4 -11    3.46    0.61
   2   4 -11    1.88    0.47
   2   4 -10   30.18    1.81
   2   4 -10   28.52    1.79
   2   4 -10   30.62    1.82
   2   4 -10   31.50    1.55
   2   4 -10   30.73    1.80
   2   4 -10   27.97    1.57
   2   4  -9    7.35    0.96
   2   4  -9    6.63    1.99
   2   4  -9    6.72    0.97
   2   4  -9    8.30    1.06
   2   4  -9    7.02    0.79
   2   4  -9    6.18    0.83
   2   4  -9    6.52    0.93
   2   4  -8   36.72    4.27
   2   4  -8   41.15    2.09
   2   4  -8   32.64    2.05
   2   4  -8   39.17    1.94
   2   4  -8   41.98    2.14
   2   4  -8   40.44    2.19
   2   4  -8   38.94    2.23
   2   4  -7    8.80    0.84
   2   4  -7    8.74    1.03
   2   4  -7    8.68    0.92
   2   4  -7    8.40    0.96
   2   4  -7    7.43    0.91
   2   4  -7    8.19    0.97
   2   4  -7    9.06    0.92
   2   4  -7    8.22    2.03
   2   4  -6   63.49    2.72
   2   4  -6   63.81    2.53
   2   4  -6   65.51    5.26
   2   4  -6   63.17    2.66
   2   4  -6   62.43    2.57
   2   4  -6   64.98    2.63
   2   4  -6   62.35    2.44
   2   4  -6   63.34    2.63
   2   4  -5  240.97   10.37
   2   4  -5  246.82    6.66
   2   4  -5  247.04    6.59
   2   4  -5  243.63    6.81
   2   4  -5  228.46    6.63
   2   4  -5  243.65    6.52
   2   4  -5  230.94    6.64
   2   4  -5  249.60    6.77
   2   4  -4    2.28    0.79
   2   4  -4    3.05    1.21
   2   4  -4    3.34    0.73
   2   4  -4    2.17    0.71
   2   4  -3  202.93    5.48
   2   4  -3  218.80    7.36
   2   4  -3  210.95    7.11
   2   4  -3  217.51    8.50
   2   4  -3  225.10    7.00
   2   4  -2  318.40    9.05
   2   4  -2  292.29    9.11
   2   4  -2  311.22   10.19
   2   4  -2  295.89    9.36
   2   4  -2  287.40    7.39
   2   4  -1 1083.93   25.55
   2   4  -1 1051.76   28.22
   2   4  -1 1106.42   27.83
   2   4  -1 1126.70   27.60
   2   4   0   12.10    1.52
   2   4   0   13.77    1.49
   2   4   0   13.22    0.86
   2   4   0   14.76    1.67
   2   4   1  108.68    4.52
  -2  -4  -1  109.15    3.63
   2   4   1  106.93    4.70
   2   4   1  105.34    3.19
   2   4   1  117.45    4.92
   2   4   2   73.83    3.77
   2   4   2   74.29    3.74
   2   4   2   70.33    3.47
  -2  -4  -2   69.16    3.06
   2   4   2   72.67    2.36
   2   4   3   96.59    4.22
   2   4   3   99.63    2.97
   2   4   3   99.69    4.47
  -2  -4  -3   94.32    4.14
   2   4   4  115.92    4.91
   2   4   4  114.70    4.63
   2   4   4  125.63    3.49
   2   4   4  120.28    4.82
  -2  -4  -4  109.70    5.00
   2   4   5   59.32    3.08
   2   4   5   61.38    3.36
   2   4   5   63.49    3.27
  -2  -4  -5   59.09    3.75
   2   4   5   63.30    2.12
   2   4   6   20.42    1.04
   2   4   6   23.11    1.89
  -2  -4  -6   21.49    2.44
   2   4   6   18.76    1.61
   2   4   6   22.47    1.84
   2   4   7  114.33    3.79
  -2  -4  -7  109.66    6.16
   2   4   7  113.67    4.43
  -2  -4  -7  114.24    3.79
   2   4   8  113.58    3.88
  -2  -4  -8  108.42    3.56
  -2  -4  -8  107.92    6.49
  -2  -4  -8  105.75    3.82
  -2  -4  -9   24.50    1.47
   2   4   9   23.91    1.41
   2   4   9   25.76    1.69
  -2  -4  -9   24.53    1.71
  -2  -4  -9   22.65    3.15
  -2  -4  -9   24.10    1.63
  -2  -4 -10    0.12    0.49
  -2  -4 -10   -0.41    0.53
  -2  -4 -10    0.80    0.41
   2   4  10    0.39    0.46
  -2  -4 -10    0.71    1.04
  -2  -4 -11    5.28    0.76
  -2  -4 -11    5.15    1.63
  -2  -4 -11    5.65    1.60
  -2  -4 -11    6.45    1.02
  -2  -4 -11    6.65    0.98
  -2  -4 -12    0.85    0.56
  -2  -4 -12   -0.04    0.34
  -2  -4 -12    0.06    0.54
   2   4  13   33.85    1.75
  -2  -4 -13   33.14    1.66
  -2  -4 -13   35.78    2.03
  -2  -4 -13   35.09    1.98
  -2  -4 -14    0.04    0.25
  -2  -4 -14    0.64    0.41
   2   4  14   -0.33    0.33
   2   4  14    0.05    0.36
   2   4  15    1.58    0.31
  -2  -4 -15    1.84    0.35
   2   4  15    1.10    0.26
   2   5 -12   48.96    1.78
   2   5 -12   51.90    1.93
   2   5 -12   48.66    1.74
   2   5 -12   50.87    1.77
   2   5 -11    4.43    0.64
   2   5 -11    5.43    0.79
   2   5 -11    5.82    0.71
   2   5 -11    3.75    0.51
   2   5 -11    5.22    0.66
   2   5 -10    1.33    0.49
   2   5 -10    2.01    0.55
   2   5 -10    1.09    0.57
   2   5 -10    0.59    0.51
   2   5 -10    1.29    0.44
   2   5 -10    1.87    0.57
   2   5  -9   10.26    1.05
   2   5  -9   12.24    1.06
   2   5  -9   10.97    1.20
   2   5  -9   12.04    1.20
   2   5  -9   11.22    1.13
   2   5  -9   12.55    1.20
   2   5  -9   11.31    1.09
   2   5  -8    2.32    0.62
   2   5  -8    1.48    0.53
   2   5  -8    1.77    0.70
   2   5  -8    1.67    0.63
   2   5  -8    1.48    0.49
   2   5  -8    1.63    0.59
   2   5  -8    0.27    0.53
   2   5  -8    1.01    0.96
   2   5  -7  142.58    4.51
   2   5  -7  139.68    4.75
   2   5  -7  146.59    4.50
   2   5  -7  139.26    8.60
   2   5  -7  146.51    4.77
   2   5  -7  140.95    4.81
   2   5  -7  141.65    4.79
   2   5  -7  139.09    4.89
   2   5  -6  213.53   10.57
   2   5  -6  220.00    6.44
   2   5  -6  210.56    6.43
   2   5  -6  216.81    6.58
   2   5  -6  228.35    6.28
   2   5  -6  216.88    6.40
   2   5  -6  221.56    6.52
   2   5  -6  219.40    6.19
   2   5  -5   30.34    1.79
   2   5  -5   30.75    1.73
   2   5  -5   32.99    1.79
   2   5  -5   35.81    1.73
   2   5  -5   31.96    1.63
   2   5  -5   32.37    3.62
   2   5  -5   29.25    1.71
   2   5  -5   31.93    1.74
   2   5  -4  159.40    5.99
   2   5  -4  167.12    6.35
   2   5  -4  154.65    4.60
   2   5  -4  154.64    4.77
   2   5  -4  160.53    4.72
   2   5  -4  163.93    4.72
   2   5  -4  156.98    4.88
   2   5  -4  159.95    7.99
   2   5  -4  150.60    4.72
   2   5  -4  160.64    6.40
   2   5  -3    2.61    0.84
   2   5  -3    4.54    1.04
   2   5  -3    3.68    0.60
   2   5  -3    3.05    1.25
   2   5  -3    3.74    0.54
   2   5  -3    4.72    0.62
   2   5  -3    4.75    0.68
   2   5  -3    4.56    0.96
   2   5  -2  204.19    7.70
   2   5  -2  212.88    7.32
   2   5  -2  193.95    5.46
   2   5  -2  209.61    8.44
   2   5  -2  205.28    7.45
   2   5  -1    6.59    1.39
   2   5  -1    7.75    1.31
   2   5  -1    7.26    0.74
   2   5  -1    8.41    1.56
   2   5   0   28.05    2.59
   2   5   0   24.00    2.22
   2   5   0   26.31    2.44
   2   5   0   24.23    1.30
   2   5   1   97.89    3.21
   2   5   1  113.74    5.25
   2   5   1  100.36    4.98
  -2  -5  -1  104.75    3.70
   2   5   1   98.30    4.70
  -2  -5  -2   17.66    1.55
   2   5   2   17.78    1.98
   2   5   2   20.13    2.22
   2   5   2   21.38    2.22
   2   5   2   19.82    1.17
   2   5   3  366.58    9.11
  -2  -5  -3  346.00   10.70
   2   5   3  363.18   11.54
   2   5   3  372.92   11.28
   2   5   4  499.89   12.11
   2   5   4  511.33   14.43
   2   5   4  505.56   14.70
  -2  -5  -4  478.38   14.40
   2   5   5  223.75    7.95
  -2  -5  -5  228.56    8.78
   2   5   5  246.49    8.28
   2   5   5  236.45    6.26
   2   5   5  247.79    8.56
   2   5   6  236.76    8.23
  -2  -5  -6  232.08    9.45
   2   5   6  248.49    6.45
   2   5   6  244.21    8.37
   2   5   6  237.66    8.50
   2   5   7  246.20    8.59
   2   5   7  250.66    7.13
   2   5   7  258.28    6.77
  -2  -5  -7  258.34   10.50
   2   5   7  259.49    8.45
   2   5   8    0.38    0.45
  -2  -5  -8    1.07    0.34
  -2  -5  -8    0.88    0.50
  -2  -5  -9   10.58    2.27
  -2  -5  -9   10.78    0.95
  -2  -5  -9   11.54    1.24
  -2  -5  -9   11.72    1.17
   2   5   9   12.12    1.17
   2   5  10    5.69    0.93
  -2  -5 -10    5.53    0.96
  -2  -5 -10    8.55    0.87
  -2  -5 -10    7.50    2.09
   2   5  10    7.89    0.84
  -2  -5 -10    8.26    1.03
  -2  -5 -11   16.92    1.52
  -2  -5 -11   17.87    2.95
  -2  -5 -11   17.87    1.27
  -2  -5 -11   16.42    1.46
  -2  -5 -12   21.71    1.72
  -2  -5 -12   20.26    1.31
  -2  -5 -12   20.39    1.55
  -2  -5 -13    5.37    0.60
  -2  -5 -13    6.12    0.90
  -2  -5 -13    4.68    0.72
  -2  -5 -14    4.75    0.63
   2   5  14    4.81    0.56
   2   5  15    0.63    0.23
   2   5  15    0.49    0.20
   2   6 -11   13.13    0.88
   2   6 -11   14.17    0.99
   2   6 -11   15.11    0.92
   2   6 -11   12.71    0.84
   2   6 -10    3.64    0.50
   2   6 -10    4.23    0.70
   2   6 -10    4.59    0.67
   2   6 -10    3.90    0.65
   2   6 -10    5.26    0.73
   2   6 -10    4.41    0.58
   2   6  -9    1.37    0.70
   2   6  -9    2.49    0.45
   2   6  -9    2.25    0.62
   2   6  -9    2.73    0.61
   2   6  -9    1.39    0.46
   2   6  -9    2.57    0.71
   2   6  -9    2.22    0.57
   2   6  -8   78.62    3.24
   2   6  -8   80.25    3.43
   2   6  -8   82.59    3.60
   2   6  -8   85.61    3.31
   2   6  -8   82.72    3.30
   2   6  -8   80.17    3.39
   2   6  -8   78.86    6.37
   2   6  -8   88.20    3.06
   2   6  -8   83.97    3.34
   2   6  -7    5.03    0.84
   2   6  -7    4.88    1.75
   2   6  -7    4.86    0.83
   2   6  -7    5.41    0.80
   2   6  -7    4.48    0.83
   2   6  -7    4.35    0.80
   2   6  -7    5.12    0.80
   2   6  -7    4.40    0.82
   2   6  -6    0.98    0.79
   2   6  -6    0.43    0.46
   2   6  -6    0.07    0.51
   2   6  -6    2.08    1.50
   2   6  -6    0.95    0.64
   2   6  -6    1.09    0.63
   2   6  -6    1.15    0.50
   2   6  -6    1.78    0.52
   2   6  -5   15.87    1.27
   2   6  -5   15.92    1.37
   2   6  -5   14.81    1.31
   2   6  -5   16.46    1.31
   2   6  -5   17.76    1.27
   2   6  -5   18.53    2.91
   2   6  -5   16.56    1.28
   2   6  -5   15.92    1.22
   2   6  -4   36.47    2.01
   2   6  -4   35.78    1.99
   2   6  -4   36.98    2.98
   2   6  -4   36.66    2.78
   2   6  -4   36.98    2.07
   2   6  -4   37.29    1.94
   2   6  -4   35.12    2.86
   2   6  -4   35.29    3.78
   2   6  -4   36.52    1.84
   2   6  -4   35.41    1.86
   2   6  -4   37.99    1.74
   2   6  -4   35.86    1.85
   2   6  -4   41.34    1.82
   2   6  -4   38.14    1.86
   2   6  -3   64.60    4.84
   2   6  -3   61.52    2.64
   2   6  -3   59.22    2.42
   2   6  -3   66.24    3.87
   2   6  -3   60.90    4.08
   2   6  -3   61.28    2.40
   2   6  -3   56.01    2.53
   2   6  -3   63.66    2.60
   2   6  -3   61.58    2.41
   2   6  -3   58.54    2.39
   2   6  -3   56.12    2.40
   2   6  -3   61.52    2.50
   2   6  -3   61.94    2.27
   2   6  -3   63.73    3.99
   2   6  -3   60.85    2.33
   2   6  -2   77.01    4.23
   2   6  -2   70.22    2.72
   2   6  -2   65.33    2.58
   2   6  -2   63.77    2.50
   2   6  -2   70.33    2.61
   2   6  -2   66.86    4.13
   2   6  -2   68.02    4.81
   2   6  -2   64.35    4.20
   2   6  -2   68.19    2.50
   2   6  -2   70.09    2.76
   2   6  -2   73.08    2.71
   2   6  -1  300.09   10.38
   2   6  -1  290.38    7.89
   2   6  -1  302.80    7.76
   2   6  -1  291.10   11.14
   2   6  -1  305.42    7.99
   2   6  -1  295.89   10.69
   2   6   0  275.25    7.48
   2   6   0  289.85   10.01
   2   6   0  284.15   10.30
   2   6   0  283.58   10.50
   2   6   1   99.39    5.37
   2   6   1   96.15    3.32
   2   6   1  106.06    5.59
   2   6   1   97.24    5.10
   2   6   2   22.59    2.39
   2   6   2   22.63    1.41
   2   6   2   20.80    2.40
   2   6   2   21.12    2.47
  -2  -6  -2   23.72    1.89
   2   6   3   62.03    2.45
  -2  -6  -3   64.95    3.62
   2   6   3   64.73    4.26
   2   6   3   62.82    3.96
   2   6   4   76.10    4.61
   2   6   4   76.60    2.79
   2   6   4   80.82    4.50
  -2  -6  -4   73.68    4.26
  -2  -6  -5   13.78    1.95
   2   6   5   10.72    1.64
   2   6   5   14.08    2.03
   2   6   5   11.30    0.95
   2   6   5   12.62    1.75
   2   6   6   37.31    3.15
   2   6   6   34.56    1.56
  -2  -6  -6   35.69    3.37
   2   6   6   34.98    2.78
   2   6   6   34.80    1.70
   2   6   6   38.35    2.99
   2   6   6   35.05    1.58
   2   6   7   11.01    1.64
   2   6   7    9.07    0.82
   2   6   7    9.97    1.53
   2   6   7   11.02    1.62
   2   6   7    7.83    0.81
   2   6   7    8.95    0.98
  -2  -6  -7   10.86    1.99
  -2  -6  -8   20.01    2.90
  -2  -6  -8   19.12    1.41
   2   6   8   19.32    1.49
   2   6   8   19.11    1.21
  -2  -6  -9   77.56    6.00
   2   6   9   79.80    3.38
  -2  -6  -9   82.19    3.02
  -2  -6  -9   80.25    3.36
  -2  -6 -10   32.65    2.00
   2   6  10   32.68    2.03
  -2  -6 -10   32.93    2.15
   2   6  10   32.29    1.77
  -2  -6 -10   32.15    3.94
  -2  -6 -10   30.60    1.70
   2   6  11    4.61    0.86
  -2  -6 -11    4.13    0.63
  -2  -6 -11    5.06    1.61
   2   6  11    4.14    0.63
  -2  -6 -11    4.42    0.80
  -2  -6 -11    5.84    1.00
  -2  -6 -12    3.75    0.55
  -2  -6 -12    3.69    0.85
  -2  -6 -12    3.85    0.72
  -2  -6 -13    7.66    0.85
  -2  -6 -13    8.29    0.94
  -2  -6 -14   16.53    1.11
   2   6  14   15.56    0.92
  -2  -6 -14   14.91    0.98
   2   6  15    2.05    0.27
   2   6  15    2.03    0.28
   2   7 -11    0.54    0.23
   2   7 -11    1.10    0.28
   2   7 -10   35.50    1.49
   2   7 -10   37.31    1.76
   2   7 -10   36.55    1.48
   2   7 -10   36.05    1.63
   2   7 -10   36.63    1.60
   2   7  -9   18.01    1.38
   2   7  -9   17.88    1.17
   2   7  -9   17.50    1.22
   2   7  -9   17.47    1.15
   2   7  -9   16.32    1.22
   2   7  -8    2.15    0.60
   2   7  -8    1.89    0.49
   2   7  -8    1.75    0.63
   2   7  -8    2.66    0.58
   2   7  -8    1.60    0.61
   2   7  -8    2.46    0.72
   2   7  -8    1.98    0.48
   2   7  -7    0.88    0.57
   2   7  -7    0.09    0.56
   2   7  -7    0.59    0.50
   2   7  -7    0.88    0.47
   2   7  -7    0.53    0.47
   2   7  -7    0.92    0.56
   2   7  -7   -0.42    0.51
   2   7  -7    0.33    1.02
   2   7  -6    8.29    0.97
   2   7  -6    7.17    0.99
   2   7  -6    7.58    1.08
   2   7  -6    6.13    0.97
   2   7  -6    7.11    0.88
   2   7  -6    6.54    0.97
   2   7  -6    4.71    1.67
   2   7  -6    6.50    0.87
   2   7  -5   18.50    1.42
   2   7  -5   20.48    1.60
   2   7  -5   19.79    3.13
   2   7  -5   20.78    1.55
   2   7  -5   18.26    1.38
   2   7  -5   18.55    1.41
   2   7  -5   19.54    1.61
   2   7  -5   18.63    1.42
   2   7  -4   40.98    2.30
   2   7  -4   38.47    2.05
   2   7  -4   39.42    2.02
   2   7  -4   40.90    4.31
   2   7  -4   41.03    2.25
   2   7  -4   40.38    1.91
   2   7  -4   45.19    2.23
   2   7  -4   42.72    2.12
   2   7  -4   38.73    2.04
   2   7  -4   41.32    3.44
   2   7  -4   45.52    3.56
   2   7  -3    9.79    0.98
   2   7  -3    9.77    2.11
   2   7  -3   10.23    0.96
   2   7  -3   10.90    1.11
   2   7  -3   10.89    0.99
   2   7  -3   11.07    1.10
   2   7  -3   12.46    1.90
   2   7  -3   10.22    1.02
   2   7  -3   10.20    0.89
   2   7  -3    9.41    0.94
   2   7  -3   11.09    0.93
   2   7  -3   10.71    1.67
   2   7  -3   13.32    2.09
   2   7  -3    9.26    0.92
   2   7  -2  394.44   10.28
   2   7  -2  398.82   13.48
   2   7  -2  399.48   13.85
   2   7  -2  408.97   10.18
   2   7  -2  393.38   10.55
   2   7  -2  429.42   13.37
   2   7  -2  419.03   10.42
   2   7  -2  395.83   10.07
   2   7  -2  388.76   14.61
   2   7  -2  412.28   10.66
   2   7  -2  392.48   10.15
   2   7  -2  390.21   10.23
   2   7  -2  396.98   10.10
   2   7  -2  388.86   10.35
   2   7  -1  428.56   10.68
   2   7  -1  416.41   10.59
   2   7  -1  431.79   11.07
   2   7  -1  413.97   14.97
   2   7  -1  429.05   10.61
   2   7  -1  400.73   10.68
   2   7  -1  422.87   14.12
   2   7  -1  421.47   10.72
   2   7  -1  427.33   11.04
   2   7  -1  427.54   14.58
   2   7  -1  416.53   10.94
   2   7  -1  449.35   10.85
   2   7  -1  455.40   14.01
   2   7   0  459.76   11.38
   2   7   0  433.46   15.08
   2   7   0  468.23   11.72
   2   7   0  474.56   11.70
   2   7   0  446.94   11.37
   2   7   0  445.47   14.75
   2   7   0  449.67   11.30
   2   7   0  452.55   15.49
   2   7   0  470.09   11.41
   2   7   0  439.43   11.63
   2   7   1  184.70    8.53
   2   7   1  194.57    5.64
   2   7   1  185.47    5.63
   2   7   1  179.12    5.26
   2   7   1  183.59    8.13
   2   7   1  204.09    5.69
   2   7   1  188.86    5.26
   2   7   1  190.84    5.41
   2   7   1  188.96    8.67
   2   7   1  185.85    5.34
   2   7   2   -0.28    1.02
   2   7   2    1.74    0.60
   2   7   2    1.06    0.43
   2   7   2    0.33    0.30
   2   7   2    1.20    1.00
   2   7   2    0.92    0.42
   2   7   2    0.43    0.84
   2   7   3  216.06    8.94
   2   7   3  230.37    6.40
   2   7   3  220.87    9.39
  -2  -7  -3  220.96    8.06
   2   7   3  219.82    6.12
   2   7   3  212.71    6.06
   2   7   4  111.98    3.72
   2   7   4  104.51    3.45
   2   7   4  111.11    6.12
   2   7   4  107.29    5.77
  -2  -7  -4   98.76    5.34
   2   7   4  103.74    3.42
   2   7   4   98.87    3.39
   2   7   5    2.16    1.04
   2   7   5    2.74    1.15
   2   7   5    3.11    0.64
   2   7   5    3.90    1.18
   2   7   5    2.65    0.51
   2   7   5    3.18    0.55
  -2  -7  -5    3.00    1.15
   2   7   6   12.84    1.80
   2   7   6   13.27    1.02
   2   7   6   15.06    1.06
   2   7   6   16.33    1.22
   2   7   6   12.93    1.92
  -2  -7  -6   13.49    2.22
   2   7   6   13.72    2.03
   2   7   7   40.96    3.27
   2   7   7   41.08    3.37
  -2  -7  -7   41.06    4.01
   2   7   7   44.16    2.00
   2   7   7   39.67    3.38
   2   7   7   41.20    1.83
   2   7   7   43.83    2.27
   2   7   8   31.20    1.69
   2   7   8   34.01    2.05
  -2  -7  -8   29.99    3.71
  -2  -7  -8   34.01    1.96
   2   7   9  196.11    5.53
  -2  -7  -9  181.26    9.85
  -2  -7  -9  188.91    6.07
   2   7   9  188.47    6.13
   2   7  10   37.36    2.16
  -2  -7 -10   33.51    2.19
   2   7  10   32.76    1.85
  -2  -7 -10   32.17    3.93
  -2  -7 -10   35.27    2.10
  -2  -7 -11    7.02    0.93
   2   7  11    7.48    1.04
  -2  -7 -11    6.61    1.02
  -2  -7 -12    5.37    0.79
  -2  -7 -12    6.47    0.94
  -2  -7 -13   11.62    0.95
  -2  -7 -13   12.77    1.06
  -2  -7 -14    0.76    0.31
   2   7  14    1.31    0.30
  -2  -7 -14    1.13    0.30
   2   8 -10    3.47    0.38
   2   8 -10    3.76    0.47
   2   8 -10    4.23    0.43
   2   8 -10    4.19    0.37
   2   8  -9    5.37    0.64
   2   8  -9    6.87    0.68
   2   8  -9    6.98    0.75
   2   8  -9    6.74    0.65
   2   8  -8   59.16    2.34
   2   8  -8   52.56    2.27
   2   8  -8   54.04    2.39
   2   8  -8   55.12    2.15
   2   8  -8   56.53    2.52
   2   8  -7   25.71    1.76
   2   8  -7   23.47    1.46
   2   8  -7   25.03    1.56
   2   8  -7   23.65    1.62
   2   8  -7   22.54    1.38
   2   8  -7   21.54    1.48
   2   8  -7   23.14    1.44
   2   8  -6   99.38    7.06
   2   8  -6  101.54    3.62
   2   8  -6  103.60    3.97
   2   8  -6  101.79    4.03
   2   8  -6  100.16    3.59
   2   8  -6  100.41    3.67
   2   8  -6  100.48    3.66
   2   8  -5   66.12    2.85
   2   8  -5   68.41    3.18
   2   8  -5   63.73    5.58
   2   8  -5   69.49    3.02
   2   8  -5   66.97    2.77
   2   8  -5   67.50    3.10
   2   8  -5   66.88    2.81
   2   8  -5   59.61    2.78
   2   8  -4    1.94    0.67
   2   8  -4    1.78    0.67
   2   8  -4    1.44    0.51
   2   8  -4    1.46    0.51
   2   8  -4    1.74    0.50
   2   8  -4    0.85    0.54
   2   8  -4    0.35    1.10
   2   8  -4    1.14    0.54
   2   8  -4    2.27    0.54
   2   8  -3    1.30    0.55
   2   8  -3    0.49    0.65
   2   8  -3    1.92    0.50
   2   8  -3    2.08    0.45
   2   8  -3    1.95    1.37
   2   8  -3    2.20    0.67
   2   8  -3    2.95    0.69
   2   8  -3    1.64    0.48
   2   8  -3    2.96    0.65
   2   8  -3    2.74    0.70
   2   8  -3    1.41    0.44
   2   8  -3   -0.78    0.95
   2   8  -3    0.38    0.79
   2   8  -2  620.07   15.42
   2   8  -2  628.51   15.34
   2   8  -2  619.13   19.46
   2   8  -2  616.83   15.82
   2   8  -2  656.24   15.60
   2   8  -2  593.67   20.70
   2   8  -2  616.71   18.92
   2   8  -2  604.74   19.76
   2   8  -2  620.94   15.57
   2   8  -2  615.45   15.74
   2   8  -2  636.40   15.25
   2   8  -2  601.90   15.16
   2   8  -1    8.16    1.86
   2   8  -1    8.53    1.95
   2   8  -1    7.12    0.97
   2   8  -1    6.33    1.72
   2   8  -1    7.73    0.90
   2   8  -1    7.16    0.75
   2   8  -1    6.53    0.92
   2   8  -1    7.25    1.68
   2   8  -1    8.34    0.98
   2   8  -1    6.93    0.83
   2   8  -1    8.42    0.92
   2   8  -1    7.65    0.82
   2   8  -1    8.35    0.89
   2   8  -1    8.12    0.80
   2   8   0   13.93    1.09
   2   8   0   14.97    2.57
   2   8   0   13.67    1.04
   2   8   0   15.03    1.15
   2   8   0   14.56    2.21
   2   8   0   13.89    1.07
   2   8   0   12.70    2.30
   2   8   0   15.03    2.35
   2   8   0   14.11    1.28
   2   8   0   12.78    1.07
   2   8   0   14.80    1.25
   2   8   0   12.21    1.15
   2   8   1   71.49    5.26
   2   8   1   65.46    4.85
   2   8   1   70.98    2.66
   2   8   1   65.10    5.10
   2   8   1   69.73    2.65
   2   8   1   70.97    2.97
   2   8   1   64.49    2.53
   2   8   1   71.24    2.77
   2   8   1   68.19    2.66
   2   8   2    0.24    0.87
   2   8   2    0.96    0.48
   2   8   2    0.27    0.58
   2   8   2    0.83    0.44
   2   8   2    0.73    1.03
   2   8   2   -1.25    0.98
   2   8   2    0.51    0.42
   2   8   2    0.22    0.35
   2   8   3   57.47    4.49
   2   8   3   57.49    2.62
   2   8   3   54.32    2.15
   2   8   3   57.40    4.66
   2   8   3   54.03    2.28
   2   8   3   50.70    2.28
   2   8   4  142.96    4.67
  -2  -8  -4  133.33    6.53
   2   8   4  138.15    6.96
   2   8   4  137.64    7.19
   2   8   4  139.28    7.52
   2   8   4  129.88    4.27
   2   8   4  132.83    4.29
   2   8   5   43.24    4.02
   2   8   5   47.06    3.90
  -2  -8  -5   43.06    3.76
   2   8   5   52.81    2.39
   2   8   5   41.01    3.75
   2   8   5   44.10    2.06
   2   8   5   47.06    2.13
   2   8   6   49.95    2.30
   2   8   6   43.89    3.82
   2   8   6   46.49    4.09
   2   8   6   43.41    2.02
   2   8   6   42.90    1.99
  -2  -8  -6   42.37    4.04
   2   8   6   44.41    2.02
   2   8   6   42.13    3.61
  -2  -8  -7   63.78    5.14
   2   8   7   64.08    4.54
   2   8   7   64.62    4.74
   2   8   7   59.94    4.31
   2   8   7   64.98    2.69
   2   8   7   62.90    2.47
   2   8   7   62.26    2.47
   2   8   8    2.11    0.62
   2   8   8    0.80    0.59
  -2  -8  -8   -0.23    1.02
   2   8   9    6.51    1.00
   2   8   9    5.71    0.70
  -2  -8  -9    5.32    1.70
  -2  -8  -9    6.28    0.89
  -2  -8 -10   37.49    2.08
  -2  -8 -10   36.95    2.28
   2   8  10   39.09    2.21
  -2  -8 -11   40.51    2.27
   2   8  11   39.61    1.87
  -2  -8 -11   38.10    2.04
   2   8  11   43.14    2.21
  -2  -8 -12   24.85    1.60
  -2  -8 -12   23.48    1.42
  -2  -8 -13   19.91    1.24
  -2  -8 -13   18.31    1.05
   2   8  14    3.79    0.38
  -2  -8 -14    3.81    0.45
   2   8  14    3.81    0.38
   2   9  -9    1.34    0.26
   2   9  -9    2.05    0.37
   2   9  -9    1.53    0.31
   2   9  -8   28.63    1.29
   2   9  -8   31.01    1.57
   2   9  -8   27.49    1.41
   2   9  -8   29.52    1.35
   2   9  -8   31.74    1.44
   2   9  -7    3.05    0.65
   2   9  -7    2.19    0.54
   2   9  -7    2.58    0.60
   2   9  -7    2.74    0.53
   2   9  -7    2.34    0.52
   2   9  -6   78.65    3.25
   2   9  -6   90.09    3.17
   2   9  -6   80.50    2.88
   2   9  -6   85.43    3.45
   2   9  -6   84.50    3.17
   2   9  -6   81.90    3.03
   2   9  -5   51.26    2.26
   2   9  -5   54.03    2.49
   2   9  -5   53.80    2.35
   2   9  -5   56.90    2.76
   2   9  -5   59.95    2.59
   2   9  -5   51.10    2.58
   2   9  -4   17.50    2.90
   2   9  -4   22.03    1.68
   2   9  -4   20.51    1.46
   2   9  -4   23.28    1.62
   2   9  -4   21.59    1.70
   2   9  -4   20.65    1.37
   2   9  -4   21.81    1.46
   2   9  -3   31.13    1.76
   2   9  -3   34.37    1.71
   2   9  -3   30.72    3.29
   2   9  -3   30.00    3.35
   2   9  -3   34.61    2.12
   2   9  -3   32.25    2.10
   2   9  -3   33.11    1.69
   2   9  -3   34.15    1.81
   2   9  -3   35.16    1.91
   2   9  -3   32.64    1.95
   2   9  -3   30.90    3.80
   2   9  -3   31.92    1.85
   2   9  -2  143.55    4.50
   2   9  -2  139.18    4.58
   2   9  -2  142.55    7.26
   2   9  -2  151.09    4.76
   2   9  -2  137.87    4.50
   2   9  -2  131.39    7.62
   2   9  -2  140.13    4.96
   2   9  -2  145.07    4.56
   2   9  -2  132.04    4.40
   2   9  -2  140.15    4.77
   2   9  -2  145.51    5.07
   2   9  -2  127.52    7.26
   2   9  -2  136.81    8.42
   2   9  -1  165.11    9.07
   2   9  -1  156.53    8.27
   2   9  -1  167.30    5.48
   2   9  -1  162.40    5.15
   2   9  -1  160.27    5.09
   2   9  -1  164.28    8.08
   2   9  -1  167.03    5.07
   2   9  -1  161.96    5.47
   2   9  -1  164.47    5.07
   2   9  -1  156.71    8.58
   2   9  -1  165.23    5.53
   2   9   0    1.96    1.23
   2   9   0    0.95    0.40
   2   9   0    1.61    0.56
   2   9   0   -0.17    0.80
   2   9   0    1.00    0.66
   2   9   0    2.42    1.32
   2   9   0    0.93    0.51
   2   9   0    1.08    0.39
   2   9   0    0.76    0.35
   2   9   0   -0.44    1.12
   2   9   1  169.79    8.78
   2   9   1  181.86    8.69
   2   9   1  171.79    5.77
   2   9   1  181.52    5.50
   2   9   1  165.12    9.02
   2   9   1  172.44    9.21
   2   9   1  177.02    5.22
   2   9   1  182.26    5.37
   2   9   1  183.42    5.39
   2   9   1  176.96    5.32
   2   9   2    1.68    1.27
   2   9   2    1.56    0.48
   2   9   2    1.66    0.57
   2   9   2    0.01    0.94
   2   9   2    0.83    0.65
   2   9   2    1.98    1.30
   2   9   2    1.79    0.52
   2   9   3  131.27    4.08
   2   9   3  135.43    7.31
   2   9   3  128.60    7.42
   2   9   3  129.70    7.73
   2   9   3  139.07    4.80
   2   9   3  133.66    4.39
   2   9   3  134.22    4.31
   2   9   3  125.62    4.33
   2   9   4   98.51    3.81
   2   9   4   92.05    3.46
   2   9   4   97.30    6.08
   2   9   4   94.81    6.19
   2   9   4   93.04    3.42
   2   9   4  100.69    6.63
   2   9   5  131.09    4.33
   2   9   5  137.18    4.69
   2   9   5  133.63    7.42
   2   9   5  130.59    7.66
   2   9   5  128.68    4.27
   2   9   5  135.64    7.21
   2   9   6   30.07    1.67
   2   9   6   21.99    2.89
   2   9   6   27.21    1.72
   2   9   6   26.54    1.52
   2   9   6   25.57    1.57
   2   9   6   25.90    3.04
   2   9   6   24.62    2.91
   2   9   7   27.52    3.18
   2   9   7   29.40    1.60
   2   9   7   30.18    1.77
   2   9   7   25.51    2.88
   2   9   7   29.28    1.60
   2   9   7   26.72    3.07
  -2  -9  -8    7.45    1.90
   2   9   8    6.27    0.78
   2   9   8    5.67    0.69
   2   9   8    6.62    1.00
   2   9   9   10.65    1.22
  -2  -9  -9   10.61    1.07
   2   9   9   10.34    0.92
   2   9  10    7.00    0.96
  -2  -9 -10    8.28    1.08
  -2  -9 -10    6.96    0.87
   2   9  11    8.90    0.79
  -2  -9 -11    8.95    0.99
  -2  -9 -11    9.84    0.92
   2   9  11   10.17    1.00
  -2  -9 -12   21.86    1.18
  -2  -9 -12   25.02    1.46
  -2  -9 -13   19.49    1.06
   2   9  13   17.99    0.89
   2  10  -8   49.78    1.64
   2  10  -7    0.70    0.30
   2  10  -7   -0.07    0.30
   2  10  -7    0.44    0.25
   2  10  -6   20.16    1.35
   2  10  -6   22.66    1.28
   2  10  -6   19.41    1.10
   2  10  -6   20.77    1.25
   2  10  -6   18.21    1.06
   2  10  -5   19.46    1.17
   2  10  -5   23.89    1.45
   2  10  -5   21.02    1.51
   2  10  -5   22.20    1.39
   2  10  -4    2.51    0.71
   2  10  -4    2.00    0.67
   2  10  -4    1.87    0.57
   2  10  -4    0.95    0.34
   2  10  -3   37.31    1.75
   2  10  -3   41.80    2.07
   2  10  -3   39.42    1.81
   2  10  -3   41.46    2.29
   2  10  -3   39.59    2.09
   2  10  -3   39.12    1.98
   2  10  -3   38.54    1.76
   2  10  -3   41.14    1.91
   2  10  -2   68.93    2.85
   2  10  -2   56.61    4.74
   2  10  -2   66.92    2.63
   2  10  -2   59.33    4.97
   2  10  -2   63.43    4.67
   2  10  -2   66.21    2.73
   2  10  -2   62.53    5.43
   2  10  -2   68.50    2.67
   2  10  -2   63.66    2.83
   2  10  -2   64.30    2.63
   2  10  -1    0.11    0.40
   2  10  -1    0.96    0.58
   2  10  -1    2.81    1.06
   2  10  -1    1.53    0.62
   2  10  -1    1.84    0.61
   2  10  -1    2.46    1.14
   2  10  -1    1.23    0.56
   2  10  -1    0.13    1.01
   2  10  -1    0.32    0.30
   2  10  -1    0.81    0.95
   2  10   0  683.28   22.83
   2  10   0  750.44   17.85
   2  10   0  734.25   18.31
   2  10   0  720.68   17.58
   2  10   0  734.25   17.67
   2  10   0  732.79   22.61
   2  10   0  720.05   17.81
   2  10   0  751.26   17.90
   2  10   0  683.10   23.49
   2  10   0  682.49   23.31
   2  10   1   74.52    5.70
   2  10   1   75.52    3.38
   2  10   1   71.35    5.84
   2  10   1   72.79    5.43
   2  10   1   74.57    2.93
   2  10   1   75.21    3.10
   2  10   1   80.59    2.96
   2  10   1   76.15    2.79
   2  10   2   37.67    2.03
   2  10   2   31.54    3.74
   2  10   2   36.43    4.16
   2  10   2   35.30    1.83
   2  10   2   35.68    2.23
   2  10   2   37.57    3.84
   2  10   2   33.61    1.74
   2  10   3   51.57    2.41
   2  10   3   44.95    4.39
   2  10   3   44.51    4.28
   2  10   3   55.74    2.77
   2  10   3   49.96    2.27
   2  10   3   49.03    2.38
   2  10   3   45.56    4.63
   2  10   4   16.79    1.49
   2  10   4   16.45    1.27
   2  10   4   14.68    2.61
   2  10   4   18.10    2.68
   2  10   4   15.88    1.26
   2  10   4   18.05    2.76
   2  10   5    1.05    0.56
   2  10   5   -0.06    0.85
   2  10   5   -0.04    0.46
   2  10   5    0.35    0.81
   2  10   5   -0.33    0.54
   2  10   5    0.03    0.39
   2  10   5    0.01    0.99
   2  10   6    2.20    0.62
   2  10   6    1.26    0.50
   2  10   6    2.19    0.79
   2  10   6    0.62    1.08
   2  10   6    1.56    0.47
   2  10   6    2.01    0.60
   2  10   6    2.65    1.36
   2  10   7   58.26    2.39
   2  10   7   56.73    2.52
   2  10   7   58.70    2.42
   2  10   7   56.88    2.55
   2  10   7   62.04    2.85
   2  10   8    7.06    0.73
   2  10   8    6.78    0.70
   2  10   8    7.29    0.87
   2  10   8    6.70    1.00
  -2 -10  -8    8.18    0.92
   2  10   9   22.70    1.57
   2  10   9   18.93    1.16
  -2 -10  -9   19.30    1.31
   2  10  10   19.58    1.36
  -2 -10 -10   18.73    1.19
  -2 -10 -10   20.03    1.49
   2  10  10   18.13    1.20
   2  10  11    1.18    0.32
  -2 -10 -11    0.23    0.28
   2  10  11   -0.29    0.38
  -2 -10 -11    0.42    0.41
  -2 -10 -12    4.35    0.58
   2  11  -6   28.07    1.21
   2  11  -6   25.41    1.16
   2  11  -5   27.54    1.37
   2  11  -5   25.90    1.28
   2  11  -5   25.56    1.27
   2  11  -4    0.89    0.49
   2  11  -4    1.20    0.44
   2  11  -4    0.53    0.40
   2  11  -3   21.45    1.28
   2  11  -3   19.66    1.33
   2  11  -2   35.23    1.83
   2  11  -2   35.90    1.72
   2  11  -2   32.89    1.82
   2  11  -2   33.51    1.67
   2  11  -2   36.83    1.74
   2  11  -1   40.48    2.08
   2  11  -1   46.26    2.09
   2  11  -1   41.54    2.19
   2  11  -1   41.14    1.90
   2  11  -1   45.70    2.05
   2  11   0   43.85    2.13
   2  11   0   41.03    2.00
   2  11   0   38.42    1.79
   2  11   0   42.34    2.03
   2  11   0   44.51    2.38
   2  11   1    1.10    0.57
   2  11   1    1.18    0.47
   2  11   1    1.08    0.55
   2  11   1    1.39    0.59
   2  11   1    1.70    0.68
   2  11   1    1.33    0.44
   2  11   2   18.30    1.37
   2  11   2   16.87    1.14
   2  11   2   15.69    2.69
   2  11   2   16.66    1.37
   2  11   2   16.61    1.32
   2  11   2   17.05    1.50
   2  11   2   17.37    2.72
   2  11   2   20.49    2.83
   2  11   3   57.42    5.19
   2  11   3   60.66    2.71
   2  11   3   63.15    2.66
   2  11   3   56.83    4.75
   2  11   3   66.88    2.75
   2  11   3   59.81    5.08
   2  11   3   62.83    2.96
   2  11   4   21.86    1.67
   2  11   4   21.84    1.47
   2  11   4   21.08    1.40
   2  11   4   21.38    1.50
   2  11   5    8.54    0.91
   2  11   5    7.19    0.78
   2  11   5    7.87    1.05
   2  11   5    7.56    0.90
   2  11   6   55.49    2.54
   2  11   6   54.97    2.35
   2  11   6   54.05    2.31
   2  11   7   28.67    1.48
   2  11   7   27.57    1.73
   2  11   7   27.71    1.46
   2  11   7   28.94    1.61
   2  11   7   28.74    1.59
   2  11   8   -0.64    0.33
   2  11   8   -0.20    0.30
   2  11   8   -0.16    0.36
   2  11   8   -0.14    0.50
  -2 -11  -8    1.02    0.43
   2  11   9   29.39    1.60
   2  11   9   25.14    1.27
  -2 -11  -9   28.25    1.36
   2  11  10    0.78    0.34
   2  11  10    0.69    0.36
  -2 -11 -10    1.67    0.49
  -2 -11 -11    1.79    0.38
   2  11  11    1.79    0.36
   2  11  11    1.33    0.27
   2  12  -5   41.20    1.42
   2  12  -4   68.66    2.17
   2  12  -4   70.07    2.20
   2  12  -3    2.54    0.39
   2  12  -3    2.46    0.46
   2  12  -3    2.67    0.44
   2  12  -2    1.07    0.34
   2  12  -2    1.20    0.43
   2  12  -2    0.77    0.32
   2  12  -2    1.66    0.47
   2  12  -1    0.27    0.35
  -2 -12   1    1.36    0.48
   2  12  -1    0.39    0.37
   2  12  -1    0.73    0.41
   2  12  -1    0.45    0.34
   2  12  -1    0.71    0.47
   2  12   0   26.77    1.43
   2  12   0   30.47    1.51
   2  12   0   32.37    1.63
   2  12   0   31.12    1.58
   2  12   0   30.89    1.69
   2  12   0   29.45    1.71
   2  12   1   24.72    1.45
   2  12   1   23.09    1.44
   2  12   1   25.88    1.52
   2  12   1   21.53    1.24
   2  12   1   23.66    1.56
   2  12   2   50.77    2.22
   2  12   2   44.51    2.09
   2  12   2   50.18    2.21
   2  12   2   45.32    2.34
   2  12   3   11.74    1.00
   2  12   3   12.35    1.18
   2  12   3   11.12    1.04
   2  12   3   11.70    1.05
   2  12   4  103.18    3.55
   2  12   4  107.83    3.57
   2  12   4  100.37    3.35
   2  12   4  105.24    3.82
   2  12   5   73.19    2.73
   2  12   5   73.26    2.94
   2  12   5   74.75    2.80
   2  12   5   67.91    2.44
   2  12   5   73.37    2.71
   2  12   6   75.17    2.81
   2  12   6   69.35    2.53
   2  12   6   74.51    2.67
   2  12   6   68.16    2.51
   2  12   6   68.55    2.71
   2  12   7   27.69    1.45
   2  12   7   31.90    1.66
   2  12   7   28.89    1.35
   2  12   7   30.23    1.49
   2  12   7   29.27    1.36
  -2 -12  -7   24.94    1.46
   2  12   8    0.00    0.29
   2  12   8   -0.15    0.42
   2  12   9    9.92    0.75
  -2 -12  -9   10.21    0.84
   2  12   9   11.53    0.88
   2  12  10    5.05    0.50
  -2 -12 -10    5.17    0.50
   2  12  10    3.76    0.39
   2  13  -2    4.82    0.48
   2  13  -2    3.82    0.39
   2  13  -1   22.87    1.14
   2  13  -1   22.21    0.97
   2  13  -1   20.15    0.95
   2  13   0   18.26    0.99
   2  13   0   19.01    1.07
   2  13   0   16.50    0.83
   2  13   0   18.28    0.96
  -2 -13  -1    2.79    0.54
   2  13   1    2.03    0.45
   2  13   1    2.98    0.48
   2  13   1    2.53    0.43
   2  13   1    2.94    0.47
   2  13   1    3.34    0.53
   2  13   2    0.21    0.35
   2  13   2    0.10    0.31
   2  13   2    0.77    0.37
   2  13   2   -0.57    0.41
  -2 -13  -2   -0.16    0.34
   2  13   2    0.18    0.32
   2  13   3   28.53    1.42
   2  13   3   24.74    1.23
   2  13   3   29.26    1.41
   2  13   3   30.26    1.43
   2  13   3   26.31    1.49
  -2 -13  -3   24.50    1.50
   2  13   4   -0.49    0.38
   2  13   4   -0.39    0.36
   2  13   4   -0.21    0.34
   2  13   4   -0.33    0.36
  -2 -13  -4    0.05    0.33
   2  13   4   -0.06    0.22
   2  13   5   30.23    1.47
   2  13   5   31.59    1.41
   2  13   5   32.95    1.42
   2  13   5   32.30    1.47
   2  13   5   29.55    1.51
   2  13   6    0.32    0.32
   2  13   6    0.02    0.25
   2  13   6    0.41    0.31
   2  13   6   -0.14    0.24
   2  13   7    4.21    0.51
   2  13   7    3.85    0.42
   2  13   7    3.55    0.36
   2  13   8   19.64    0.95
  -2 -13  -8   20.21    1.00
   2  14   2   21.04    0.89
   2  14   2   21.87    0.92
   2  14   3   48.16    1.58
   2  14   3   45.81    1.52
   2  14   3   49.84    1.61
   2  14   4    6.05    0.46
   2  14   4    5.77    0.44
   2  14   4    6.54    0.48
   2  14   5    3.36    0.33
   3 -13  -3    0.53    0.18
  -3  13   3    0.21    0.16
   3 -13  -3    0.07    0.16
  -3  13   3    0.44    0.20
  -3  13   2    3.43    0.36
   3 -13  -2    2.94    0.34
  -3  13   2    3.76    0.37
   3 -13  -2    3.07    0.34
  -3  13   1    4.62    0.40
  -3  13   1    4.44    0.39
   3 -13  -1    5.06    0.42
   3 -13  -1    5.31    0.43
   3 -12  -7    1.17    0.30
   3 -12  -6   -0.12    0.21
   3 -12  -5    0.47    0.22
  -3  12   5    0.02    0.22
  -3  12   5    0.39    0.26
   3 -12  -5    0.75    0.28
   3 -12  -4    0.49    0.30
   3 -12  -4   -0.04    0.23
  -3  12   4   -0.07    0.26
  -3  12   3    8.90    0.83
   3 -12  -3    9.14    0.76
   3 -12  -3    7.81    0.87
  -3  12   3    9.69    0.77
   3 -12  -3    8.13    0.81
  -3  12   2    5.06    0.61
   3 -12  -2    3.46    0.60
   3 -12  -2    4.53    0.57
  -3  12   2    3.78    0.56
   3 -12  -2    4.23    0.71
  -3  12   1    0.15    0.35
   3 -12  -1    0.11    0.40
  -3  12   1    0.17    0.32
   3 -12  -1    0.20    0.33
   3 -12  -1   -0.08    0.34
   3 -12   0    0.38    0.31
   3 -12   0    0.17    0.28
  -3  12   0   -0.13    0.34
   3 -12   0   -0.22    0.34
  -3  12   0    0.29    0.32
  -3  12   0    0.22    0.34
  -3  12  -1    0.37    0.30
  -3  12  -1    0.18    0.26
   3 -12   1    0.43    0.26
  -3  12  -2    4.74    0.44
   3 -12   2    4.75    0.47
   3 -12   2    4.75    0.46
  -3  12  -2    5.01    0.56
  -3  12  -3    0.38    0.22
  -3  12  -4    4.65    0.41
   3 -11  -9    1.02    0.24
   3 -11  -8   -0.42    0.31
   3 -11  -8   -0.26    0.25
  -3  11   7    0.08    0.23
   3 -11  -7    0.28    0.32
   3 -11  -7    0.33    0.23
  -3  11   6    2.83    0.42
  -3  11   6    1.90    0.40
   3 -11  -6    2.94    0.50
   3 -11  -6    2.31    0.37
   3 -11  -6    1.62    0.32
   3 -11  -6    2.36    0.40
   3 -11  -5    0.78    0.41
  -3  11   5   -0.19    0.38
  -3  11   5    0.81    0.35
   3 -11  -5    0.97    0.33
   3 -11  -5    0.34    0.48
  -3  11   4    1.06    0.45
  -3  11   4    0.71    0.46
   3 -11  -4    0.64    0.27
   3 -11  -4    0.44    0.42
   3 -11  -4    1.23    0.43
   3 -11  -4    1.09    0.58
   3 -11  -3    6.68    0.80
   3 -11  -3    6.93    0.67
   3 -11  -3    6.16    0.90
  -3  11   3    6.73    0.84
   3 -11  -3    6.64    1.00
  -3  11   3    7.28    0.82
  -3  11   2    6.71    0.90
  -3  11   2    7.53    0.86
   3 -11  -2    6.12    0.93
  -3  11   2    7.76    0.93
   3 -11  -2    7.90    0.75
   3 -11  -2    7.46    0.88
  -3  11   1   11.71    1.13
   3 -11  -1   12.28    1.23
   3 -11  -1   14.07    1.17
  -3  11   1   14.66    1.20
  -3  11   1   14.79    1.13
   3 -11  -1   13.09    0.97
   3 -11   0    9.39    1.15
  -3  11   0   12.48    1.10
   3 -11   0   12.25    0.95
  -3  11   0   13.24    1.06
   3 -11   0    9.83    1.09
   3 -11   0   12.72    1.05
  -3  11   0   11.76    1.13
  -3  11  -1   13.50    0.86
   3 -11   1   13.74    1.06
   3 -11   1   11.95    1.11
  -3  11  -1   15.02    1.07
  -3  11  -1   13.39    1.10
   3 -11   1   11.86    0.92
  -3  11  -1   13.46    1.15
   3 -11   1   11.28    1.19
  -3  11  -2    4.16    0.58
   3 -11   2    2.72    0.62
  -3  11  -2    4.28    0.52
  -3  11  -2    4.67    0.71
   3 -11   2    3.91    0.55
  -3  11  -2    4.80    0.68
   3 -11   2    3.48    0.64
  -3  11  -3   10.34    0.78
  -3  11  -3   11.43    0.78
  -3  11  -3   10.49    0.87
   3 -11   3    9.92    0.75
   3 -11   3    9.01    0.90
  -3  11  -4    2.53    0.49
  -3  11  -4    2.62    0.43
  -3  11  -5   14.66    0.84
  -3  11  -5   15.60    0.95
  -3  11  -6   28.00    1.14
  -3  11  -6   25.19    1.03
   3 -10 -10    1.70    0.29
   3 -10 -10    1.54    0.33
   3 -10  -9    0.74    0.33
   3 -10  -9    0.16    0.21
   3 -10  -9    1.18    0.42
   3 -10  -8    0.12    0.27
  -3  10   8    0.17    0.23
   3 -10  -8    0.18    0.36
   3 -10  -8    0.09    0.41
  -3  10   7   39.65    1.77
   3 -10  -7   45.60    2.02
   3 -10  -7   41.92    1.85
  -3  10   6    4.71    0.59
  -3  10   6    5.47    0.70
   3 -10  -6    3.70    0.68
  -3  10   6    5.15    0.72
   3 -10  -6    5.73    0.80
   3 -10  -6    5.41    0.64
   3 -10  -6    5.48    0.72
   3 -10  -5   -0.11    0.51
  -3  10   5    0.51    0.47
   3 -10  -5    0.39    0.36
  -3  10   5    0.82    0.42
   3 -10  -5   -0.16    0.37
   3 -10  -5   -0.03    0.45
  -3  10   4    0.26    0.47
  -3  10   4   -0.21    0.45
   3 -10  -4   -0.20    0.38
   3 -10  -4    0.63    0.62
   3 -10  -4   -0.04    0.44
  -3  10   3    0.02    0.52
   3 -10  -3    0.49    0.41
   3 -10  -3   -0.53    0.58
  -3  10   3   -0.04    0.56
  -3  10   2    1.15    0.61
   3 -10  -2    0.97    0.38
   3 -10  -2    1.81    0.75
  -3  10   2    2.07    0.67
  -3  10   1    4.58    0.91
   3 -10  -1    6.25    0.80
   3 -10  -1    5.43    0.95
  -3  10   1    5.52    0.92
   3 -10   0    2.97    0.78
  -3  10   0    3.42    0.75
  -3  10   0    3.04    0.45
  -3  10   0    3.72    0.78
   3 -10   1    2.49    0.74
  -3  10  -1    2.37    0.70
  -3  10  -1    2.97    0.69
   3 -10   1    3.94    0.76
  -3  10  -1    3.04    0.54
  -3  10  -2   22.45    1.34
   3 -10   2   20.67    1.54
   3 -10   2   18.55    1.60
  -3  10  -2   22.75    1.59
   3 -10   2   22.77    1.45
  -3  10  -2   23.15    1.42
  -3  10  -2   23.69    1.64
  -3  10  -3   -0.66    0.47
   3 -10   3    0.51    0.43
  -3  10  -3    0.00    0.38
  -3  10  -3    0.15    0.39
   3 -10   3    0.36    0.43
  -3  10  -3    0.05    0.50
   3 -10   3   -0.53    0.43
  -3  10  -4    5.79    0.61
  -3  10  -4    4.11    0.62
  -3  10  -4    5.32    0.68
  -3  10  -4    5.74    0.79
   3 -10   4    5.19    0.59
  -3  10  -5    1.93    0.50
  -3  10  -5    2.24    0.58
  -3  10  -6    0.12    0.35
  -3  10  -6   -0.17    0.31
  -3  10  -7   20.37    1.02
  -3  10  -7   20.63    1.11
  -3  10  -8    1.32    0.24
  -3  10  -8    1.72    0.28
   3  -9 -11    0.28    0.22
   3  -9 -11    0.82    0.27
   3  -9 -10    0.00    0.30
   3  -9 -10    0.38    0.35
   3  -9  -9   19.08    1.14
   3  -9  -9   17.59    1.29
   3  -9  -9   19.47    1.26
  -3   9   8   19.62    1.17
   3  -9  -8   21.40    1.42
   3  -9  -8   20.98    1.32
  -3   9   7    2.79    0.59
   3  -9  -7    2.71    0.57
   3  -9  -6    5.22    0.66
  -3   9   6    6.13    0.67
   3  -9  -6    5.22    0.89
  -3   9   6    7.14    0.85
   3  -9  -6    6.46    0.87
   3  -9  -6    6.28    0.78
   3  -9  -5    5.89    1.67
  -3   9   5    4.77    1.31
   3  -9  -5    6.47    1.75
   3  -9  -5    6.24    0.81
   3  -9  -5    4.99    0.84
  -3   9   5    5.01    1.25
  -3   9   5    6.46    0.91
   3  -9  -5    6.05    0.78
   3  -9  -4    1.25    0.46
  -3   9   4    1.64    1.16
   3  -9  -4    1.61    0.65
  -3   9   4    1.24    0.94
   3  -9  -4    1.97    1.35
  -3   9   4    1.89    0.80
  -3   9   3    0.02    0.81
   3  -9  -3    0.35    0.46
   3  -9  -3    0.50    1.31
  -3   9   3    0.46    0.53
   3  -9  -3   -1.08    0.71
  -3   9   2    0.43    0.91
   3  -9  -2   -1.36    1.35
   3  -9  -2    1.38    0.80
  -3   9   2    0.71    0.52
   3  -9  -2    0.84    0.47
  -3   9   1    1.81    1.40
   3  -9  -1    0.47    1.09
   3  -9  -1    0.74    0.69
  -3   9   1    1.20    0.59
  -3   9   0   10.29    1.16
  -3   9   0    6.73    1.79
   3  -9   0    9.06    2.28
  -3   9   0    9.55    0.86
   3  -9   0    9.38    1.27
   3  -9   1    2.21    0.79
  -3   9  -1    1.92    0.63
  -3   9  -1    0.80    0.93
   3  -9   1    0.78    1.00
   3  -9   2   32.45    3.84
  -3   9  -2   26.70    3.46
   3  -9   2   28.11    1.93
  -3   9  -2   28.47    3.26
  -3   9  -2   28.58    1.89
  -3   9  -2   30.40    1.95
  -3   9  -3   41.24    4.20
  -3   9  -3   40.07    3.82
  -3   9  -3   44.76    2.30
   3  -9   3   44.45    2.33
   3  -9   3   48.71    2.19
   3  -9   3   40.34    4.17
  -3   9  -3   46.55    2.43
   3  -9   4   30.14    1.94
   3  -9   4   37.27    1.79
  -3   9  -4   34.10    1.89
   3  -9   4   33.05    1.85
  -3   9  -4   33.96    1.67
  -3   9  -5   95.50    3.43
  -3   9  -5  100.43    3.77
  -3   9  -6    0.48    0.44
  -3   9  -6    0.90    0.55
  -3   9  -7    1.73    0.46
  -3   9  -7    2.08    0.58
  -3   9  -8    8.09    0.68
  -3   9  -8    7.62    0.74
  -3   9  -9    6.98    0.50
  -3   9  -9    6.48    0.55
   3  -8 -12    0.06    0.18
   3  -8 -12    0.29    0.18
   3  -8 -11   -0.29    0.36
   3  -8 -11    0.35    0.35
   3  -8 -10   22.42    1.44
   3  -8 -10   19.63    1.19
   3  -8 -10   23.25    1.38
   3  -8  -9    5.38    0.70
   3  -8  -9    5.62    0.84
   3  -8  -9    5.70    0.69
   3  -8  -9    5.31    0.83
  -3   8   8    1.34    0.47
   3  -8  -8    1.97    0.64
   3  -8  -8    2.12    0.53
   3  -8  -8    0.93    0.47
   3  -8  -7    6.24    0.80
   3  -8  -7    8.27    2.11
  -3   8   7    6.12    0.75
   3  -8  -7    6.02    0.88
  -3   8   6    4.62    0.73
   3  -8  -6    4.51    0.77
   3  -8  -6    4.73    1.85
   3  -8  -6    3.70    0.81
   3  -8  -6    4.50    0.74
   3  -8  -6    3.14    1.54
   3  -8  -6    3.90    0.65
   3  -8  -5    0.42    0.47
   3  -8  -5    0.49    0.90
  -3   8   5    0.50    0.85
   3  -8  -5   -1.25    1.12
   3  -8  -5   -0.54    0.56
   3  -8  -5    0.14    0.36
   3  -8  -4    4.42    0.89
  -3   8   4    5.28    1.42
   3  -8  -4    5.84    0.85
   3  -8  -4    5.63    1.83
   3  -8  -4    4.81    1.63
  -3   8   4    3.73    0.81
   3  -8  -3    3.98    1.66
  -3   8   3    2.30    1.10
   3  -8  -3    3.05    0.81
  -3   8   3    2.94    0.70
   3  -8  -3    2.53    0.59
   3  -8  -3    2.86    1.20
   3  -8  -2    6.07    1.07
  -3   8   2    7.39    1.67
   3  -8  -2    8.40    2.04
  -3   8   2    6.59    0.94
   3  -8  -2    7.32    0.79
   3  -8  -1    5.80    2.04
  -3   8   1    4.59    1.27
   3  -8  -1    5.56    0.69
   3  -8  -1    5.49    1.03
  -3   8   1    5.08    0.82
   3  -8  -1    5.60    0.71
   3  -8   0   13.62    2.65
   3  -8   0   17.28    1.14
  -3   8   0   16.55    2.57
  -3   8   0   16.73    1.41
   3  -8   0   17.43    1.17
   3  -8   0   12.92    1.41
   3  -8   1   32.73    3.96
   3  -8   1   30.71    1.53
  -3   8  -1   31.30    3.44
  -3   8  -1   31.38    1.93
   3  -8   1   32.13    1.63
   3  -8   1   31.02    2.11
   3  -8   2    1.69    0.98
  -3   8  -2    1.22    0.95
   3  -8   2    2.39    0.47
  -3   8  -2    2.37    0.71
   3  -8   2    1.92    0.74
   3  -8   3    3.98    0.59
  -3   8  -3    2.27    1.13
   3  -8   3    2.88    1.35
  -3   8  -3    2.84    0.71
   3  -8   3    2.69    0.66
   3  -8   4   77.63    5.61
   3  -8   4   68.37    3.25
  -3   8  -4   79.45    5.64
  -3   8  -4   78.34    3.15
   3  -8   4   83.89    3.04
  -3   8  -4   81.40    5.32
   3  -8   4   77.51    3.19
  -3   8  -4   83.90    3.47
   3  -8   4   83.47    2.93
   3  -8   5    6.76    0.72
   3  -8   5    7.29    0.76
  -3   8  -5    7.60    1.05
  -3   8  -5    7.12    0.82
  -3   8  -5    8.00    0.75
  -3   8  -6    1.54    0.71
  -3   8  -7    9.42    0.96
  -3   8  -7    7.43    0.99
  -3   8  -7    7.05    0.69
  -3   8  -8   17.00    1.13
  -3   8  -8   15.36    1.22
  -3   8  -8   14.58    0.92
  -3   8  -9    7.61    0.59
  -3   8  -9    9.61    0.74
  -3   8  -9    9.55    0.87
  -3   8 -10   13.46    0.69
  -3   8 -10   13.33    0.83
   3  -7 -12    3.09    0.47
   3  -7 -12    2.49    0.40
   3  -7 -12    2.33    0.45
   3  -7 -11    6.08    0.75
   3  -7 -11    6.44    0.80
   3  -7 -10    0.22    0.35
   3  -7 -10   -0.02    0.45
   3  -7 -10   -0.16    0.39
   3  -7 -10   -0.37    0.51
   3  -7  -9    0.82    0.45
   3  -7  -9    0.49    0.58
   3  -7  -9   -0.22    0.51
   3  -7  -9   -0.68    0.68
  -3   7   8    0.61    0.41
   3  -7  -8   -0.04    0.41
   3  -7  -8    1.55    1.33
   3  -7  -8   -0.39    0.56
   3  -7  -8    0.25    0.52
   3  -7  -7    9.92    2.30
  -3   7   7   11.61    1.06
   3  -7  -7   12.41    1.23
   3  -7  -7   11.02    1.04
  -3   7   6   -0.49    0.63
   3  -7  -6    0.37    0.52
   3  -7  -6   -0.51    0.43
   3  -7  -6   -0.38    0.47
   3  -7  -6   -1.77    1.14
   3  -7  -6    0.29    0.36
   3  -7  -6   -0.31    1.17
   3  -7  -5   -0.11    0.53
   3  -7  -5   -0.08    1.04
   3  -7  -5    0.95    0.52
   3  -7  -5   -0.32    0.96
  -3   7   5    0.39    0.89
   3  -7  -4    1.94    0.57
   3  -7  -4    4.84    1.70
   3  -7  -4    1.73    0.94
   3  -7  -4    3.63    0.80
  -3   7   4    2.82    0.67
  -3   7   4    4.41    1.45
  -3   7   3   13.51    2.18
   3  -7  -3   15.79    2.67
   3  -7  -3   13.42    1.06
   3  -7  -3   13.05    1.13
   3  -7  -3   10.73    2.09
  -3   7   3   13.97    1.21
   3  -7  -3   12.70    1.29
   3  -7  -2    6.72    1.59
   3  -7  -2    5.66    0.68
   3  -7  -2    4.76    0.86
  -3   7   2    5.66    0.81
   3  -7  -2    5.64    0.68
   3  -7  -2    5.80    1.61
   3  -7  -1   10.78    2.36
   3  -7  -1   11.90    0.95
   3  -7  -1   13.48    1.88
   3  -7  -1   12.50    1.30
  -3   7   1   11.51    1.09
   3  -7  -1   12.04    0.93
   3  -7   0    9.17    0.82
  -3   7   0    9.36    0.99
   3  -7   0    9.26    0.86
   3  -7   0    8.44    1.09
   3  -7   0    6.78    1.90
   3  -7   1   -0.13    0.28
   3  -7   1    0.50    0.33
   3  -7   1    0.30    0.60
   3  -7   1   -0.08    1.13
  -3   7  -1   -0.01    0.40
   3  -7   2   14.72    1.34
  -3   7  -2   15.99    1.32
   3  -7   2   15.94    2.64
   3  -7   2   15.25    1.11
  -3   7  -2   16.40    2.36
   3  -7   2   16.52    1.05
  -3   7  -3    4.03    1.38
   3  -7   3    4.52    1.36
   3  -7   3    5.24    0.82
   3  -7   3    4.85    0.69
  -3   7  -3    5.02    0.83
   3  -7   4   10.22    1.05
  -3   7  -4    9.97    1.03
   3  -7   4    8.90    1.81
  -3   7  -4   10.28    1.86
   3  -7   4    9.35    0.89
  -3   7  -4    8.19    1.06
   3  -7   4   10.51    0.95
   3  -7   5   12.77    1.01
  -3   7  -5   11.20    1.07
   3  -7   5   12.86    1.09
   3  -7   5   10.90    1.13
  -3   7  -5   12.57    1.25
   3  -7   5   13.55    1.09
  -3   7  -6   45.30    2.47
  -3   7  -6   45.68    2.26
  -3   7  -6   41.68    2.02
   3  -7   6   47.31    2.14
  -3   7  -7   45.31    2.25
  -3   7  -7   45.81    2.10
  -3   7  -7   45.83    2.49
   3  -7   7   49.48    2.15
  -3   7  -8   38.78    1.92
  -3   7  -8   40.59    2.21
  -3   7  -8   38.10    1.83
   3  -7   8   40.54    1.82
  -3   7  -9    8.74    0.82
  -3   7  -9    8.57    0.77
  -3   7  -9    8.51    0.98
  -3   7  -9    8.82    0.80
  -3   7 -10   19.33    1.02
  -3   7 -10   17.93    1.19
  -3   7 -10   17.73    0.99
  -3   7 -11    1.55    0.27
  -3   7 -11    1.19    0.30
   3  -6 -13   19.38    0.94
   3  -6 -13   18.47    0.92
   3  -6 -12    3.03    0.47
   3  -6 -12    3.53    0.53
   3  -6 -12    2.55    0.53
   3  -6 -11    2.34    0.53
   3  -6 -11    2.84    0.65
   3  -6 -11    2.78    0.60
   3  -6 -10    5.48    0.88
   3  -6 -10    6.26    0.86
   3  -6 -10    6.40    1.01
   3  -6 -10    6.02    0.80
   3  -6  -9   -0.63    1.12
   3  -6  -9    1.09    0.59
   3  -6  -9    1.03    0.66
   3  -6  -9    0.90    0.57
   3  -6  -9    1.24    0.56
   3  -6  -8   13.55    2.68
   3  -6  -8   13.28    1.18
   3  -6  -8   14.96    1.31
   3  -6  -8   15.38    1.32
   3  -6  -7    8.77    0.97
   3  -6  -7   10.39    2.29
  -3   6   7    8.34    0.89
   3  -6  -7    7.45    0.96
   3  -6  -6    5.86    0.77
   3  -6  -6    7.62    1.98
   3  -6  -6    7.70    0.86
   3  -6  -6    6.32    0.84
   3  -6  -6    6.02    1.51
   3  -6  -6    5.78    0.83
  -3   6   6    5.59    1.15
   3  -6  -5    1.92    0.60
   3  -6  -5    2.57    0.58
  -3   6   5    2.17    0.96
   3  -6  -5    3.53    1.34
   3  -6  -5    2.73    1.34
   3  -6  -5    2.59    0.51
  -3   6   4   25.34    1.59
   3  -6  -4   24.06    3.03
   3  -6  -4   26.32    1.58
   3  -6  -4   25.46    1.47
   3  -6  -4   26.91    3.06
   3  -6  -4   28.75    1.74
   3  -6  -3    3.86    0.71
   3  -6  -3    3.89    1.52
   3  -6  -3    3.39    0.56
  -3   6   3    3.40    0.64
   3  -6  -3    3.02    0.58
   3  -6  -3    5.26    1.32
   3  -6  -2   12.38    0.95
   3  -6  -2   12.81    1.89
   3  -6  -2   10.01    2.14
  -3   6   2   12.67    1.05
   3  -6  -2   10.50    1.08
   3  -6  -2   11.49    0.92
   3  -6  -1    3.43    0.99
   3  -6  -1    2.13    1.24
   3  -6  -1    3.25    0.53
   3  -6  -1    4.20    0.58
   3  -6  -1    3.55    0.78
  -3   6   1    4.12    0.63
   3  -6   0    2.49    0.44
   3  -6   0    2.27    0.64
   3  -6   0    1.90    0.41
   3  -6   0    2.09    0.79
  -3   6   0    2.64    0.55
   3  -6   0    1.75    1.20
   3  -6   1    0.69    1.26
   3  -6   1    0.81    0.34
   3  -6   1    0.70    0.32
  -3   6  -1    1.06    0.44
   3  -6   1    0.07    0.45
   3  -6   2   26.23    1.45
   3  -6   2   25.31    1.32
  -3   6  -2   24.84    1.47
   3  -6   2   24.97    1.40
   3  -6   2   24.31    1.41
   3  -6   2   25.26    1.61
  -3   6  -2   24.77    1.54
   3  -6   2   22.91    2.90
   3  -6   3   47.30    2.07
   3  -6   3   45.38    2.22
   3  -6   3   46.54    1.90
   3  -6   3   46.57    4.05
   3  -6   3   47.03    2.03
  -3   6  -3   44.43    2.11
   3  -6   3   45.31    2.06
  -3   6  -3   45.03    2.25
   3  -6   4   16.75    1.30
   3  -6   4   17.94    1.23
  -3   6  -4   17.90    1.30
  -3   6  -4   17.76    2.24
  -3   6  -4   19.54    1.41
  -3   6  -4   17.94    1.40
   3  -6   4   15.82    2.40
   3  -6   4   19.26    1.22
  -3   6  -5   43.50    3.40
   3  -6   5   46.69    2.11
  -3   6  -5   45.10    2.31
   3  -6   5   41.54    2.19
   3  -6   5   42.57    3.69
   3  -6   5   43.80    2.11
   3  -6   5   46.40    1.94
  -3   6  -5   42.44    2.33
  -3   6  -5   44.11    2.21
   3  -6   6   12.14    1.05
  -3   6  -6   11.04    1.08
  -3   6  -6   11.15    1.12
  -3   6  -6   11.12    1.24
  -3   6  -7   81.55    3.49
  -3   6  -7   81.91    3.40
  -3   6  -7   78.93    3.19
   3  -6   7   80.58    3.00
   3  -6   8    2.84    0.51
  -3   6  -8    2.66    0.59
  -3   6  -8    2.70    0.71
  -3   6  -8    3.39    0.81
  -3   6  -9   -0.22    0.33
  -3   6  -9    0.15    0.52
  -3   6  -9    0.47    0.44
  -3   6  -9    0.86    0.65
  -3   6 -10   97.64    3.10
  -3   6 -10   95.64    3.40
  -3   6 -10   89.87    3.07
  -3   6 -10   96.29    3.52
  -3   6 -10   98.73    3.25
  -3   6 -11    7.69    0.78
  -3   6 -11    7.68    0.68
   3  -6  12    3.19    0.34
  -3   6 -12    3.39    0.48
  -3   6 -12    3.37    0.36
   3  -5 -13   -0.28    0.26
   3  -5 -13    0.28    0.28
   3  -5 -13    0.31    0.23
   3  -5 -12    1.91    0.42
   3  -5 -12    2.42    0.56
   3  -5 -12    2.30    0.53
   3  -5 -11    0.44    0.44
   3  -5 -11   -0.57    0.61
   3  -5 -11    0.20    0.45
   3  -5 -10    0.16    0.56
   3  -5 -10    0.44    0.58
   3  -5 -10    0.54    0.50
   3  -5 -10    0.29    0.45
   3  -5  -9    0.72    1.06
   3  -5  -9    0.18    0.44
   3  -5  -9   -0.13    0.60
   3  -5  -9    0.44    0.53
   3  -5  -9   -0.18    0.48
   3  -5  -8    0.33    0.50
   3  -5  -8    0.81    1.36
   3  -5  -8   -0.65    0.64
   3  -5  -8    0.21    0.54
   3  -5  -8    0.35    0.51
   3  -5  -7   -0.16    0.40
   3  -5  -7    0.86    1.18
   3  -5  -7   -0.39    0.49
  -3   5   6    3.87    0.97
   3  -5  -6    3.04    0.61
   3  -5  -6    1.78    1.25
   3  -5  -6    2.20    0.98
   3  -5  -6    2.76    0.58
   3  -5  -6    3.34    0.59
   3  -5  -5   21.63    2.50
   3  -5  -5   21.05    1.38
   3  -5  -5   18.55    2.73
   3  -5  -5   19.40    1.18
   3  -5  -5   21.83    1.36
   3  -5  -4    2.42    0.56
   3  -5  -4    2.49    1.08
   3  -5  -4    2.49    0.46
   3  -5  -4    2.74    0.54
   3  -5  -4    1.99    1.15
  -3   5   4    2.51    0.56
   3  -5  -3   -0.80    0.48
   3  -5  -3    0.04    0.28
   3  -5  -3    0.12    0.36
   3  -5  -3    0.96    1.13
   3  -5  -3    0.88    1.07
  -3   5   3    0.00    0.32
   3  -5  -2    0.01    0.70
   3  -5  -2    0.90    0.89
   3  -5  -2    0.16    0.25
   3  -5  -2    0.43    0.45
   3  -5  -1    0.25    0.48
   3  -5  -1    0.02    0.68
   3  -5  -1    1.21    1.07
   3  -5   0    5.56    1.08
   3  -5   0    5.08    1.34
   3  -5   0    6.58    0.80
   3  -5   1   27.24    1.56
   3  -5   1   29.05    2.08
   3  -5   1   28.12    2.94
   3  -5   2    7.90    0.72
   3  -5   2    8.13    0.85
   3  -5   2    8.28    0.76
   3  -5   2    9.97    1.78
  -3   5  -2    8.09    0.82
   3  -5   3    9.92    0.82
   3  -5   3    9.10    0.92
  -3   5  -3   11.32    1.09
   3  -5   3    8.59    1.74
   3  -5   3   10.64    0.88
  -3   5  -3   10.58    0.98
   3  -5   4   24.25    1.45
   3  -5   4   26.24    2.81
   3  -5   4   27.59    1.50
  -3   5  -4   25.40    1.47
  -3   5  -4   25.25    1.58
  -3   5  -4   26.73    1.55
   3  -5   4   25.30    1.38
   3  -5   4   25.20    1.35
  -3   5  -5    0.50    0.52
   3  -5   5    0.43    0.49
   3  -5   5    0.39    0.34
  -3   5  -5   -0.03    0.35
   3  -5   5    0.25    0.30
   3  -5   5    0.00    0.38
  -3   5  -5    0.58    0.50
   3  -5   5    0.10    0.58
  -3   5  -6    9.51    0.97
  -3   5  -6    9.89    1.06
   3  -5   6    9.01    0.92
  -3   5  -6   10.62    1.11
  -3   5  -7    1.98    0.66
  -3   5  -7    2.00    0.64
  -3   5  -7    1.36    0.48
   3  -5   7    2.02    0.55
   3  -5   8   15.77    1.18
  -3   5  -8   15.66    1.25
  -3   5  -8   14.33    1.31
  -3   5  -8   13.59    1.38
   3  -5   9   20.32    1.48
  -3   5  -9   20.29    1.54
  -3   5  -9   21.69    1.46
  -3   5  -9   20.20    1.66
  -3   5 -10   27.79    1.79
  -3   5 -10   27.00    1.67
  -3   5 -10   24.53    1.46
  -3   5 -10   26.86    1.42
  -3   5 -11   30.57    1.64
  -3   5 -11   28.41    1.38
  -3   5 -11   29.96    1.74
  -3   5 -11   31.07    1.58
  -3   5 -12   35.71    1.65
  -3   5 -12   37.30    1.56
  -3   5 -13    7.01    0.49
  -3   5 -13    7.44    0.54
   3  -4 -13    3.44    0.50
   3  -4 -13    3.99    0.48
   3  -4 -13    3.35    0.50
   3  -4 -12    1.13    0.35
   3  -4 -12    2.23    0.60
   3  -4 -12    2.72    0.62
   3  -4 -11    0.34    0.55
   3  -4 -11    0.12    0.46
   3  -4 -10    0.05    0.51
   3  -4 -10    1.37    1.35
   3  -4 -10    0.52    0.56
   3  -4 -10   -0.33    0.52
   3  -4 -10    0.50    0.53
   3  -4  -9    8.68    1.01
   3  -4  -9   10.27    1.15
   3  -4  -9    9.19    2.32
   3  -4  -9   10.52    1.07
   3  -4  -9    9.20    1.16
   3  -4  -8    0.80    1.36
   3  -4  -8    0.52    0.54
   3  -4  -8    2.56    1.35
   3  -4  -8    0.89    0.56
   3  -4  -8    0.56    0.43
   3  -4  -8    0.95    0.54
   3  -4  -7    2.17    1.17
   3  -4  -7    2.50    0.63
   3  -4  -7    1.11    1.10
   3  -4  -7    2.99    0.69
   3  -4  -7    2.95    0.62
   3  -4  -6   53.21    4.55
   3  -4  -6   51.07    4.51
   3  -4  -6   53.82    2.39
   3  -4  -6   52.52    2.32
   3  -4  -6   55.06    3.58
   3  -4  -5    0.22    1.01
   3  -4  -5    1.03    0.63
   3  -4  -5    1.10    0.96
   3  -4  -5    1.81    0.43
   3  -4  -5    1.02    0.39
   3  -4  -5    0.77    0.45
   3  -4  -4    3.22    0.54
   3  -4  -4    2.63    0.46
   3  -4  -4    2.09    0.46
   3  -4  -4    1.95    1.21
   3  -4  -4    2.49    1.09
   3  -4  -3    3.48    1.19
   3  -4  -3    3.80    0.59
   3  -4  -3    3.25    1.15
   3  -4  -2    8.24    1.55
   3  -4  -2    9.12    1.46
   3  -4  -2    9.08    0.85
   3  -4  -1   77.19    2.72
   3  -4  -1   77.71    4.08
   3  -4   0   54.22    2.16
   3  -4   0   56.93    3.18
   3  -4   1   65.07    3.18
   3  -4   1   63.80    2.39
  -3   4  -2   11.14    1.02
   3  -4   2    9.22    1.60
   3  -4   2   10.50    0.90
   3  -4   3   45.37    1.99
  -3   4  -3   51.79    2.60
   3  -4   3   53.86    3.66
   3  -4   4   62.72    2.39
   3  -4   4   58.89    2.32
  -3   4  -4   56.28    2.32
   3  -4   4   55.97    3.77
   3  -4   4   54.71    2.22
  -3   4  -4   60.54    2.46
  -3   4  -4   60.54    3.19
   3  -4   5    0.78    0.37
   3  -4   5    0.31    0.34
  -3   4  -5    0.44    0.49
   3  -4   5    0.26    0.66
   3  -4   5    1.04    0.32
   3  -4   5    0.48    0.38
   3  -4   5    0.50    0.34
  -3   4  -5    0.09    0.38
   3  -4   5    0.27    0.32
  -3   4  -5    1.04    0.48
   3  -4   6   34.39    1.81
  -3   4  -6   35.86    1.88
   3  -4   6   36.93    1.88
  -3   4  -6   34.49    1.93
   3  -4   6   31.53    1.55
  -3   4  -6   33.14    1.76
  -3   4  -7  139.06    7.00
   3  -4   7  132.55    4.45
  -3   4  -7  130.50    4.42
  -3   4  -7  134.96    4.57
   3  -4   7  142.63    4.59
  -3   4  -7  132.27    4.71
  -3   4  -8    7.76    1.11
   3  -4   8    8.51    1.00
  -3   4  -8    8.33    0.92
   3  -4   8    6.50    0.86
  -3   4  -8    7.99    1.00
   3  -4   9   75.46    3.05
   3  -4   9   84.99    3.28
  -3   4  -9   76.99    3.11
  -3   4  -9   75.96    3.43
  -3   4  -9   77.69    3.26
   3  -4  10    9.00    0.91
   3  -4  10    9.32    0.97
  -3   4 -10    8.80    1.01
  -3   4 -10    7.91    1.09
  -3   4 -10    8.09    0.89
   3  -4  11   11.82    0.88
  -3   4 -11   11.41    0.93
  -3   4 -11   12.55    1.23
  -3   4 -11   11.18    1.03
  -3   4 -12  107.60    3.40
  -3   4 -12  100.44    3.38
  -3   4 -12   99.91    3.53
  -3   4 -13    1.30    0.37
  -3   4 -13    0.92    0.32
  -3   4 -13    0.85    0.30
   3  -3 -14    9.80    0.59
   3  -3 -13    8.71    0.74
   3  -3 -13    9.52    0.73
   3  -3 -13    8.76    0.77
   3  -3 -12   35.83    1.54
   3  -3 -12   40.02    1.97
   3  -3 -12   37.91    1.91
   3  -3 -11    0.11    0.56
   3  -3 -11   -0.12    0.52
   3  -3 -10   -0.18    0.49
   3  -3 -10   -1.86    1.12
   3  -3 -10    0.44    0.86
   3  -3 -10    0.25    0.53
   3  -3 -10    0.20    0.55
   3  -3  -9    3.62    0.77
   3  -3  -9    3.43    1.81
   3  -3  -9    3.65    0.76
   3  -3  -9    3.82    0.87
   3  -3  -9    2.14    1.07
   3  -3  -9    2.71    0.73
   3  -3  -8   -0.36    1.00
   3  -3  -8    0.19    0.50
   3  -3  -8    0.95    1.10
   3  -3  -8    0.05    0.46
   3  -3  -8    0.53    0.42
   3  -3  -8    0.38    0.58
   3  -3  -7    0.28    0.92
   3  -3  -7    0.21    0.38
   3  -3  -7    0.09    0.97
   3  -3  -7   -0.06    0.44
   3  -3  -7    0.08    0.43
   3  -3  -7    0.37    0.49
   3  -3  -6    1.01    0.47
   3  -3  -6    0.79    1.03
   3  -3  -6    0.60    0.44
   3  -3  -6    0.70    0.88
   3  -3  -6    0.43    0.34
   3  -3  -5    0.59    0.89
   3  -3  -5    0.26    0.31
   3  -3  -5    0.91    0.32
   3  -3  -5    0.04    0.91
   3  -3  -5    0.50    0.63
   3  -3  -5    0.78    0.36
   3  -3  -4    2.39    1.24
   3  -3  -4    0.38    0.87
   3  -3  -4    1.77    0.46
   3  -3  -4    1.68    0.86
   3  -3  -4    0.73    0.59
   3  -3  -3    4.04    1.21
   3  -3  -3    5.85    0.62
   3  -3  -3    5.71    1.27
   3  -3  -2    1.47    0.87
   3  -3  -2    2.97    1.19
   3  -3  -2    2.15    0.43
   3  -3  -1    0.25    0.71
   3  -3  -1    1.44    0.43
   3  -3  -1    1.93    0.94
   3  -3   0    7.55    1.44
   3  -3   0    6.96    1.16
   3  -3   0    7.38    0.70
   3  -3   1    0.92    0.88
   3  -3   1    0.86    0.47
   3  -3   1    1.17    0.42
   3  -3   2   42.29    3.01
  -3   3  -2   43.48    1.77
   3  -3   2   42.25    1.74
   3  -3   3    3.38    0.50
  -3   3  -3    3.90    0.66
   3  -3   4    2.85    0.94
  -3   3  -4    2.80    0.70
   3  -3   4    2.11    0.41
   3  -3   4    3.13    0.54
   3  -3   5   28.11    1.32
   3  -3   5   31.98    2.48
   3  -3   5   28.05    1.44
   3  -3   5   27.54    1.49
  -3   3  -5   30.34    2.27
   3  -3   6    0.24    0.43
  -3   3  -6    0.12    0.35
   3  -3   6    0.11    0.31
   3  -3   6   -0.25    0.44
  -3   3  -6    0.35    0.51
  -3   3  -6    0.14    0.37
   3  -3   6    0.21    0.39
   3  -3   7    7.78    0.81
  -3   3  -7    8.66    0.98
  -3   3  -7    8.39    1.65
   3  -3   7    7.36    0.85
   3  -3   7    7.25    0.85
  -3   3  -7    8.75    0.93
  -3   3  -7    6.99    1.37
  -3   3  -8   25.04    2.98
   3  -3   8   25.37    1.54
  -3   3  -8   27.97    1.72
  -3   3  -8   26.05    1.80
   3  -3   8   28.40    1.74
   3  -3   8   25.46    1.48
   3  -3   9    7.34    0.90
  -3   3  -9    2.80    0.75
   3  -3   9    2.33    0.67
   3  -3   9    5.70    0.76
  -3   3  -9    5.10    1.41
  -3   3  -9    3.85    1.00
  -3   3 -10    6.96    1.07
   3  -3  10    7.85    0.86
   3  -3  10    7.62    0.94
   3  -3  10    7.86    0.90
  -3   3 -10    9.05    1.08
   3  -3  11    5.86    0.75
  -3   3 -11    7.20    0.81
   3  -3  11    6.27    0.83
  -3   3 -11    6.97    1.00
  -3   3 -11    5.70    0.83
  -3   3 -12    1.10    0.40
   3  -3  12    0.45    0.33
  -3   3 -12    0.15    0.37
  -3   3 -12    0.93    0.49
  -3   3 -13   11.27    0.85
  -3   3 -13   10.75    0.90
  -3   3 -13   12.41    0.87
  -3   3 -14    2.62    0.35
  -3   3 -14    2.15    0.32
   3  -2 -14   26.62    1.08
   3  -2 -13   44.27    1.77
   3  -2 -13   47.18    1.93
   3  -2 -13   44.53    1.83
   3  -2 -12   44.13    2.09
   3  -2 -12   40.03    1.97
   3  -2 -12   38.69    1.97
   3  -2 -11   10.32    1.14
   3  -2 -11    9.35    0.84
   3  -2 -11    9.51    1.05
   3  -2 -10   22.77    1.66
   3  -2 -10   20.84    3.19
   3  -2 -10   21.44    1.64
   3  -2  -9   -0.52    0.87
   3  -2  -9    1.03    0.84
   3  -2  -9    0.15    0.52
   3  -2  -9    0.39    0.58
   3  -2  -9    0.15    0.48
   3  -2  -9    0.60    0.51
   3  -2  -8   -0.82    0.79
   3  -2  -8   -0.63    0.99
   3  -2  -8    0.26    0.44
   3  -2  -8    0.11    0.47
   3  -2  -8    0.18    0.50
   3  -2  -8   -0.16    0.44
   3  -2  -7    7.02    0.87
   3  -2  -7    6.67    0.83
   3  -2  -7    6.70    1.71
   3  -2  -7    6.76    1.60
   3  -2  -7    6.69    0.82
   3  -2  -7    6.55    0.86
   3  -2  -6    0.39    0.84
   3  -2  -6    0.45    0.44
   3  -2  -6    0.57    0.40
   3  -2  -6   -0.27    0.37
   3  -2  -6   -0.17    0.39
   3  -2  -6   -0.30    0.98
   3  -2  -5    1.31    0.91
   3  -2  -5    0.62    0.97
   3  -2  -5    0.51    0.45
   3  -2  -4    2.05    0.38
   3  -2  -4    1.15    0.52
   3  -2  -4    1.20    0.37
   3  -2  -4    2.25    1.06
   3  -2  -4    2.95    1.18
   3  -2  -4    1.54    0.72
   3  -2  -3    6.02    0.57
   3  -2  -3    5.56    1.44
   3  -2  -3    6.20    0.62
   3  -2  -3    4.17    0.95
   3  -2  -2    8.96    1.45
   3  -2  -2    9.38    0.75
   3  -2  -2    9.81    0.72
   3  -2  -2   12.12    1.53
   3  -2  -1    4.81    0.54
   3  -2  -1    4.47    1.08
   3  -2  -1    4.93    1.05
   3  -2   0  116.11    4.90
   3  -2   0  113.02    3.29
   3  -2   0  110.56    4.48
   3  -2   1    8.01    1.35
   3  -2   1    8.79    0.71
   3  -2   2    2.62    0.43
   3  -2   2    2.11    0.48
   3  -2   2    2.74    0.97
   3  -2   3   36.62    1.57
  -3   2  -3   35.33    1.67
   3  -2   3   40.15    2.62
   3  -2   3   36.56    1.49
   3  -2   4    5.99    1.03
   3  -2   4    5.52    0.60
   3  -2   4    5.92    0.57
  -3   2  -4    5.19    0.78
   3  -2   5  160.24    4.54
   3  -2   5  163.82    4.43
   3  -2   5  174.69    6.17
   3  -2   5  179.09    5.95
  -3   2  -5  161.03    5.98
   3  -2   6  159.82    5.35
   3  -2   6  150.38    4.50
   3  -2   6  146.89    4.54
  -3   2  -6  147.94    4.65
  -3   2  -6  148.04    6.16
  -3   2  -7   -0.61    0.67
   3  -2   7    0.63    0.40
   3  -2   7    1.06    0.34
   3  -2   7    0.70    0.38
  -3   2  -7    0.09    0.35
  -3   2  -7    0.10    0.47
  -3   2  -7   -0.05    0.91
   3  -2   8   52.56    2.30
  -3   2  -8   54.21    4.25
   3  -2   8   52.91    2.43
  -3   2  -8   62.70    4.37
  -3   2  -8   53.66    2.47
   3  -2   8   56.58    2.53
  -3   2  -8   56.26    2.62
   3  -2   9   55.75    2.44
   3  -2   9   54.64    2.40
   3  -2   9   54.24    2.56
  -3   2  -9   55.07    4.49
  -3   2  -9   53.00    2.70
  -3   2  -9   56.59    2.60
  -3   2  -9   51.44    4.23
   3  -2  10   19.09    1.28
  -3   2 -10   15.76    2.39
  -3   2 -10   16.16    1.35
  -3   2 -10   17.38    1.49
   3  -2  10   18.34    1.46
   3  -2  10   20.04    1.37
   3  -2  11   37.97    1.85
   3  -2  11   37.00    2.05
  -3   2 -11   36.22    2.02
  -3   2 -11   33.26    2.13
  -3   2 -12   15.91    1.35
  -3   2 -12   14.94    1.19
   3  -2  12   16.50    1.21
   3  -2  12   15.31    1.15
  -3   2 -13   16.34    1.05
  -3   2 -13   14.16    1.01
   3  -2  13   15.53    1.02
   3  -2  13   13.60    0.87
  -3   2 -13   14.53    1.13
  -3   2 -14    4.97    0.49
  -3   2 -14    4.29    0.52
  -3   2 -14    4.41    0.42
   3  -1 -14    8.02    0.53
   3  -1 -13    2.14    0.43
   3  -1 -13    1.89    0.45
   3  -1 -13    1.98    0.37
   3  -1 -13    2.30    0.45
   3  -1 -12   16.96    1.23
   3  -1 -12   18.24    1.33
   3  -1 -12   17.60    1.24
   3  -1 -11   46.75    2.36
   3  -1 -11   43.79    2.30
   3  -1 -10   19.01    1.52
   3  -1 -10   17.10    1.18
   3  -1 -10   19.25    1.53
   3  -1 -10   17.71    2.97
   3  -1  -9    1.59    1.11
   3  -1  -9    1.22    0.61
   3  -1  -9   -0.36    1.01
   3  -1  -9    1.16    0.53
   3  -1  -8    0.30    1.01
   3  -1  -8   -0.06    0.44
   3  -1  -8   -0.04    0.49
   3  -1  -8   -0.47    0.75
   3  -1  -8    0.19    0.49
   3  -1  -8    1.57    1.09
   3  -1  -8   -0.46    0.40
   3  -1  -7    0.27    0.39
   3  -1  -7   -0.25    0.28
   3  -1  -7    0.55    0.75
   3  -1  -7    0.37    0.43
   3  -1  -7    0.75    0.47
   3  -1  -7    0.46    0.46
   3  -1  -6    1.94    0.48
   3  -1  -6    1.38    0.49
   3  -1  -6    1.13    0.83
   3  -1  -6    1.69    0.47
   3  -1  -6    1.36    0.96
   3  -1  -6    1.69    0.45
   3  -1  -5    0.33    0.31
   3  -1  -5   -0.15    0.80
   3  -1  -5    0.02    0.81
   3  -1  -4    0.74    0.90
   3  -1  -4    0.20    0.35
   3  -1  -4    0.10    0.66
   3  -1  -3   -0.96    0.91
   3  -1  -3   -0.41    0.51
   3  -1  -3   -0.16    0.60
   3  -1  -2    1.86    0.71
   3  -1  -2    1.82    0.58
   3  -1  -2    1.98    1.02
   3  -1  -1   89.63    4.00
   3  -1  -1   88.62    3.94
   3  -1   0    1.26    0.89
   3  -1   0    1.67    0.79
   3  -1   1    2.37    0.91
   3  -1   2   95.88    4.18
  -3   1  -3  157.65    4.64
   3  -1   3  166.94    5.89
   3  -1   4  128.72    4.66
   3  -1   5    5.44    0.86
   3  -1   6   20.39    1.45
  -3   1  -7    4.50    0.69
  -3   1  -7    3.77    1.11
   3  -1   7    4.75    0.63
   3  -1   7    5.30    0.70
  -3   1  -7    4.60    0.60
  -3   1  -7    5.74    1.44
  -3   1  -8    5.24    1.33
   3  -1   8    4.22    0.68
  -3   1  -8    5.04    0.71
  -3   1  -8    5.33    1.35
   3  -1   8    4.95    0.69
  -3   1  -8    4.36    0.74
  -3   1  -9    0.53    0.89
   3  -1   9    0.51    0.44
  -3   1  -9    0.39    0.45
   3  -1   9    1.25    0.55
  -3   1  -9    1.03    0.54
  -3   1  -9    1.43    1.26
  -3   1 -10    6.32    1.63
   3  -1  10    5.25    0.92
   3  -1  10    8.08    0.89
   3  -1  10    6.98    0.91
  -3   1 -10    4.95    0.79
  -3   1 -10    6.94    1.81
  -3   1 -10    4.16    0.90
   3  -1  11    1.31    0.59
  -3   1 -11    2.25    0.60
  -3   1 -11    2.03    1.07
   3  -1  11    1.91    0.46
  -3   1 -11    2.30    0.76
   3  -1  11    1.65    0.49
  -3   1 -12    2.80    0.57
   3  -1  12    2.66    0.66
  -3   1 -12    2.98    0.75
   3  -1  12    2.95    0.56
   3  -1  13   24.48    1.42
  -3   1 -13   23.81    1.37
  -3   1 -13   24.30    1.56
   3  -1  13   23.37    1.34
   3  -1  14    2.01    0.32
  -3   1 -14    1.97    0.34
   3  -1  14    1.66    0.34
  -3   1 -14    1.70    0.44
  -3   1 -14    1.63    0.39
   3   0 -13   23.96    1.25
   3   0 -13   21.58    1.08
   3   0 -13   21.79    1.13
   3   0 -12   38.69    1.91
   3   0 -12   37.09    1.84
   3   0 -12   35.23    1.77
   3   0 -12   35.84    1.80
   3   0 -11   26.23    1.69
   3   0 -11   25.62    1.66
   3   0 -11   25.42    1.67
   3   0 -10    3.45    1.66
   3   0 -10    2.15    0.66
   3   0 -10    2.20    0.66
   3   0  -9   -0.03    0.34
   3   0  -9   -0.53    0.62
   3   0  -9   -0.49    0.35
   3   0  -9   -0.54    0.96
   3   0  -9   -0.77    0.55
   3   0  -9    0.25    0.33
   3   0  -8   10.94    0.95
   3   0  -8   12.23    0.96
   3   0  -8   10.07    1.05
   3   0  -8   13.16    2.54
   3   0  -8   10.47    1.07
   3   0  -8   10.72    1.87
   3   0  -7    8.82    1.54
   3   0  -7    8.23    0.92
   3   0  -7   10.15    2.05
   3   0  -7    9.82    1.77
   3   0  -7    8.98    0.82
   3   0  -7    8.27    0.88
   3   0  -7    7.91    0.90
   3   0  -7    8.42    0.78
   3   0  -6    5.46    0.70
   3   0  -6    4.60    1.33
   3   0  -6    5.34    0.70
   3   0  -6    5.60    0.65
   3   0  -6    4.19    1.18
   3   0  -6    5.84    0.71
   3   0  -6    5.46    1.42
   3   0  -5    2.06    0.82
   3   0  -5    1.95    1.09
   3   0  -4   -0.14    0.63
   3   0  -4    0.65    0.92
   3   0  -4    0.36    0.38
   3   0  -3    0.27    0.39
   3   0  -3    0.53    0.85
   3   0  -2    1.57    0.61
   3   0  -2    1.25    0.58
   3   0  -2    0.20    0.71
   3   0  -2    0.67    0.58
   3   0  -1   18.53    1.43
   3   0  -1   18.21    1.76
   3   0  -1   18.09    1.47
   3   0  -1   16.87    1.22
   3   0  -1   18.38    1.58
   3   0   0    8.47    1.08
   3   0   0    7.98    0.64
   3   0   0    7.68    0.98
   3   0   0    6.74    1.08
   3   0   1    9.32    1.16
   3   0   2 1399.70   33.28
   3   0   2 1457.25   33.11
   3   0   2 1364.80   33.08
   3   0   3    1.24    0.66
   3   0   3    1.02    0.60
   3   0   4   16.00    1.36
   3   0   5   57.83    2.64
  -3   0  -6    5.88    1.43
   3   0   6    6.16    0.75
  -3   0  -7   66.74    4.48
   3   0   7   66.55    2.52
  -3   0  -7   62.32    2.55
  -3   0  -8   40.79    1.98
   3   0   8   40.34    1.98
  -3   0  -8   40.70    2.10
  -3   0  -8   43.62    3.85
  -3   0  -8   41.03    1.93
   3   0   9    6.19    0.81
  -3   0  -9    6.63    0.84
  -3   0  -9    5.77    0.87
  -3   0  -9    6.14    1.54
  -3   0  -9    8.88    0.93
  -3   0 -10   52.00    4.46
   3   0  10   48.65    2.30
  -3   0 -10   45.15    4.29
   3   0  10   45.63    2.39
  -3   0 -10   47.67    2.32
  -3   0 -10   49.88    2.57
  -3   0 -11   -0.51    1.02
  -3   0 -11    1.40    0.58
   3   0  11    1.30    0.68
   3   0  11    1.17    0.47
  -3   0 -11    0.28    1.09
  -3   0 -11    0.98    0.56
   3   0  12   92.46    3.30
   3   0  12   90.26    3.10
   3   0  12   95.97    3.62
   3   0  12  100.84    3.43
  -3   0 -12   94.79    3.48
  -3   0 -12   97.33    3.78
  -3   0 -13   19.99    1.26
   3   0  13   21.10    1.21
   3   0  13   21.76    1.40
  -3   0 -13   20.58    1.46
   3   0  13   20.08    1.14
  -3   0 -14   29.76    1.34
   3   0  14   31.91    1.44
   3   0  14   33.06    1.49
  -3   0 -14   31.68    1.59
  -3   0 -14   30.60    1.36
  -3   0 -15   18.69    0.89
   3   1 -13    0.84    0.35
   3   1 -13    1.41    0.35
   3   1 -13    1.05    0.25
   3   1 -12   13.47    0.97
   3   1 -12   13.00    1.05
   3   1 -12   13.58    1.05
   3   1 -12   13.50    0.99
   3   1 -11    0.72    0.60
   3   1 -11    0.47    0.50
   3   1 -11    0.41    0.40
   3   1 -11    0.31    0.34
   3   1 -11    0.59    0.39
   3   1 -10    2.86    1.38
   3   1 -10    1.27    0.62
   3   1 -10    1.24    0.61
   3   1 -10    1.39    0.68
   3   1 -10    1.67    0.47
   3   1  -9    2.15    0.46
   3   1  -9    2.35    0.67
   3   1  -9    2.53    0.68
   3   1  -9    2.31    1.35
   3   1  -9    2.17    0.58
   3   1  -9    1.65    0.52
   3   1  -8   26.09    3.43
   3   1  -8   23.45    1.44
   3   1  -8   23.47    1.58
   3   1  -8   22.92    1.56
   3   1  -8   26.56    1.53
   3   1  -7   19.38    1.36
   3   1  -7   18.50    1.23
   3   1  -7   22.21    3.06
   3   1  -7   21.02    1.44
   3   1  -7   20.55    1.30
   3   1  -7   19.26    1.19
   3   1  -6    5.35    0.73
   3   1  -6    5.22    0.61
   3   1  -6    5.78    1.25
   3   1  -6    5.19    0.67
   3   1  -6    4.40    0.66
   3   1  -6    7.20    1.69
   3   1  -6    5.50    0.68
   3   1  -5    0.46    0.83
   3   1  -5    0.29    0.74
   3   1  -4    3.49    1.02
   3   1  -4    5.15    0.70
   3   1  -4    2.70    0.99
   3   1  -3    0.43    0.50
   3   1  -3    1.51    0.90
   3   1  -3    0.52    0.38
   3   1  -3    0.09    0.62
   3   1  -3    0.63    0.52
   3   1  -2    0.13    0.40
   3   1  -2    0.01    0.56
   3   1  -2    0.14    0.50
   3   1  -2    0.43    0.60
   3   1  -1    1.35    0.61
   3   1  -1    1.18    0.69
   3   1  -1    0.59    0.52
   3   1  -1    0.44    0.64
   3   1   0    7.78    1.01
   3   1   0    7.65    0.88
   3   1   0    7.26    1.14
   3   1   0    6.76    1.01
   3   1   1  364.61    9.43
   3   1   1  388.84   10.41
   3   1   2   17.30    1.49
   3   1   2   18.06    1.61
   3   1   2   15.49    1.37
   3   1   3   33.65    2.08
   3   1   3   30.79    1.95
   3   1   3   26.52    1.78
   3   1   4    2.87    0.70
   3   1   4    3.06    0.83
   3   1   4    3.38    0.77
  -3  -1  -5   63.20    3.72
   3   1   5   70.32    2.84
  -3  -1  -6   13.08    1.86
   3   1   6   12.80    1.09
  -3  -1  -7    7.35    1.57
   3   1   8    0.16    0.29
  -3  -1  -8   -0.78    1.06
  -3  -1  -8   -0.12    0.40
  -3  -1  -8   -0.26    0.33
  -3  -1  -8    0.49    0.41
  -3  -1  -9    1.36    0.48
  -3  -1  -9    1.04    0.56
  -3  -1  -9    0.99    0.43
  -3  -1  -9    2.65    1.29
  -3  -1 -10   20.66    1.51
   3   1  10   21.69    1.50
  -3  -1 -10   20.85    1.43
  -3  -1 -10   22.94    3.08
  -3  -1 -10   21.00    1.57
   3   1  11    3.41    0.70
  -3  -1 -11    2.50    1.17
  -3  -1 -11    2.94    0.65
  -3  -1 -11    3.14    0.77
   3   1  12   -0.37    0.47
  -3  -1 -12    0.13    0.40
   3   1  12   -0.25    0.53
  -3  -1 -12    0.14    0.57
   3   1  13    4.82    0.65
   3   1  13    5.02    0.61
   3   1  13    4.92    0.66
  -3  -1 -13    4.21    0.61
  -3  -1 -13    4.90    0.77
   3   1  13    4.72    0.70
  -3  -1 -14   13.79    0.89
   3   1  14   16.57    1.09
  -3  -1 -14   15.04    1.10
   3   1  14   14.70    0.85
   3   1  15    7.71    0.54
  -3  -1 -15    7.09    0.57
   3   2 -13    0.11    0.21
   3   2 -13    0.61    0.29
   3   2 -13    0.23    0.21
   3   2 -12    0.80    0.41
   3   2 -12    0.95    0.31
   3   2 -11    8.12    0.85
   3   2 -11    7.80    0.86
   3   2 -11    9.52    0.99
   3   2 -11    7.63    0.92
   3   2 -11    8.95    0.80
   3   2 -10   16.97    1.18
   3   2 -10   21.25    3.25
   3   2 -10   18.66    1.35
   3   2 -10   17.64    1.41
   3   2 -10   17.47    1.37
   3   2 -10   19.82    1.34
   3   2 -10   19.12    1.50
   3   2  -9   11.94    1.21
   3   2  -9   12.57    2.69
   3   2  -9   11.97    1.18
   3   2  -9   12.61    1.07
   3   2  -9   13.73    1.17
   3   2  -9   12.71    1.26
   3   2  -8    2.55    0.70
   3   2  -8    2.05    0.53
   3   2  -8    4.01    1.74
   3   2  -8    2.46    0.64
   3   2  -8    1.79    0.60
   3   2  -8    2.57    0.64
   3   2  -7    0.89    0.42
   3   2  -7    1.43    0.54
   3   2  -7    2.48    1.34
   3   2  -7    1.68    0.55
   3   2  -7    1.51    0.50
   3   2  -6    2.13    0.53
   3   2  -6    2.14    0.52
   3   2  -6    1.34    0.50
   3   2  -6    2.83    1.43
   3   2  -6    1.91    0.54
   3   2  -5   16.31    1.05
   3   2  -5   16.75    2.28
   3   2  -4    5.13    0.90
   3   2  -4    5.04    0.83
   3   2  -4    5.35    1.30
   3   2  -3    1.10    0.58
   3   2  -3    1.63    0.61
   3   2  -3    1.35    0.44
   3   2  -3    1.41    0.90
   3   2  -2    0.02    0.52
   3   2  -2    0.52    0.55
   3   2  -2    0.09    0.83
   3   2  -2    0.35    0.51
   3   2  -1   16.88    1.39
   3   2  -1   19.73    1.71
   3   2  -1   18.63    1.57
   3   2  -1   17.86    1.64
   3   2   0    2.25    0.83
   3   2   0    0.81    0.50
   3   2   0    1.30    0.62
   3   2   0    1.49    0.82
   3   2   1   65.89    3.26
   3   2   1   68.05    3.09
   3   2   1   69.17    3.03
   3   2   1   76.55    3.20
   3   2   2    9.06    1.01
   3   2   2   11.25    1.28
   3   2   2   10.31    1.24
   3   2   2   11.74    1.21
   3   2   3    7.09    1.03
   3   2   3    6.52    0.90
   3   2   3    7.82    1.15
  -3  -2  -4   33.41    2.49
   3   2   4   34.15    2.25
   3   2   4   32.61    2.07
   3   2   4   37.05    2.09
  -3  -2  -5    0.42    0.81
   3   2   5    0.07    0.44
   3   2   5    0.63    0.55
   3   2   5    0.45    0.52
   3   2   6   59.49    2.79
  -3  -2  -6   56.68    3.85
   3   2   6   59.99    2.93
   3   2   6   59.70    2.69
  -3  -2  -7  154.13    7.46
   3   2   7  166.83    4.89
  -3  -2  -8  191.80    5.86
  -3  -2  -8  201.14    5.92
  -3  -2  -8  202.68    9.16
   3   2   8  206.85    5.69
  -3  -2  -9    2.68    1.57
   3   2   9    1.56    0.39
  -3  -2  -9    1.67    0.50
  -3  -2  -9    1.69    0.47
  -3  -2  -9    1.54    0.50
  -3  -2 -10    5.16    1.68
  -3  -2 -10    4.22    0.75
  -3  -2 -10    5.54    0.73
  -3  -2 -10    4.90    0.83
  -3  -2 -11    9.60    2.04
   3   2  11    8.97    1.02
  -3  -2 -11    9.69    0.98
  -3  -2 -11    8.62    1.06
  -3  -2 -11    9.09    1.12
  -3  -2 -12   29.31    3.57
  -3  -2 -12   29.94    1.90
   3   2  12   29.99    1.77
  -3  -2 -12   28.67    1.64
   3   2  13    0.07    0.46
  -3  -2 -13    0.05    0.32
   3   2  13    0.11    0.38
  -3  -2 -13    0.09    0.43
  -3  -2 -14   31.46    1.35
   3   2  14   32.77    1.44
  -3  -2 -14   34.69    1.71
   3   2  14   36.39    1.69
   3   2  14   31.04    1.37
   3   2  14   30.97    1.43
   3   2  15    3.10    0.39
   3   2  15    3.51    0.42
  -3  -2 -15    3.18    0.41
   3   3 -13    5.73    0.47
   3   3 -13    6.23    0.51
   3   3 -12    2.47    0.47
   3   3 -12    2.49    0.43
   3   3 -12    2.71    0.53
   3   3 -11   36.26    1.87
   3   3 -11   35.11    1.60
   3   3 -11   35.51    1.80
   3   3 -11   33.12    1.66
   3   3 -11   38.82    1.76
   3   3 -10   14.39    1.26
   3   3 -10   13.79    1.11
   3   3 -10   18.17    1.29
   3   3 -10   15.54    1.18
   3   3 -10   13.79    1.17
   3   3 -10   16.01    1.35
   3   3  -9   11.22    1.15
   3   3  -9    9.45    0.98
   3   3  -9   10.93    1.12
   3   3  -9   13.26    2.67
   3   3  -9   10.38    1.02
   3   3  -9    9.23    0.99
   3   3  -9   10.37    1.09
   3   3  -8   13.72    1.36
   3   3  -8   11.44    1.10
   3   3  -8   10.46    1.03
   3   3  -8   12.69    1.14
   3   3  -8   12.15    0.98
   3   3  -8   11.08    2.35
   3   3  -8   11.36    1.11
   3   3  -8   10.54    1.09
   3   3  -7   33.32    1.74
   3   3  -7   33.73    1.82
   3   3  -7   36.35    1.93
   3   3  -7   35.59    1.91
   3   3  -7   32.45    1.94
   3   3  -7   34.83    1.89
   3   3  -7   34.87    4.06
   3   3  -7   34.86    1.91
   3   3  -6   13.93    1.10
   3   3  -6   17.11    1.31
   3   3  -6   15.87    1.18
   3   3  -6   14.87    2.58
   3   3  -6   14.36    1.14
   3   3  -6   15.27    1.17
   3   3  -5    5.65    1.53
   3   3  -5    5.50    0.69
   3   3  -5    5.34    0.72
   3   3  -5    4.78    0.69
   3   3  -5    4.16    0.68
   3   3  -4    2.08    0.68
   3   3  -4    3.44    1.23
   3   3  -4    1.91    0.64
   3   3  -3   -0.76    0.53
   3   3  -3   -0.16    0.51
   3   3  -3    0.00    0.27
   3   3  -3    0.60    0.86
   3   3  -2    3.62    0.84
   3   3  -2    3.93    0.49
   3   3  -2    2.78    0.89
   3   3  -2    4.85    1.29
   3   3  -2    3.85    0.76
   3   3  -1   11.69    1.33
   3   3  -1    9.92    1.40
   3   3  -1   10.85    0.77
   3   3  -1   12.56    1.30
   3   3  -1   10.46    1.35
   3   3  -1   11.87    0.74
   3   3   0    3.31    0.88
   3   3   0    3.80    0.51
   3   3   0    3.73    0.44
  -3  -3   0    3.19    0.40
   3   3   0    3.83    0.99
   3   3   0    4.18    0.93
   3   3   0    4.51    1.02
   3   3   0    2.55    0.69
   3   3   1    0.78    0.34
   3   3   1    1.02    0.67
   3   3   1    0.53    0.33
   3   3   1    0.12    0.68
   3   3   1    0.33    0.82
   3   3   1    2.06    0.78
   3   3   1    0.92    0.55
  -3  -3  -1    0.61    0.35
   3   3   2   23.20    1.92
   3   3   2   23.20    1.81
   3   3   2   25.28    1.96
   3   3   2   22.70    1.08
   3   3   2   23.85    1.79
   3   3   2   24.96    2.07
   3   3   2   25.25    1.15
  -3  -3  -2   23.71    1.69
  -3  -3  -3   -0.23    0.65
   3   3   3   -0.15    0.75
   3   3   3    0.56    0.29
   3   3   3    0.25    0.32
   3   3   3   -0.34    0.68
   3   3   3    0.72    0.67
   3   3   3    0.46    0.57
   3   3   4   10.07    1.21
   3   3   4   10.91    1.34
   3   3   4   10.97    0.72
  -3  -3  -4   11.31    1.49
   3   3   4   13.17    1.53
   3   3   4   12.41    0.78
  -3  -3  -5    0.51    0.75
   3   3   5   -0.17    0.30
   3   3   5    0.13    0.53
   3   3   5    0.13    0.53
   3   3   6    7.79    0.60
   3   3   6    6.91    1.09
  -3  -3  -6    7.86    1.42
   3   3   6    7.27    1.07
   3   3   7  850.99   20.37
   3   3   7  864.02   21.36
  -3  -3  -7  843.94   24.43
   3   3   7  885.44   20.54
   3   3   7  901.30   21.70
   3   3   8   26.91    1.58
  -3  -3  -8   23.62    2.86
  -3  -3  -8   24.99    1.53
  -3  -3  -8   26.85    1.61
   3   3   8   23.95    1.42
  -3  -3  -9    0.66    1.02
   3   3   9    0.51    0.37
  -3  -3  -9    0.50    0.42
  -3  -3  -9    0.99    0.51
   3   3  10    9.07    0.87
  -3  -3 -10    8.79    1.10
  -3  -3 -10    7.16    1.80
  -3  -3 -10    9.25    1.06
  -3  -3 -10   10.10    0.96
  -3  -3 -11    0.08    0.48
  -3  -3 -11    0.59    0.96
  -3  -3 -11   -0.26    0.34
  -3  -3 -11    0.31    0.51
   3   3  12   23.12    1.55
  -3  -3 -12   23.26    1.42
  -3  -3 -12   22.29    3.23
  -3  -3 -12   24.72    1.71
  -3  -3 -12   26.04    1.76
   3   3  13    0.97    0.48
  -3  -3 -13    0.95    0.36
  -3  -3 -13    1.61    0.55
   3   3  14   11.46    0.96
   3   3  14   11.06    0.82
   3   3  14   11.09    0.84
  -3  -3 -14   11.32    0.96
   3   3  14   10.71    0.82
   3   3  15    1.43    0.32
  -3  -3 -15    0.90    0.30
   3   4 -12    5.32    0.59
   3   4 -12    4.86    0.47
   3   4 -12    5.81    0.63
   3   4 -12    5.98    0.51
   3   4 -11   -0.31    0.34
   3   4 -11   -0.31    0.32
   3   4 -11    0.40    0.37
   3   4 -11    0.20    0.40
   3   4 -10    0.49    0.38
   3   4 -10   -0.12    0.42
   3   4 -10   -0.30    0.32
   3   4 -10    0.07    0.44
   3   4 -10   -0.41    0.42
   3   4 -10    0.17    0.43
   3   4  -9    0.69    0.51
   3   4  -9    0.82    0.41
   3   4  -9    1.33    0.62
   3   4  -9    1.24    0.52
   3   4  -9    1.19    0.42
   3   4  -9    0.90    0.43
   3   4  -9    0.94    0.46
   3   4  -8   22.43    1.55
   3   4  -8   22.97    1.50
   3   4  -8   21.84    1.52
   3   4  -8   21.37    1.65
   3   4  -8   24.82    1.49
   3   4  -8   25.27    3.63
   3   4  -8   19.64    1.50
   3   4  -8   20.38    1.59
   3   4  -7    1.46    0.46
   3   4  -7    1.67    0.51
   3   4  -7    2.43    0.60
   3   4  -7    1.30    0.47
   3   4  -7    2.84    0.74
   3   4  -7    1.14    1.08
   3   4  -7    1.09    0.51
   3   4  -7    1.81    0.52
   3   4  -7    1.49    0.56
   3   4  -6    0.48    0.41
   3   4  -6   -0.42    0.46
   3   4  -6    0.09    0.43
   3   4  -6    0.24    0.39
   3   4  -6   -0.02    0.36
   3   4  -6   -0.04    0.32
   3   4  -6    0.37    0.43
   3   4  -5   -0.19    0.40
   3   4  -5   -0.17    0.46
   3   4  -5    0.40    0.38
   3   4  -5   -0.58    0.46
   3   4  -5   -0.07    0.32
   3   4  -5   -0.23    1.05
   3   4  -5    0.43    0.46
   3   4  -4   -0.08    0.32
   3   4  -4    0.13    0.35
   3   4  -4    0.98    0.67
   3   4  -4    0.71    0.46
   3   4  -4   -0.71    0.60
   3   4  -4    1.07    1.01
   3   4  -4    0.09    0.31
   3   4  -4    1.02    0.45
   3   4  -3    2.21    0.70
   3   4  -3    2.57    0.45
   3   4  -3    2.55    0.79
   3   4  -3    2.76    1.28
   3   4  -2   -0.23    0.82
   3   4  -2    0.13    0.37
   3   4  -2    0.26    0.61
   3   4  -2    0.24    0.65
   3   4  -2   -0.24    0.62
   3   4  -1   11.77    0.84
   3   4  -1   10.68    1.49
   3   4  -1   11.44    1.44
   3   4  -1   12.66    1.81
   3   4  -1   11.80    1.59
   3   4   0    1.46    0.74
   3   4   0    1.81    0.81
   3   4   0    0.92    0.39
   3   4   0    1.45    0.87
   3   4   0    1.05    0.83
   3   4   1   26.53    2.12
  -3  -4  -1   22.53    1.36
   3   4   1   28.17    2.39
   3   4   1   23.25    2.13
   3   4   1   26.18    2.21
   3   4   1   25.83    1.27
   3   4   2   -0.37    0.86
   3   4   2   -0.40    0.62
  -3  -4  -2   -0.59    0.51
   3   4   2    0.77    0.86
   3   4   2    0.70    0.71
   3   4   2   -0.04    0.34
   3   4   3   61.39    3.39
   3   4   3   62.52    3.53
  -3  -4  -3   59.85    3.21
   3   4   3   64.47    2.25
   3   4   3   63.53    3.64
   3   4   4   44.86    2.83
   3   4   4   44.20    2.98
   3   4   4   45.56    2.99
   3   4   4   47.32    1.81
  -3  -4  -4   40.97    2.86
   3   4   5  194.46    7.11
  -3  -4  -5  184.53    7.47
   3   4   5  192.96    5.14
   3   4   5  175.46    6.62
   3   4   6   89.87    4.34
   3   4   6   79.72    3.94
  -3  -4  -6   79.79    4.86
   3   4   6   86.18    2.75
  -3  -4  -7    0.73    0.85
   3   4   7    2.18    0.45
   3   4   7    0.74    0.51
   3   4   7    2.44    0.55
   3   4   7    1.12    0.57
   3   4   8    5.85    0.77
   3   4   8    7.19    0.86
  -3  -4  -8    7.06    1.67
  -3  -4  -8    5.83    0.77
  -3  -4  -9    5.58    1.57
   3   4   9    8.56    1.00
  -3  -4  -9    9.27    1.05
   3   4   9    7.77    0.88
  -3  -4  -9    8.85    0.97
   3   4  10  156.36    4.94
  -3  -4 -10  158.76    5.42
  -3  -4 -10  154.73    8.81
  -3  -4 -10  169.86    5.37
  -3  -4 -11    1.18    0.41
  -3  -4 -11    0.60    0.56
  -3  -4 -11    1.74    1.41
  -3  -4 -11    1.81    0.61
  -3  -4 -12    4.54    0.85
  -3  -4 -12    2.74    0.67
  -3  -4 -13   12.02    1.14
  -3  -4 -13   12.89    1.16
   3   4  13   12.66    1.09
  -3  -4 -14    8.72    0.81
   3   4  14    9.44    0.87
   3   4  14    8.44    0.75
   3   4  15    9.43    0.58
   3   4  15   10.15    0.60
   3   5 -12   20.31    0.97
   3   5 -12   20.91    0.95
   3   5 -11    5.37    0.56
   3   5 -11    4.28    0.61
   3   5 -11    5.40    0.66
   3   5 -11    5.59    0.61
   3   5 -10    0.49    0.40
   3   5 -10    0.83    0.39
   3   5 -10    1.42    0.44
   3   5 -10    0.50    0.43
   3   5 -10    2.20    0.54
   3   5 -10    1.24    0.56
   3   5  -9   23.24    1.62
   3   5  -9   21.48    1.52
   3   5  -9   21.57    1.44
   3   5  -9   23.56    1.32
   3   5  -9   23.23    1.38
   3   5  -9   23.97    1.67
   3   5  -9   23.00    1.41
   3   5  -9   23.73    1.62
   3   5  -8    3.28    0.69
   3   5  -8    3.65    0.77
   3   5  -8    3.57    0.59
   3   5  -8    4.00    0.88
   3   5  -8    3.29    0.76
   3   5  -8    4.28    1.64
   3   5  -8    4.25    0.74
   3   5  -8    2.75    0.63
   3   5  -8    3.40    0.80
   3   5  -7   13.62    1.06
   3   5  -7   12.67    1.21
   3   5  -7   11.97    1.09
   3   5  -7   13.51    1.33
   3   5  -7   13.30    1.16
   3   5  -7   12.26    1.11
   3   5  -7   12.44    2.56
   3   5  -7   12.88    1.16
   3   5  -7   13.80    1.25
   3   5  -6   18.66    1.26
   3   5  -6   17.09    1.34
   3   5  -6   18.45    1.29
   3   5  -6   20.08    3.06
   3   5  -6   15.17    1.36
   3   5  -6   17.30    1.30
   3   5  -6   19.08    1.42
   3   5  -6   16.04    1.28
   3   5  -5   10.17    1.07
   3   5  -5   10.87    0.95
   3   5  -5    8.90    0.96
   3   5  -5    8.55    1.86
   3   5  -5    9.73    0.93
   3   5  -5    8.89    0.98
   3   5  -5    9.23    0.90
   3   5  -4    6.42    0.75
   3   5  -4    4.82    1.02
   3   5  -4    6.31    1.21
   3   5  -4    4.67    0.70
   3   5  -4    4.61    0.66
   3   5  -4    6.90    1.76
   3   5  -4    5.87    0.74
   3   5  -4    5.12    0.70
   3   5  -4    5.86    0.74
   3   5  -3    2.86    1.26
   3   5  -3    2.66    0.54
   3   5  -3    2.16    0.46
   3   5  -3    3.13    0.54
   3   5  -3    2.28    0.86
   3   5  -3    1.88    0.45
   3   5  -3    2.45    0.79
   3   5  -3    2.76    0.48
   3   5  -3    1.75    0.45
   3   5  -3    1.64    0.49
   3   5  -2    0.62    0.81
   3   5  -2    0.27    0.36
   3   5  -2   -0.01    0.66
   3   5  -2    0.51    0.67
   3   5  -2    1.03    0.74
   3   5  -1    0.18    0.33
   3   5  -1    0.35    0.83
   3   5  -1   -0.28    0.88
   3   5  -1    0.92    0.73
   3   5  -1    0.18    0.76
   3   5   0   45.00    3.30
   3   5   0   45.38    3.43
   3   5   0   45.01    3.10
   3   5   0   42.33    1.87
   3   5   0   40.43    3.21
   3   5   1   38.02    2.94
   3   5   1   36.36    2.79
   3   5   1   35.99    1.69
   3   5   1   37.08    3.07
   3   5   1   41.64    3.22
   3   5   2    0.16    0.71
   3   5   2   -0.19    0.40
  -3  -5  -2   -0.18    0.40
   3   5   2    0.05    0.91
   3   5   2    0.46    0.76
   3   5   2   -0.17    0.81
   3   5   3   39.28    3.01
  -3  -5  -3   33.88    2.39
   3   5   3   37.18    1.71
   3   5   3   35.49    2.93
   3   5   3   33.64    2.68
   3   5   4  118.40    3.63
   3   5   4  109.40    5.13
   3   5   4  115.62    5.56
   3   5   4  115.80    5.43
  -3  -5  -4  106.63    5.08
   3   5   5   41.23    3.03
   3   5   5   42.40    2.99
   3   5   5   44.85    1.88
  -3  -5  -5   40.26    3.21
   3   5   5   45.57    3.25
   3   5   6   19.45    1.15
   3   5   6   19.52    1.26
  -3  -5  -6   18.57    2.38
   3   5   6   17.59    1.17
   3   5   6   20.23    2.06
   3   5   6   19.06    2.10
   3   5   7   -0.09    0.30
   3   5   7    0.05    0.50
   3   5   7    0.61    0.36
   3   5   7   -0.13    0.51
   3   5   7    0.33    0.37
   3   5   7    0.60    0.40
  -3  -5  -7    0.88    0.43
  -3  -5  -7    1.07    0.94
  -3  -5  -8    3.07    1.24
   3   5   8    3.18    0.56
   3   5   8    2.99    0.68
  -3  -5  -8    2.49    0.57
  -3  -5  -9  197.99    9.87
   3   5   9  201.05    5.94
  -3  -5  -9  194.79    6.27
   3   5   9  203.86    6.22
  -3  -5  -9  193.31    6.01
   3   5  10    0.08    0.38
  -3  -5 -10    1.90    0.70
   3   5  10    0.29    0.56
  -3  -5 -10   -0.27    0.95
  -3  -5 -10    0.52    0.68
  -3  -5 -11   16.51    2.68
   3   5  11   21.98    1.39
  -3  -5 -11   21.43    1.69
  -3  -5 -11   22.08    1.62
  -3  -5 -12    1.40    0.64
  -3  -5 -12    1.53    0.52
  -3  -5 -13    7.24    0.91
   3   5  13    5.92    0.77
  -3  -5 -13    5.14    0.73
   3   5  14    4.06    0.53
   3   5  14    3.75    0.56
  -3  -5 -14    3.71    0.52
   3   5  15    0.38    0.18
   3   5  15   -0.18    0.18
   3   5  15    0.44    0.24
   3   6 -11    2.74    0.39
   3   6 -11    3.32    0.44
   3   6 -11    3.48    0.47
   3   6 -10    0.00    0.38
   3   6 -10   -0.14    0.28
   3   6 -10    0.04    0.37
   3   6 -10    0.48    0.38
   3   6  -9   -0.23    0.52
   3   6  -9   -0.02    0.42
   3   6  -9   -0.46    0.45
   3   6  -9   -0.35    0.39
   3   6  -9    0.27    0.32
   3   6  -9    0.20    0.48
   3   6  -9    0.44    0.46
   3   6  -8    0.42    0.46
   3   6  -8    0.65    0.58
   3   6  -8    0.20    0.48
   3   6  -8    0.37    0.39
   3   6  -8    0.36    0.58
   3   6  -8   -0.21    0.38
   3   6  -8   -0.29    0.60
   3   6  -8   -0.01    0.33
   3   6  -8   -0.11    0.60
   3   6  -7   -0.07    0.39
   3   6  -7    0.90    0.99
   3   6  -7   -0.14    0.33
   3   6  -7    0.76    0.56
   3   6  -7    0.06    0.55
   3   6  -7    0.96    0.63
   3   6  -7   -0.11    0.42
   3   6  -7    0.19    0.45
   3   6  -7   -0.30    0.38
   3   6  -7    0.28    0.54
   3   6  -6    1.13    0.47
   3   6  -6    0.72    0.39
   3   6  -6    0.33    0.52
   3   6  -6    0.86    0.68
   3   6  -6    1.13    0.55
   3   6  -6    0.55    0.44
   3   6  -6    1.04    0.59
   3   6  -6    0.04    1.17
   3   6  -6    1.03    0.59
   3   6  -5    0.41    0.44
   3   6  -5    0.15    0.38
   3   6  -5    0.42    0.38
   3   6  -5    0.45    0.52
   3   6  -5    0.06    0.49
   3   6  -5   -1.02    1.14
   3   6  -5    0.44    0.51
   3   6  -5    0.10    0.47
   3   6  -4    0.93    0.49
   3   6  -4    0.48    0.45
   3   6  -4    0.28    0.47
   3   6  -4    0.54    0.35
   3   6  -4    0.74    0.45
   3   6  -4   -0.74    0.60
   3   6  -4    1.52    0.50
   3   6  -4    0.90    1.17
   3   6  -4    0.96    0.50
   3   6  -4    0.63    0.51
   3   6  -3    2.33    0.95
   3   6  -3    1.87    0.52
   3   6  -3    2.51    0.49
   3   6  -3    2.81    0.50
   3   6  -3    1.59    0.46
   3   6  -3    2.25    0.58
   3   6  -3    3.00    0.62
   3   6  -3    3.30    1.10
   3   6  -3    2.67    0.55
   3   6  -3    2.61    0.62
   3   6  -3    2.54    1.24
   3   6  -3    2.20    0.61
   3   6  -3    2.10    0.57
   3   6  -3    2.50    0.83
   3   6  -2    1.61    0.42
   3   6  -2    1.30    0.93
   3   6  -2    2.19    0.58
   3   6  -2    1.00    0.38
   3   6  -2    2.53    0.94
   3   6  -2    1.08    0.47
   3   6  -2    1.98    0.54
   3   6  -2    2.27    0.49
   3   6  -2    1.68    0.49
   3   6  -2    2.20    1.23
   3   6  -2    1.18    0.62
   3   6  -2    2.16    0.49
   3   6  -2    2.21    0.54
   3   6  -2    1.69    0.47
   3   6  -2    2.08    0.56
   3   6  -1   -0.65    0.37
   3   6  -1    0.23    0.80
   3   6  -1    0.01    0.35
   3   6  -1    0.37    0.42
   3   6  -1   -0.34    0.36
   3   6  -1   -0.31    0.29
   3   6  -1    0.15    0.31
   3   6  -1   -0.43    0.40
   3   6  -1   -0.38    0.40
   3   6  -1   -0.08    0.41
   3   6  -1   -0.13    0.95
   3   6  -1   -0.37    0.94
   3   6  -1    0.42    0.32
   3   6  -1   -0.53    0.98
   3   6  -1   -0.25    0.40
   3   6  -1   -0.52    0.43
   3   6   0    6.58    0.68
   3   6   0    6.63    0.69
   3   6   0    5.07    1.28
   3   6   0    5.42    0.65
   3   6   0    5.88    1.43
   3   6   0    7.38    1.54
   3   6   0    5.84    0.74
   3   6   0    6.20    0.69
   3   6   0    6.55    1.54
   3   6   1    0.15    0.45
   3   6   1    0.28    0.78
   3   6   1   -0.50    0.80
   3   6   1    0.12    0.84
   3   6   1   -0.11    0.97
   3   6   2    2.29    1.14
   3   6   2    0.85    0.57
   3   6   2    1.48    1.01
   3   6   2   -1.10    1.04
   3   6   2    0.96    1.11
   3   6   3   -0.85    1.05
   3   6   3    0.18    0.81
   3   6   3    0.48    0.47
  -3  -6  -3   -0.49    0.54
   3   6   3    0.25    0.87
   3   6   3   -0.10    0.29
  -3  -6  -4    0.35    0.72
   3   6   4    1.27    0.51
   3   6   4    0.86    0.77
   3   6   4    0.34    0.37
   3   6   4    0.07    0.80
   3   6   4    1.30    0.41
   3   6   4    0.71    0.35
   3   6   4    2.56    2.49
   3   6   4    0.71    0.36
   3   6   5    2.52    0.48
  -3  -6  -5    2.44    0.98
   3   6   5    3.40    0.59
   3   6   5    3.11    1.02
   3   6   5    3.25    0.53
   3   6   5    2.00    0.85
   3   6   5    2.00    0.48
   3   6   5    2.15    1.01
  -3  -6  -6    3.03    1.19
   3   6   6    3.14    1.11
   3   6   6    2.96    0.51
   3   6   6    3.04    0.94
   3   6   6    3.11    0.62
   3   6   6    2.00    0.49
   3   6   6    2.90    0.55
   3   6   6    3.79    0.60
   3   6   6    2.53    0.99
   3   6   6    2.82    0.50
   3   6   7   44.19    3.26
   3   6   7   49.44    2.06
  -3  -6  -7   43.98    3.99
   3   6   7   46.49    2.26
   3   6   7   42.99    2.03
   3   6   7   44.10    1.98
   3   6   7   46.61    3.51
  -3  -6  -7   47.06    2.14
   3   6   8    0.37    0.38
   3   6   8    0.80    0.56
  -3  -6  -8    1.11    1.00
  -3  -6  -8    0.17    0.38
   3   6   9   36.86    1.99
   3   6   9   33.01    1.72
  -3  -6  -9   35.46    3.97
   3   6   9   37.15    2.15
  -3  -6  -9   34.71    1.97
   3   6  10   28.62    1.88
   3   6  10   27.06    1.63
  -3  -6 -10   21.29    3.17
  -3  -6 -10   25.33    1.72
  -3  -6 -10   26.68    1.93
  -3  -6 -11    3.26    1.55
  -3  -6 -11    2.86    0.77
  -3  -6 -11    3.15    0.69
   3   6  11    1.79    0.48
  -3  -6 -12    9.22    0.96
  -3  -6 -12   10.77    1.16
  -3  -6 -13    1.30    0.52
  -3  -6 -13    0.60    0.35
   3   6  14    1.49    0.39
  -3  -6 -14    0.70    0.27
   3   6  15    7.24    0.50
   3   6  15    6.50    0.46
   3   7 -10   21.49    1.16
   3   7 -10   21.73    1.19
   3   7 -10   22.68    1.14
   3   7  -9   11.29    0.85
   3   7  -9   10.52    0.96
   3   7  -9   11.65    0.97
   3   7  -9   10.74    1.00
   3   7  -8   17.58    1.11
   3   7  -8   16.46    1.39
   3   7  -8   18.73    1.36
   3   7  -8   17.44    1.15
   3   7  -8   17.96    1.28
   3   7  -8   18.25    1.44
   3   7  -8   17.82    1.30
   3   7  -7    6.72    0.80
   3   7  -7    6.83    0.98
   3   7  -7    6.08    0.95
   3   7  -7    6.62    0.80
   3   7  -7    6.19    0.84
   3   7  -7    6.76    1.07
   3   7  -7    6.10    0.93
   3   7  -6   -0.43    0.45
   3   7  -6    0.98    0.42
   3   7  -6    0.64    0.65
   3   7  -6   -0.18    0.50
   3   7  -6    0.33    0.54
   3   7  -6    0.57    0.52
   3   7  -6    1.48    1.14
   3   7  -6    0.45    0.53
   3   7  -5    1.00    0.44
   3   7  -5   -0.27    0.53
   3   7  -5   -0.32    0.51
   3   7  -5    0.38    0.54
   3   7  -5    0.25    0.52
   3   7  -5    0.03    0.51
   3   7  -5    0.36    0.37
   3   7  -5    0.12    0.54
   3   7  -5    0.39    1.11
   3   7  -5    0.65    0.46
   3   7  -4    0.29    0.46
   3   7  -4   -0.13    0.49
   3   7  -4    0.17    0.35
   3   7  -4    0.48    0.57
   3   7  -4    0.11    0.34
   3   7  -4   -0.09    0.48
   3   7  -4    0.21    0.49
   3   7  -4   -0.67    0.90
   3   7  -4    0.38    0.50
   3   7  -4   -0.32    0.44
   3   7  -3    0.18    0.68
   3   7  -3    0.14    0.45
   3   7  -3    0.60    0.44
   3   7  -3    0.18    0.43
   3   7  -3   -0.45    0.39
   3   7  -3    0.73    0.44
   3   7  -3    1.00    0.56
   3   7  -3    0.31    0.36
   3   7  -3    0.01    0.42
   3   7  -3   -0.76    0.82
   3   7  -3    0.65    1.15
   3   7  -3   -0.14    0.64
   3   7  -3   -0.19    0.38
   3   7  -3    0.27    0.42
   3   7  -2   10.22    1.00
   3   7  -2    9.44    0.95
   3   7  -2   10.06    0.99
   3   7  -2   10.74    2.04
   3   7  -2    9.47    0.88
   3   7  -2   10.27    1.73
   3   7  -2    9.72    1.04
   3   7  -2    8.95    0.88
   3   7  -2    8.98    0.93
   3   7  -2    9.32    1.06
   3   7  -2    9.43    0.91
   3   7  -2   10.18    2.24
   3   7  -2    9.15    0.89
   3   7  -2    8.16    1.67
   3   7  -1    5.04    1.40
   3   7  -1    7.31    0.88
   3   7  -1    6.97    0.76
   3   7  -1    8.25    1.63
   3   7  -1    6.46    0.80
   3   7  -1    6.75    1.73
   3   7  -1    6.56    0.76
   3   7  -1    7.85    0.93
   3   7  -1    6.68    0.88
   3   7  -1    6.30    0.78
   3   7  -1    5.75    0.69
   3   7  -1    6.84    1.57
   3   7  -1    5.85    0.76
   3   7  -1    7.16    0.82
   3   7   0   -0.47    0.39
   3   7   0   -0.49    1.00
   3   7   0    0.24    0.37
   3   7   0   -0.25    0.38
   3   7   0    0.10    0.34
   3   7   0   -0.31    0.41
   3   7   0    0.71    1.12
   3   7   0   -0.51    1.14
   3   7   0    0.17    0.45
   3   7   0    0.59    0.41
   3   7   0   -0.18    0.38
   3   7   0   -0.39    0.39
   3   7   0   -0.95    0.87
   3   7   0    0.26    0.40
   3   7   0    0.24    0.27
   3   7   1   41.47    3.47
   3   7   1   36.77    1.99
   3   7   1   39.26    3.52
   3   7   1   36.91    1.72
   3   7   1   40.69    1.86
   3   7   1   39.34    1.92
   3   7   1   38.34    1.83
   3   7   1   40.59    3.87
   3   7   1   38.99    1.98
   3   7   1   38.23    1.72
   3   7   1   38.49    1.71
   3   7   1   36.71    1.75
   3   7   1   38.09    1.80
   3   7   1   36.76    3.56
   3   7   2   31.22    1.57
   3   7   2   32.72    3.21
   3   7   2   31.65    3.33
   3   7   2   35.96    3.26
   3   7   2   35.70    1.73
   3   7   2   30.14    1.64
   3   7   2   32.32    1.56
   3   7   2   34.20    3.43
   3   7   2   34.63    1.89
   3   7   3    4.35    1.20
   3   7   3    3.58    0.58
   3   7   3    3.24    1.16
   3   7   3    3.19    0.58
   3   7   3    2.81    1.25
   3   7   3    3.43    0.60
   3   7   3    3.21    0.68
   3   7   3    3.63    0.60
   3   7   4    2.26    1.06
   3   7   4    2.41    1.20
   3   7   4    1.95    0.48
   3   7   4    2.08    0.60
   3   7   4    1.59    0.43
   3   7   4    0.51    0.90
   3   7   4    1.57    0.47
   3   7   4    1.87    0.52
  -3  -7  -4    2.22    0.77
   3   7   5   49.01    2.13
   3   7   5   50.24    4.07
   3   7   5   52.02    2.34
   3   7   5   48.57    2.11
   3   7   5   51.11    3.85
   3   7   5   47.37    2.15
  -3  -7  -5   50.15    3.77
   3   7   5   51.72    4.02
  -3  -7  -6   26.72    3.01
   3   7   6   27.73    1.50
   3   7   6   30.93    1.70
   3   7   6   29.99    3.04
   3   7   6   28.19    2.79
   3   7   6   29.43    3.06
   3   7   6   28.03    1.57
   3   7   6   26.70    1.50
   3   7   7    2.60    0.54
  -3  -7  -7    3.70    1.34
   3   7   7    2.75    0.62
   3   7   7    2.11    0.93
   3   7   7    2.30    0.56
   3   7   7    2.69    0.50
   3   7   7    2.08    0.45
   3   7   7    1.85    0.50
   3   7   7    4.79    1.26
  -3  -7  -8   25.65    3.32
   3   7   8   25.13    1.73
  -3  -7  -8   26.19    1.62
   3   7   8   25.18    1.53
   3   7   9   42.22    1.99
  -3  -7  -9   37.43    4.19
   3   7   9   42.12    2.36
  -3  -7  -9   41.18    2.17
   3   7  10   46.83    2.29
  -3  -7 -10   41.00    4.38
  -3  -7 -10   49.28    2.62
  -3  -7 -10   43.20    2.25
   3   7  10   47.62    2.50
   3   7  11   10.89    0.99
  -3  -7 -11    9.81    1.18
   3   7  11   10.48    1.15
  -3  -7 -11    9.86    1.04
   3   7  12    3.82    0.55
  -3  -7 -12    3.22    0.68
  -3  -7 -12    3.73    0.62
  -3  -7 -13   13.14    1.06
  -3  -7 -13   12.04    0.88
  -3  -7 -14   12.37    0.84
   3   7  14   12.35    0.79
   3   7  14   11.99    0.80
   3   8 -10    0.82    0.21
   3   8  -9    0.66    0.31
   3   8  -9   -0.14    0.28
   3   8  -9    0.10    0.29
   3   8  -9    0.80    0.32
   3   8  -8   -0.02    0.41
   3   8  -8    0.86    0.40
   3   8  -8    0.87    0.35
   3   8  -8    0.90    0.45
   3   8  -8    1.18    0.49
   3   8  -7   -0.58    0.46
   3   8  -7   -0.33    0.48
   3   8  -7    0.83    0.54
   3   8  -7   -0.06    0.50
   3   8  -7    0.40    0.46
   3   8  -6   -0.14    0.53
   3   8  -6   -0.17    0.43
   3   8  -6   -0.44    0.51
   3   8  -6    0.65    0.36
   3   8  -6   -0.23    0.56
   3   8  -6    0.48    0.64
   3   8  -6    0.36    0.50
   3   8  -5    1.09    0.66
   3   8  -5    1.41    0.63
   3   8  -5    0.27    0.33
   3   8  -5    1.09    0.64
   3   8  -5    0.79    0.58
   3   8  -5    1.98    1.41
   3   8  -5    0.86    0.58
   3   8  -5    0.44    0.55
   3   8  -4    1.33    0.60
   3   8  -4    0.78    0.56
   3   8  -4    0.63    0.84
   3   8  -4    1.54    0.45
   3   8  -4    1.44    0.62
   3   8  -4    1.05    0.64
   3   8  -4    0.87    0.58
   3   8  -4    1.29    0.51
   3   8  -3    1.89    1.01
   3   8  -3    2.16    1.01
   3   8  -3    1.37    0.52
   3   8  -3    1.94    0.59
   3   8  -3    1.32    0.50
   3   8  -3    2.64    0.55
   3   8  -3    2.60    0.72
   3   8  -3    3.38    1.69
   3   8  -3    1.96    0.61
   3   8  -3    1.19    0.59
   3   8  -3    2.41    0.58
   3   8  -3    1.42    0.52
   3   8  -3    1.17    0.80
   3   8  -3    2.28    0.52
   3   8  -2    0.57    1.23
   3   8  -2    0.86    0.58
   3   8  -2   -0.11    0.89
   3   8  -2    0.24    0.88
   3   8  -2    0.84    0.59
   3   8  -2    0.79    0.39
   3   8  -2    0.45    0.50
   3   8  -2    0.51    0.42
   3   8  -2    0.28    0.39
   3   8  -2   -0.32    0.55
   3   8  -2   -0.09    0.45
   3   8  -2    0.61    0.55
   3   8  -2    0.78    0.98
   3   8  -2    0.30    0.42
   3   8  -1    1.43    0.54
   3   8  -1    2.29    0.68
   3   8  -1    2.14    0.54
   3   8  -1    1.73    0.53
   3   8  -1    1.94    0.65
   3   8  -1    2.99    1.35
   3   8  -1    2.37    0.53
   3   8  -1    2.00    0.60
   3   8  -1    2.61    0.70
   3   8  -1    2.20    1.10
   3   8  -1    1.94    1.11
   3   8  -1    3.10    1.29
   3   8  -1    2.81    0.54
   3   8  -1    1.29    0.50
   3   8   0    7.93    1.94
   3   8   0    8.20    1.04
   3   8   0    8.19    0.86
   3   8   0    8.35    0.95
   3   8   0    7.83    0.89
   3   8   0    7.59    0.86
   3   8   0    5.68    1.66
   3   8   0    5.76    1.65
   3   8   0    8.06    0.89
   3   8   0    9.15    1.74
   3   8   0    8.50    1.01
   3   8   0    9.43    0.92
   3   8   0    7.90    0.93
   3   8   0    7.16    0.80
   3   8   1   27.67    1.60
   3   8   1   34.56    3.62
   3   8   1   32.69    3.65
   3   8   1   27.32    3.09
   3   8   1   28.74    1.66
   3   8   1   27.04    1.78
   3   8   1   31.84    1.58
   3   8   1   29.66    3.51
   3   8   1   27.33    1.58
   3   8   1   26.28    1.52
   3   8   1   27.16    1.63
   3   8   2    1.28    1.04
   3   8   2    2.63    0.56
   3   8   2    1.91    1.08
   3   8   2    2.42    1.40
   3   8   2    2.82    0.58
   3   8   2    2.71    0.62
   3   8   2    2.70    1.17
   3   8   2    3.02    0.72
   3   8   2    3.59    0.57
   3   8   2    3.92    0.64
   3   8   3    1.93    1.21
   3   8   3    0.10    0.32
   3   8   3    0.91    0.62
   3   8   3    0.53    0.46
   3   8   3    0.65    1.08
   3   8   3    0.57    0.99
   3   8   3    0.50    0.39
   3   8   3    0.77    0.49
   3   8   3    0.93    0.48
   3   8   4    6.14    0.80
   3   8   4    4.38    1.35
   3   8   4    7.86    1.00
   3   8   4    6.36    1.65
   3   8   4    6.40    0.84
   3   8   4    5.67    0.72
   3   8   4    6.65    1.85
   3   8   5   -0.40    0.78
   3   8   5    0.33    0.39
   3   8   5    1.37    1.15
  -3  -8  -5   -1.06    0.85
   3   8   5    0.64    0.44
   3   8   5   -0.62    1.05
   3   8   5    0.28    0.39
   3   8   5   -0.12    0.50
   3   8   6    6.23    0.76
  -3  -8  -6    5.97    1.42
   3   8   6    6.81    0.90
   3   8   6    8.11    1.96
   3   8   6    5.90    1.52
   3   8   6    5.64    1.38
   3   8   6    6.37    0.75
   3   8   6    5.52    0.74
   3   8   7    0.72    0.93
  -3  -8  -7    1.02    0.88
   3   8   7    0.20    0.47
   3   8   7    0.99    0.44
   3   8   7    0.89    0.49
   3   8   7    0.52    0.43
   3   8   7   -0.32    0.69
   3   8   7    0.37    0.32
   3   8   7    1.04    0.46
   3   8   7   -0.77    0.92
  -3  -8  -8   12.48    2.41
   3   8   8   14.65    1.21
  -3  -8  -8   14.70    1.20
   3   8   8   15.41    1.37
   3   8   9   27.48    1.86
   3   8   9   24.90    1.51
  -3  -8  -9   24.04    3.25
  -3  -8  -9   25.43    1.61
   3   8  10    8.92    0.99
   3   8  10    8.31    1.03
   3   8  10    7.71    0.79
  -3  -8 -10    8.76    1.17
   3   8  11   15.79    1.16
  -3  -8 -11   16.09    1.42
  -3  -8 -11   15.64    1.17
   3   8  12   22.52    1.19
  -3  -8 -12   25.89    1.62
  -3  -8 -12   23.16    1.28
  -3  -8 -13   -0.11    0.33
  -3  -8 -14    2.16    0.34
   3   8  14    1.96    0.31
   3   8  14    1.68    0.29
   3   8  14    1.76    0.30
   3   9  -8   12.89    0.90
   3   9  -8   12.40    0.81
   3   9  -8   11.34    0.86
   3   9  -8   10.74    0.77
   3   9  -7    9.41    0.91
   3   9  -7    8.66    0.76
   3   9  -7    9.48    0.86
   3   9  -7    6.67    0.79
   3   9  -7    8.71    0.80
   3   9  -6   24.10    1.42
   3   9  -6   22.48    1.56
   3   9  -6   20.79    1.49
   3   9  -6   24.54    1.47
   3   9  -6   20.47    1.18
   3   9  -6   20.66    1.35
   3   9  -5   19.54    1.55
   3   9  -5   18.31    1.49
   3   9  -5   19.14    1.39
   3   9  -5   19.13    1.50
   3   9  -5   18.35    1.30
   3   9  -4    7.71    1.01
   3   9  -4    6.45    0.97
   3   9  -4    6.49    2.01
   3   9  -4    6.86    0.91
   3   9  -4    6.05    0.97
   3   9  -4    8.33    0.88
   3   9  -3    3.43    0.69
   3   9  -3    4.03    0.80
   3   9  -3    2.58    0.57
   3   9  -3    1.92    1.21
   3   9  -3    3.75    0.81
   3   9  -3    4.76    0.70
   3   9  -3    3.12    0.75
   3   9  -3    4.21    0.93
   3   9  -3    3.70    0.77
   3   9  -3    2.72    0.61
   3   9  -2    3.92    1.29
   3   9  -2    5.76    0.81
   3   9  -2    4.61    0.87
   3   9  -2    5.85    0.89
   3   9  -2    4.88    0.74
   3   9  -2    5.37    0.82
   3   9  -2    5.86    0.87
   3   9  -2    6.29    1.00
   3   9  -2    4.79    0.79
   3   9  -2    3.43    1.18
   3   9  -2    7.14    2.11
   3   9  -2    5.56    0.68
   3   9  -2    5.08    0.76
   3   9  -2    3.97    1.38
   3   9  -1   39.67    3.97
   3   9  -1   40.13    2.22
   3   9  -1   41.41    2.19
   3   9  -1   38.20    2.00
   3   9  -1   39.56    1.93
   3   9  -1   40.97    2.26
   3   9  -1   36.19    4.21
   3   9  -1   40.24    3.78
   3   9  -1   38.75    2.02
   3   9  -1   37.81    2.25
   3   9  -1   44.15    2.14
   3   9  -1   37.26    1.89
   3   9  -1   41.92    4.19
   3   9   0    7.44    1.04
   3   9   0    6.32    1.73
   3   9   0    8.50    1.85
   3   9   0    6.29    1.80
   3   9   0    8.47    0.95
   3   9   0    7.65    0.95
   3   9   0   10.08    2.34
   3   9   0    7.09    0.92
   3   9   0    7.73    0.86
   3   9   0    7.40    0.84
   3   9   1    0.24    0.82
   3   9   1    0.48    0.59
   3   9   1    0.22    0.51
   3   9   1    0.20    0.49
   3   9   1   -0.27    0.60
   3   9   1   -0.29    1.13
   3   9   1   -0.01    0.39
   3   9   1    0.15    0.34
   3   9   1   -0.43    1.11
   3   9   1   -0.56    1.20
   3   9   2   26.53    1.73
   3   9   2   26.73    3.50
   3   9   2   25.95    1.57
   3   9   2   26.81    1.60
   3   9   2   31.79    3.44
   3   9   2   23.38    3.11
   3   9   2   27.86    1.69
   3   9   2   27.83    1.73
   3   9   2   25.27    1.46
   3   9   2   28.45    1.96
   3   9   3    2.99    0.55
   3   9   3    2.31    0.75
   3   9   3    2.06    1.31
   3   9   3    3.46    1.58
   3   9   3    2.04    0.60
   3   9   3    2.77    0.66
   3   9   3    1.90    0.62
   3   9   3    1.47    0.93
   3   9   4    6.89    1.81
   3   9   4    5.34    0.87
   3   9   4    4.38    0.73
   3   9   4    5.06    0.79
   3   9   4    4.90    0.74
   3   9   4    4.02    1.41
   3   9   4    6.16    1.57
   3   9   5    0.60    0.56
   3   9   5    1.04    0.56
   3   9   5    0.37    1.00
   3   9   5   -0.14    0.95
   3   9   5    0.64    0.48
   3   9   5    0.44    1.06
   3   9   5    0.13    0.43
   3   9   6    4.15    0.76
   3   9   6    3.98    0.72
   3   9   6    3.30    0.64
   3   9   6    3.64    1.35
   3   9   6    3.92    0.63
   3   9   6    3.39    0.74
   3   9   6    3.92    1.37
   3   9   6    0.98    0.80
   3   9   7   15.77    1.18
   3   9   7   14.33    1.10
   3   9   7   14.96    1.18
   3   9   7   15.62    1.31
   3   9   7   16.00    2.45
   3   9   7   16.44    2.39
   3   9   7   15.81    1.40
   3   9   7   15.23    1.27
   3   9   8    1.18    0.45
   3   9   8    1.88    0.45
   3   9   8    1.92    0.47
   3   9   8    1.12    0.55
   3   9   8    2.16    0.71
  -3  -9  -8    1.92    0.54
   3   9   9   23.99    1.67
   3   9   9   20.21    1.32
  -3  -9  -9   20.78    1.37
   3   9  10    4.35    0.75
  -3  -9 -10    5.63    0.90
   3   9  10    5.05    0.64
  -3  -9 -10    5.92    0.70
   3   9  10    5.46    0.88
   3   9  11   44.03    2.00
   3   9  11   50.55    2.27
  -3  -9 -11   48.50    2.36
   3   9  12   86.51    2.69
  -3  -9 -12   87.09    3.01
  -3  -9 -13    7.19    0.65
   3   9  13    7.06    0.54
   3  10  -7    0.49    0.27
   3  10  -7   -0.01    0.26
   3  10  -7    0.65    0.25
   3  10  -6    1.38    0.41
   3  10  -6    1.37    0.43
   3  10  -6    0.89    0.33
   3  10  -5   -0.07    0.44
   3  10  -5    0.75    0.51
   3  10  -5   -0.26    0.33
   3  10  -5   -0.56    0.46
   3  10  -5    0.01    0.42
   3  10  -5   -0.05    0.32
   3  10  -4    0.94    0.58
   3  10  -4   -0.29    0.60
   3  10  -4   -0.05    0.48
   3  10  -4    0.05    0.40
   3  10  -4    0.28    0.39
   3  10  -4    0.08    0.50
   3  10  -3   -0.20    0.54
   3  10  -3    0.50    0.37
   3  10  -3    1.04    0.45
   3  10  -3   -0.74    0.57
   3  10  -3   -0.01    0.32
   3  10  -3   -0.10    0.35
   3  10  -2    1.02    0.57
   3  10  -2    0.85    0.48
   3  10  -2    1.44    0.56
   3  10  -2    0.38    0.40
   3  10  -2    1.59    0.53
   3  10  -2    0.92    0.42
   3  10  -1    3.99    0.77
   3  10  -1    2.14    1.21
   3  10  -1    3.28    0.53
   3  10  -1    3.35    1.19
   3  10  -1    3.13    0.63
   3  10  -1    4.48    0.79
   3  10  -1    3.74    1.54
   3  10  -1    3.42    0.71
   3  10  -1    2.50    1.19
   3  10  -1    2.50    0.69
   3  10   0    8.00    0.94
   3  10   0    7.51    1.70
   3  10   0    9.33    1.08
   3  10   0    9.29    2.17
   3  10   0    8.68    0.86
   3  10   0    9.76    2.03
   3  10   0   10.46    1.06
   3  10   0    7.28    0.88
   3  10   0    9.53    1.02
   3  10   0    8.40    2.09
   3  10   1    0.51    0.46
   3  10   1    0.02    0.71
   3  10   1   -0.85    1.04
   3  10   1    0.06    0.57
   3  10   1   -0.32    0.36
   3  10   1    0.48    0.60
   3  10   1    0.50    0.84
   3  10   1   -0.06    0.52
   3  10   1    0.17    0.89
   3  10   2    1.37    0.54
   3  10   2    0.99    1.31
   3  10   2    0.35    0.89
   3  10   2    0.97    0.58
   3  10   2    1.12    0.62
   3  10   2    0.84    1.11
   3  10   2    2.24    0.81
   3  10   2    1.48    0.64
   3  10   3   13.66    2.41
   3  10   3   14.35    1.41
   3  10   3   12.44    2.54
   3  10   3   14.16    2.44
   3  10   3   13.54    1.24
   3  10   3   13.93    1.10
   3  10   3   13.03    1.21
   3  10   3   13.62    1.23
   3  10   4   -0.57    0.97
   3  10   4   -0.13    0.59
   3  10   4   -0.65    1.00
   3  10   4    1.15    0.58
   3  10   4   -0.02    0.43
   3  10   4   -1.40    0.99
   3  10   4    0.55    0.61
   3  10   5    0.02    0.49
   3  10   5   -1.43    1.38
   3  10   5    0.53    0.56
   3  10   5    0.13    1.07
   3  10   5   -0.66    0.57
   3  10   5   -0.44    0.41
   3  10   5   -0.48    0.84
   3  10   6    3.25    0.69
   3  10   6    3.17    0.77
   3  10   6    3.51    0.70
   3  10   6    3.18    1.15
   3  10   6    3.31    0.61
   3  10   6    3.54    0.73
   3  10   6    4.53    1.40
   3  10   6    2.07    0.82
   3  10   7    8.15    1.24
   3  10   7    6.78    0.87
   3  10   7    6.66    0.87
   3  10   7    6.36    0.77
   3  10   7    7.10    0.96
   3  10   7    5.47    0.69
   3  10   8    5.31    0.90
   3  10   8    4.15    0.59
   3  10   8    6.69    0.79
   3  10   8    5.12    0.69
   3  10   8    4.21    0.56
   3  10   9    0.16    0.50
   3  10   9   -0.45    0.42
   3  10  10    0.25    0.41
   3  10  10   -0.03    0.27
  -3 -10 -10   -0.65    0.52
   3  10  10   -0.37    0.50
  -3 -10 -11   14.43    1.10
   3  10  11   12.89    0.90
   3  10  11   14.43    1.05
  -3 -10 -12    0.89    0.38
   3  11  -6    3.13    0.39
   3  11  -6    2.98    0.36
   3  11  -5    2.71    0.47
   3  11  -5    2.26    0.37
   3  11  -5    2.05    0.41
   3  11  -4    1.47    0.43
   3  11  -4    1.16    0.40
   3  11  -4    2.26    0.53
   3  11  -3    2.94    0.64
   3  11  -3    2.87    0.55
   3  11  -3    3.51    0.63
   3  11  -2    3.03    0.64
   3  11  -2    2.31    0.57
   3  11  -2    3.46    0.56
   3  11  -2    1.88    0.61
   3  11  -2    2.40    0.46
   3  11  -2    2.45    0.58
   3  11  -1    0.75    0.47
   3  11  -1    0.18    0.30
   3  11  -1    0.44    0.47
   3  11  -1   -0.63    0.44
   3  11  -1   -0.15    0.51
   3  11  -1    0.72    0.49
   3  11  -1   -0.48    0.51
   3  11   0    5.41    0.79
   3  11   0    5.02    0.79
   3  11   0    3.72    0.63
   3  11   0    3.58    0.75
   3  11   0    3.57    0.59
   3  11   0    4.52    0.80
   3  11   0    3.19    0.67
   3  11   1    0.24    0.30
   3  11   1    0.44    0.57
   3  11   1   -0.17    0.49
   3  11   1   -0.13    0.40
   3  11   1    0.18    0.51
   3  11   1    0.89    0.60
   3  11   2   18.92    1.53
   3  11   2   18.98    1.40
   3  11   2   18.48    1.44
   3  11   2   18.42    1.37
   3  11   2   16.34    1.17
   3  11   3    2.24    0.47
   3  11   3    1.24    0.64
   3  11   3    2.81    0.84
   3  11   3    1.83    0.69
   3  11   3    2.76    0.64
   3  11   4    2.18    0.73
   3  11   4    1.99    0.70
   3  11   4    1.04    0.55
   3  11   4    1.29    0.50
   3  11   5   94.00    3.42
   3  11   5   93.21    3.50
   3  11   5   87.99    3.27
   3  11   5   92.85    3.65
   3  11   5   95.77    3.41
   3  11   6    0.57    0.36
   3  11   6    0.86    0.46
   3  11   6    0.81    0.50
   3  11   6    1.47    0.58
   3  11   6    0.69    0.44
   3  11   6    0.16    0.45
   3  11   7    0.40    0.47
   3  11   7    0.71    0.47
   3  11   7    0.64    0.52
   3  11   7    1.36    0.45
   3  11   7    0.49    0.42
   3  11   8   10.09    0.80
   3  11   8    9.66    0.76
   3  11   8   11.85    1.06
   3  11   8   10.27    0.88
   3  11   9    6.18    0.75
   3  11   9    5.65    0.61
   3  11   9    5.28    0.69
  -3 -11 -10    0.15    0.36
   3  11  10   -0.03    0.21
   3  11  10   -0.04    0.31
   3  11  10    0.18    0.36
   3  11  11   12.61    0.73
  -3 -11 -11   13.69    0.89
   3  12  -4    6.24    0.50
   3  12  -4    6.67    0.56
   3  12  -4    5.21    0.44
   3  12  -3    2.27    0.43
   3  12  -3    1.63    0.31
   3  12  -3    1.86    0.38
   3  12  -2    0.22    0.33
   3  12  -2    1.15    0.40
   3  12  -2    1.11    0.31
  -3 -12   1    0.47    0.34
   3  12  -1    0.35    0.30
   3  12  -1    0.13    0.35
   3  12  -1    0.50    0.35
   3  12  -1    0.81    0.31
   3  12  -1    0.56    0.47
   3  12  -1    1.46    0.56
   3  12   0    0.49    0.37
   3  12   0    0.40    0.29
   3  12   0    0.12    0.39
   3  12   0    0.40    0.42
   3  12   0    0.91    0.49
   3  12   1   -0.15    0.34
   3  12   1   -0.27    0.42
   3  12   1    0.15    0.45
   3  12   1    0.47    0.34
   3  12   1   -0.64    0.48
   3  12   1    0.46    0.45
   3  12   2    2.91    0.69
   3  12   2    2.89    0.61
   3  12   2    2.65    0.57
   3  12   2    2.84    0.45
   3  12   2    2.69    0.61
   3  12   2    3.23    0.66
   3  12   3    5.59    0.79
   3  12   3    5.24    0.82
   3  12   3    6.11    0.79
   3  12   3    5.76    0.75
   3  12   3    4.82    0.75
   3  12   4   38.37    1.89
   3  12   4   38.18    1.87
   3  12   4   38.56    2.04
   3  12   4   43.53    1.97
   3  12   4   35.45    1.77
   3  12   5    0.90    0.44
   3  12   5    0.47    0.48
   3  12   5    0.82    0.42
   3  12   5    1.37    0.54
   3  12   5    1.87    0.57
   3  12   5    0.89    0.34
   3  12   6    5.09    0.65
   3  12   6    4.53    0.65
   3  12   6    4.94    0.67
   3  12   6    5.63    0.73
   3  12   6    4.70    0.50
   3  12   6    5.89    0.72
   3  12   7    0.69    0.38
   3  12   7    0.97    0.38
   3  12   7    0.86    0.37
   3  12   7    0.12    0.35
   3  12   7    0.89    0.39
   3  12   8    2.65    0.50
   3  12   8    2.46    0.45
   3  12   8    2.86    0.51
   3  12   8    1.81    0.29
   3  12   9   10.48    0.78
  -3 -12  -9   10.41    0.84
   3  12   9   11.06    0.79
   3  12   9    8.83    0.61
   3  12  10    0.23    0.22
   3  12  10    0.70    0.26
  -3 -12 -10    0.55    0.26
   3  13  -2    2.94    0.33
   3  13  -2    2.09    0.31
   3  13  -1    0.76    0.26
   3  13  -1    0.65    0.30
   3  13   0    0.47    0.28
   3  13   0   -0.04    0.31
   3  13   0   -0.10    0.21
   3  13   0   -0.24    0.25
   3  13   1    0.95    0.30
   3  13   1    1.01    0.37
   3  13   1    0.82    0.39
   3  13   1    1.92    0.43
   3  13   2   11.54    0.94
   3  13   2   15.68    0.97
   3  13   2   13.27    0.86
   3  13   2   11.86    0.87
   3  13   2   14.64    0.95
  -3 -13  -2   12.57    1.01
   3  13   3    7.15    0.67
   3  13   3    5.54    0.67
   3  13   3    8.16    0.74
   3  13   3    6.73    0.62
   3  13   3    7.79    0.73
   3  13   3    6.41    0.63
   3  13   4    0.89    0.40
   3  13   4    0.79    0.30
  -3 -13  -4    0.78    0.40
   3  13   4    0.72    0.40
   3  13   4    0.32    0.37
   3  13   4    0.92    0.36
   3  13   4    0.19    0.26
   3  13   5    0.87    0.35
   3  13   5    2.43    0.47
   3  13   5    1.27    0.38
   3  13   5    1.45    0.41
   3  13   5    1.25    0.28
   3  13   6    9.75    0.72
   3  13   6    8.55    0.65
   3  13   6    8.71    0.71
   3  13   6   10.35    0.76
   3  13   6    8.15    0.65
   3  13   7   19.92    0.88
   3  13   7   19.44    0.89
   3  13   7   24.98    1.13
   3  13   7   22.71    1.06
   3  13   7   25.19    1.12
   3  13   8    3.34    0.35
  -3 -13  -8    4.01    0.46
   3  13   8    3.40    0.38
   3  13   8    3.84    0.42
   3  14   3   -0.06    0.18
   3  14   3    0.68    0.23
   3  14   4    3.65    0.35
   3  14   4    4.08    0.38
   4 -12  -5    2.51    0.33
  -4  12   4    3.11    0.35
   4 -12  -4    3.28    0.36
   4 -12  -4    3.12    0.34
   4 -12  -3    3.49    0.41
   4 -12  -3    4.24    0.43
  -4  12   2    0.10    0.27
   4 -12  -2    0.42    0.29
   4 -12  -2    0.35    0.26
  -4  12   1    0.04    0.29
   4 -12  -1    0.53    0.28
   4 -12  -1    0.29    0.26
   4 -12   0   12.34    0.78
  -4  12   0   13.31    0.78
   4 -12   0   12.68    0.79
  -4  12  -1   12.23    0.69
   4 -12   1   11.44    0.68
   4 -12   1   10.30    0.66
  -4  12  -2    9.99    0.65
   4 -11  -7   13.84    0.79
   4 -11  -7   15.82    0.87
   4 -11  -7   16.50    0.94
   4 -11  -6   58.03    2.05
   4 -11  -6   51.76    1.85
  -4  11   5   37.14    1.45
   4 -11  -5   34.34    1.43
   4 -11  -5   35.78    1.47
   4 -11  -5   38.33    1.58
  -4  11   4   48.32    1.85
   4 -11  -4   46.91    2.09
   4 -11  -4   48.14    2.23
   4 -11  -4   44.23    1.85
  -4  11   4   48.23    2.07
   4 -11  -4   47.31    1.82
   4 -11  -4   45.92    1.87
  -4  11   3    5.68    0.77
   4 -11  -3    5.34    0.77
   4 -11  -3    5.29    0.59
   4 -11  -3    4.61    0.61
   4 -11  -3    4.80    0.78
  -4  11   3    4.71    0.61
  -4  11   2   17.72    1.29
  -4  11   2   20.23    1.22
   4 -11  -2   20.01    1.42
   4 -11  -2   21.41    1.18
   4 -11  -2   19.49    1.23
   4 -11  -2   18.05    1.48
  -4  11   1    0.54    0.41
   4 -11  -1    0.41    0.43
   4 -11  -1    1.17    0.36
   4 -11  -1    0.33    0.49
  -4  11   1    0.45    0.45
   4 -11  -1    1.20    0.47
  -4  11   1    0.51    0.44
  -4  11   0    7.36    0.85
  -4  11   0    8.87    0.80
   4 -11   0    6.93    0.94
   4 -11   0    6.88    0.70
   4 -11   0    7.48    0.80
   4 -11   0    6.51    0.82
  -4  11   0    7.55    0.79
  -4  11  -1   47.36    1.87
  -4  11  -1   43.82    2.05
   4 -11   1   45.92    1.89
   4 -11   1   40.61    2.15
   4 -11   1   40.98    1.79
   4 -11   1   42.47    2.02
  -4  11  -1   46.16    2.02
  -4  11  -2    5.89    0.50
   4 -11   2    6.28    0.78
  -4  11  -2    5.79    0.69
  -4  11  -2    7.55    0.67
   4 -11   2    6.17    0.68
   4 -11   2    6.65    0.65
  -4  11  -2    7.44    0.75
   4 -11   2    7.49    0.67
   4 -11   2    5.76    0.61
  -4  11  -3   11.75    0.72
  -4  11  -3   12.65    0.76
   4 -11   3   12.82    0.84
   4 -11   3   13.25    0.79
  -4  11  -3   13.37    0.95
   4 -11   3   12.74    0.76
  -4  11  -4    7.68    0.56
   4 -11   4    6.98    0.56
  -4  11  -5    9.57    0.57
  -4  11  -5   10.51    0.68
   4 -10  -9    1.52    0.26
   4 -10  -9    1.13    0.30
   4 -10  -8    0.18    0.21
   4 -10  -8    0.50    0.31
   4 -10  -8    0.05    0.24
   4 -10  -8    0.03    0.32
   4 -10  -7    1.26    0.40
   4 -10  -7    1.80    0.41
   4 -10  -6   33.22    1.62
  -4  10   6   35.55    1.43
   4 -10  -6   32.11    1.40
   4 -10  -6   34.55    1.43
   4 -10  -6   37.18    1.71
  -4  10   5    0.72    0.33
  -4  10   5    1.62    0.53
  -4  10   5    0.50    0.34
   4 -10  -5    0.37    0.31
   4 -10  -5    0.52    0.33
   4 -10  -5    0.86    0.40
   4 -10  -5    0.50    0.46
  -4  10   4    0.60    0.46
   4 -10  -4    0.34    0.41
  -4  10   4    1.39    0.48
   4 -10  -4    0.64    0.57
   4 -10  -4    1.57    0.50
   4 -10  -4    0.85    0.53
   4 -10  -3    2.07    0.65
   4 -10  -3    1.57    0.74
  -4  10   3    2.88    0.68
   4 -10  -3    3.42    0.66
   4 -10  -3    2.55    0.53
   4 -10  -2   11.87    1.03
   4 -10  -2   11.09    1.32
  -4  10   2   13.93    1.27
   4 -10  -2   12.62    1.13
  -4  10   2   13.15    1.16
   4 -10  -2   12.83    1.28
  -4  10   1   15.90    1.42
   4 -10  -1   17.81    1.29
   4 -10  -1   16.59    1.60
   4 -10  -1   17.42    1.33
   4 -10  -1   18.67    1.55
  -4  10   1   18.18    1.37
   4 -10   0   14.41    1.49
   4 -10   0   18.96    1.38
   4 -10   0   15.95    1.25
  -4  10   0   16.84    1.38
   4 -10   0   15.83    1.41
  -4  10   0   18.90    1.41
  -4  10  -1   35.97    1.59
   4 -10   1   34.57    2.20
   4 -10   1   41.44    1.98
  -4  10  -1   34.64    2.02
   4 -10   1   35.78    2.10
  -4  10  -1   39.26    2.05
  -4  10  -2    9.37    0.80
  -4  10  -2    8.50    0.95
   4 -10   2    6.64    0.88
  -4  10  -2    9.00    0.85
   4 -10   2    9.36    0.93
   4 -10   2    7.95    1.02
  -4  10  -2    9.42    1.00
  -4  10  -3   25.28    1.35
  -4  10  -3   28.66    1.43
   4 -10   3   25.82    1.68
   4 -10   3   25.20    1.52
   4 -10   3   28.02    1.45
  -4  10  -3   26.91    1.60
  -4  10  -3   25.64    1.53
  -4  10  -4    6.11    0.66
  -4  10  -4    6.63    0.80
   4 -10   4    6.06    0.59
   4 -10   4    5.53    0.55
  -4  10  -5    0.29    0.34
   4 -10   5    0.37    0.25
  -4  10  -5   -0.05    0.36
  -4  10  -6    1.90    0.38
   4 -10   6    1.26    0.27
  -4  10  -6    1.74    0.37
  -4  10  -7    0.77    0.23
  -4  10  -7    1.22    0.29
   4  -9 -10    0.21    0.23
   4  -9 -10    0.30    0.25
   4  -9 -10    0.48    0.26
   4  -9  -9   39.26    1.70
   4  -9  -9   36.75    1.56
   4  -9  -9   39.38    1.76
   4  -9  -8   24.59    1.41
   4  -9  -8   23.35    1.33
   4  -9  -8   24.95    1.50
   4  -9  -7    8.64    0.94
   4  -9  -7    7.83    0.84
  -4   9   6  138.03    4.33
   4  -9  -6  136.14    4.56
   4  -9  -6  144.36    4.50
   4  -9  -6  134.98    4.08
  -4   9   6  132.05    4.01
   4  -9  -6  142.10    4.11
   4  -9  -6  133.71    4.42
  -4   9   5   49.91    2.40
   4  -9  -5   49.91    2.60
   4  -9  -5   54.08    2.43
   4  -9  -5   53.97    2.26
   4  -9  -5   51.87    2.53
   4  -9  -4    2.17    0.81
   4  -9  -4    2.60    0.63
   4  -9  -4    1.33    0.68
   4  -9  -4    1.20    0.49
   4  -9  -3   36.70    4.20
   4  -9  -3   33.14    2.31
   4  -9  -3   34.57    1.94
   4  -9  -3   38.41    2.30
  -4   9   3   37.25    3.81
   4  -9  -3   36.08    1.98
  -4   9   3   35.61    2.10
   4  -9  -2   33.69    4.21
   4  -9  -2   40.91    2.12
  -4   9   2   32.89    3.64
   4  -9  -2   36.27    2.03
  -4   9   2   32.64    1.99
   4  -9  -2   34.90    2.26
  -4   9   1    1.77    1.43
   4  -9  -1    3.14    0.76
  -4   9   1    3.32    0.71
   4  -9  -1    3.33    0.85
   4  -9  -1    4.51    1.71
  -4   9   0  163.11    8.53
   4  -9   0  156.07    9.22
   4  -9   0  157.90    5.12
  -4   9   0  155.81    5.21
   4  -9   0  152.18    5.45
  -4   9  -1    6.35    1.61
   4  -9   1    3.86    0.91
   4  -9   1    4.42    0.90
   4  -9   1    4.81    0.58
   4  -9   1    5.07    1.68
   4  -9   1    3.69    0.75
  -4   9  -1    5.09    0.91
   4  -9   1    5.18    0.64
   4  -9   2    6.89    0.98
   4  -9   2    6.09    1.01
   4  -9   2    7.29    0.87
  -4   9  -2    6.41    0.94
   4  -9   2    5.67    0.64
  -4   9  -3   52.66    2.52
   4  -9   3   51.22    2.70
   4  -9   3   55.22    2.35
  -4   9  -3   53.27    2.57
   4  -9   3   53.15    2.55
   4  -9   3   53.25    2.11
   4  -9   4   28.95    1.81
  -4   9  -4   28.31    1.66
  -4   9  -4   29.07    1.49
   4  -9   4   32.59    1.58
   4  -9   4   28.99    1.68
  -4   9  -4   32.82    1.89
  -4   9  -5    4.87    0.69
  -4   9  -5    4.38    0.82
  -4   9  -6   28.45    1.47
  -4   9  -6   28.92    1.62
  -4   9  -7    5.96    0.64
  -4   9  -7    5.47    0.65
  -4   9  -8    2.17    0.37
  -4   9  -8    2.59    0.43
   4  -8 -11    1.11    0.27
   4  -8 -11    1.39    0.30
   4  -8 -11    1.51    0.29
   4  -8 -10    4.75    0.62
   4  -8 -10    5.07    0.56
   4  -8 -10    4.42    0.62
   4  -8  -9   18.06    1.23
   4  -8  -9   17.76    1.20
   4  -8  -9   18.21    1.29
   4  -8  -8    2.73    0.66
   4  -8  -8    3.50    0.72
   4  -8  -8    3.02    0.69
   4  -8  -7   96.53    3.57
   4  -8  -6   43.56    2.21
  -4   8   6   40.25    1.99
   4  -8  -6   40.48    2.21
   4  -8  -6   38.48    1.84
   4  -8  -6   42.37    1.87
   4  -8  -6   42.47    2.14
   4  -8  -5   94.57    3.74
   4  -8  -5   94.17    3.90
   4  -8  -5   94.07    6.56
   4  -8  -5   96.62    6.59
   4  -8  -5   98.25    3.44
   4  -8  -5   95.87    3.67
  -4   8   5   96.12    5.88
   4  -8  -4   79.56    6.18
  -4   8   4   80.78    5.52
   4  -8  -4   80.05    3.49
   4  -8  -4   74.88    5.65
   4  -8  -4   77.94    3.24
   4  -8  -4   76.73    3.58
   4  -8  -4   83.41    3.15
  -4   8   3  112.52    6.74
   4  -8  -3  111.62    7.56
   4  -8  -3  109.58    4.04
   4  -8  -3  111.43    6.65
   4  -8  -3  112.78    4.37
   4  -8  -3  108.74    3.92
  -4   8   3  104.20    4.01
  -4   8   2    1.94    0.97
   4  -8  -2    2.18    0.52
   4  -8  -2    1.57    1.38
   4  -8  -2    1.87    0.58
   4  -8  -2    1.85    0.60
  -4   8   2    2.78    0.68
   4  -8  -2    2.37    0.81
  -4   8   1   12.80    2.37
   4  -8  -1   10.33    2.41
   4  -8  -1   10.38    1.33
   4  -8  -1   10.33    0.96
   4  -8  -1   11.60    1.15
  -4   8   1   10.33    1.12
   4  -8   0    6.51    2.11
  -4   8   0    3.62    1.55
   4  -8   0    4.28    0.64
   4  -8   0    3.47    0.76
   4  -8   0    4.50    0.69
   4  -8   0    3.53    0.89
   4  -8   1   -1.13    1.14
   4  -8   1   -0.12    0.57
   4  -8   1    0.30    0.36
  -4   8  -1    1.32    1.15
   4  -8   1    0.34    0.38
   4  -8   1    0.09    0.49
  -4   8  -1    0.14    0.46
  -4   8  -2    0.80    0.96
   4  -8   2    0.69    0.75
   4  -8   2    1.72    0.68
  -4   8  -2    0.00    0.57
   4  -8   2    1.15    0.38
   4  -8   2    0.51    1.05
   4  -8   2    1.16    0.57
   4  -8   2    1.45    0.46
  -4   8  -3   19.36    2.64
   4  -8   3   17.59    2.82
   4  -8   3   17.25    1.62
   4  -8   3   17.31    1.27
   4  -8   3   18.42    1.48
  -4   8  -3   17.42    1.45
   4  -8   3   15.99    1.16
  -4   8  -4    0.46    0.80
  -4   8  -4    0.65    0.62
   4  -8   4   -0.43    0.52
   4  -8   4    0.36    0.37
   4  -8   4    1.35    0.57
   4  -8   4    0.07    0.40
  -4   8  -5   49.26    2.27
   4  -8   5   51.46    2.12
   4  -8   5   49.06    2.09
   4  -8   5   50.78    2.40
  -4   8  -5   51.77    2.58
   4  -8   5   54.69    2.22
  -4   8  -6    9.42    1.07
   4  -8   6    9.36    0.83
   4  -8   7    2.41    0.42
  -4   8  -7    2.80    0.66
  -4   8  -8    1.23    0.44
  -4   8  -8    0.71    0.43
  -4   8  -9    1.31    0.41
  -4   8  -9    2.02    0.36
   4  -8  10   40.20    1.37
  -4   8 -10   39.30    1.42
   4  -7 -12    7.07    0.51
   4  -7 -11   23.38    1.23
   4  -7 -11   21.44    1.18
   4  -7 -11   21.53    1.13
   4  -7 -10   11.42    1.01
   4  -7 -10   11.88    0.96
   4  -7 -10   11.76    1.04
   4  -7  -9   89.41    3.31
   4  -7  -9   81.02    3.15
   4  -7  -9   85.40    3.34
   4  -7  -8    1.03    0.61
   4  -7  -8    0.72    0.55
   4  -7  -8    0.67    0.51
   4  -7  -7   60.19    2.74
   4  -7  -7   64.24    5.63
   4  -7  -6  172.09    9.56
   4  -7  -6  172.18    5.52
   4  -7  -6  178.44    5.04
   4  -7  -6  169.91    5.37
   4  -7  -6  165.22    4.98
   4  -7  -6  168.49    5.54
  -4   7   5  150.20    7.50
   4  -7  -5  144.10    8.22
   4  -7  -5  155.06    5.14
   4  -7  -5  157.05    8.86
   4  -7  -5  152.24    4.74
   4  -7  -5  146.25    5.24
   4  -7  -5  158.79    5.17
   4  -7  -4  326.26   13.47
  -4   7   4  322.11   12.29
   4  -7  -4  311.77    9.26
   4  -7  -4  289.13   12.75
   4  -7  -4  314.56    8.88
   4  -7  -4  318.82    8.59
   4  -7  -4  333.29    9.14
   4  -7  -3  311.36    8.73
   4  -7  -3  308.37   13.13
   4  -7  -3  290.23    8.04
   4  -7  -3  287.58    8.30
   4  -7  -3  300.02   12.14
   4  -7  -3  298.39    8.14
  -4   7   3  284.58    8.28
   4  -7  -2    1.46    0.81
   4  -7  -2    0.23    0.36
   4  -7  -2    0.22    1.10
   4  -7  -2    2.60    0.85
  -4   7   2    0.27    0.49
   4  -7  -1    0.39    0.64
   4  -7  -1    1.00    0.44
   4  -7  -1   -0.53    1.04
   4  -7  -1    0.45    0.42
  -4   7   1    0.52    0.40
   4  -7   0   56.01    2.89
   4  -7   0   60.47    2.47
  -4   7   0   60.73    2.71
   4  -7   0   60.83    2.50
   4  -7   0   54.80    5.08
   4  -7   1    1.86    0.43
   4  -7   1    1.53    0.44
   4  -7   1    1.77    0.75
  -4   7  -1    2.23    0.62
   4  -7   1    0.99    0.95
   4  -7   2   48.37    4.63
   4  -7   2   50.53    2.15
   4  -7   2   49.40    2.59
   4  -7   2   52.78    2.35
  -4   7  -2   47.87    2.46
   4  -7   2   50.80    2.27
  -4   7  -3   15.83    2.54
   4  -7   3   13.26    1.02
   4  -7   3   15.86    1.39
   4  -7   3   13.20    1.36
   4  -7   3   14.41    1.15
   4  -7   3   14.28    2.45
  -4   7  -3   13.49    1.28
   4  -7   3   14.03    1.14
  -4   7  -4    9.54    1.82
   4  -7   4   10.02    1.21
   4  -7   4   11.78    1.04
   4  -7   4    7.61    1.81
  -4   7  -4   11.60    1.19
   4  -7   4   11.03    1.04
   4  -7   4   10.75    1.09
   4  -7   5   47.45    2.04
   4  -7   5   43.52    2.15
  -4   7  -5   42.34    2.38
   4  -7   5   44.53    2.16
   4  -7   5   43.04    2.27
  -4   7  -6   48.68    2.51
   4  -7   6   48.55    2.22
   4  -7   7    0.24    0.32
  -4   7  -7    0.74    0.34
  -4   7  -7    1.05    0.51
   4  -7   8    2.02    0.46
  -4   7  -8    1.37    0.56
  -4   7  -8    1.41    0.41
  -4   7  -9   64.54    2.61
  -4   7  -9   61.82    2.21
   4  -7   9   61.02    2.17
  -4   7 -10   18.18    0.93
  -4   7 -10   16.50    1.06
  -4   7 -10   15.52    0.83
   4  -7  11    3.96    0.38
  -4   7 -11    4.26    0.42
   4  -6 -12   14.26    0.82
   4  -6 -12   14.17    0.77
   4  -6 -11   39.83    1.79
   4  -6 -11   34.15    1.61
   4  -6 -11   36.26    1.73
   4  -6 -10   19.63    1.37
   4  -6 -10   19.97    1.43
   4  -6 -10   22.36    1.46
   4  -6  -9    1.22    0.61
   4  -6  -9    0.84    0.53
   4  -6  -9    0.83    0.53
   4  -6  -8    0.75    1.25
   4  -6  -8    0.74    0.61
   4  -6  -8    0.13    0.48
   4  -6  -8    0.06    0.57
   4  -6  -7   10.69    1.17
   4  -6  -7    9.56    2.28
   4  -6  -6   59.42    5.32
   4  -6  -6   60.95    2.50
   4  -6  -6   58.05    2.30
   4  -6  -6   56.02    2.55
   4  -6  -5  158.15    8.26
  -4   6   5  165.15    7.56
   4  -6  -5  147.64    8.64
   4  -6  -5  161.38    5.38
   4  -6  -5  159.50    4.83
   4  -6  -5  163.62    5.31
   4  -6  -5  166.04    5.22
   4  -6  -4   52.22    4.65
   4  -6  -4   52.48    2.28
   4  -6  -4   50.23    2.62
   4  -6  -4   53.02    2.35
   4  -6  -4   51.25    2.46
   4  -6  -4   54.17    4.66
   4  -6  -4   56.34    2.62
   4  -6  -3  262.31   11.34
   4  -6  -3  258.66    7.11
   4  -6  -3  247.74    7.31
   4  -6  -3  270.01    7.60
   4  -6  -3  256.58    7.10
  -4   6   3  249.09    7.28
   4  -6  -3  259.23   10.98
   4  -6  -2    9.08    0.89
   4  -6  -2    8.34    1.98
   4  -6  -2    8.87    1.78
  -4   6   2   10.48    1.02
   4  -6  -2   10.92    1.19
   4  -6  -2    9.77    0.92
   4  -6  -1    0.33    0.55
   4  -6  -1    0.51    0.36
   4  -6  -1    0.77    0.37
   4  -6  -1    0.72    0.94
  -4   6   1    0.95    0.43
   4  -6  -1    0.43    1.21
   4  -6   0    2.50    1.02
   4  -6   0    1.32    0.41
   4  -6   0   -0.28    1.31
  -4   6   0    1.95    0.54
   4  -6   0    1.48    0.67
   4  -6   0    1.77    0.45
   4  -6   1    1.50    0.45
   4  -6   1    1.01    0.38
   4  -6   1    0.90    0.35
   4  -6   1    1.63    1.22
  -4   6  -1    1.89    0.53
   4  -6   1    1.62    0.64
   4  -6   2   11.28    0.98
   4  -6   2   13.71    1.04
   4  -6   2   11.71    1.16
  -4   6  -2   11.11    1.05
   4  -6   2   11.21    0.97
   4  -6   2   10.98    0.91
   4  -6   2   11.62    2.27
   4  -6   3    4.71    0.70
   4  -6   3    4.79    0.69
   4  -6   3    4.10    1.50
   4  -6   3    4.86    0.92
   4  -6   3    4.98    0.65
   4  -6   3    5.48    0.72
   4  -6   3    5.24    0.73
  -4   6  -3    4.36    0.74
   4  -6   3    3.65    0.75
   4  -6   4   86.64    3.18
   4  -6   4   88.14    3.06
   4  -6   4   85.08    3.34
   4  -6   4   83.96    5.76
   4  -6   4   80.58    3.48
   4  -6   4   85.85    3.13
  -4   6  -4   84.79    3.46
   4  -6   4   90.53    3.30
   4  -6   4   84.78    3.26
  -4   6  -5   25.11    2.73
   4  -6   5   26.79    1.64
   4  -6   5   26.80    1.50
   4  -6   5   27.67    3.08
   4  -6   5   27.63    1.45
   4  -6   5   25.46    1.73
   4  -6   5   28.35    1.63
   4  -6   5   25.75    1.46
  -4   6  -5   24.68    1.76
   4  -6   6    9.58    0.96
  -4   6  -6    9.81    1.16
   4  -6   7   -0.05    0.40
  -4   6  -7    0.63    0.55
   4  -6   8    1.88    0.51
  -4   6  -8    1.70    0.67
   4  -6   9    7.33    0.70
  -4   6  -9    6.64    0.93
  -4   6 -10   11.37    0.85
  -4   6 -10   11.61    1.06
  -4   6 -10   11.44    0.89
  -4   6 -11   26.29    1.32
  -4   6 -11   25.62    1.15
   4  -6  11   22.76    1.01
   4  -5 -12    4.04    0.46
   4  -5 -12    4.29    0.56
   4  -5 -12    3.24    0.46
   4  -5 -11    4.53    0.71
   4  -5 -11    4.85    0.67
   4  -5 -11    4.10    0.60
   4  -5 -10   25.99    1.63
   4  -5 -10   24.40    1.60
   4  -5 -10   25.13    1.67
   4  -5  -9   37.93    2.11
   4  -5  -9   41.04    2.18
   4  -5  -9   38.36    1.92
   4  -5  -9   36.10    2.11
   4  -5  -8   18.76    1.35
   4  -5  -8   20.83    1.56
   4  -5  -8   15.83    1.18
   4  -5  -8   18.38    1.49
   4  -5  -8   19.00    1.55
   4  -5  -7   19.88    3.15
   4  -5  -7   23.01    1.65
   4  -5  -7   25.66    1.72
   4  -5  -6   -0.42    1.15
   4  -5  -6    0.67    0.36
   4  -5  -6    0.42    0.41
   4  -5  -6    0.75    0.49
   4  -5  -5   47.58    4.58
   4  -5  -5   50.99    2.43
   4  -5  -5   54.23    2.37
   4  -5  -5   51.09    2.12
   4  -5  -5   50.76    2.45
   4  -5  -5   55.39    4.27
   4  -5  -4  231.45    7.02
   4  -5  -4  250.77    6.69
   4  -5  -4  217.42   10.30
   4  -5  -4  228.74    6.50
   4  -5  -4  246.91   10.36
   4  -5  -4  238.76    6.86
   4  -5  -4  244.58    6.93
   4  -5  -3    0.57    0.37
   4  -5  -3    0.64    0.91
   4  -5  -3    0.48    0.34
   4  -5  -3    1.66    1.21
   4  -5  -3    0.22    0.34
  -4   5   3    0.68    0.37
   4  -5  -3    0.64    0.53
   4  -5  -2  230.35    6.33
   4  -5  -2  228.20    9.41
   4  -5  -2  230.63   10.00
   4  -5  -2  233.11    6.39
  -4   5   2  221.64    6.43
   4  -5  -2  229.62    6.37
   4  -5  -2  240.31    6.79
   4  -5  -1  177.75    7.61
   4  -5  -1  173.23    8.42
   4  -5  -1  174.19    5.03
   4  -5  -1  177.68    5.06
  -4   5   1  168.30    5.14
   4  -5  -1  177.77    5.09
   4  -5  -1  173.88    5.44
   4  -5   0   85.86    2.93
   4  -5   0   82.54    2.85
   4  -5   0   79.11    5.42
  -4   5   0   79.57    2.97
   4  -5   0   81.99    2.92
   4  -5   0   77.73    3.15
   4  -5   0   86.27    4.60
   4  -5   1   12.16    0.97
   4  -5   1   12.35    1.13
   4  -5   1   11.38    0.95
   4  -5   1   11.93    0.92
   4  -5   1   12.05    0.96
   4  -5   1   12.65    2.24
  -4   5  -1   12.25    1.00
   4  -5   2   80.10    2.82
   4  -5   2   80.35    2.93
   4  -5   2   82.47    5.40
   4  -5   2   75.83    2.85
   4  -5   2   84.35    2.92
  -4   5  -2   75.53    2.97
   4  -5   2   80.26    2.92
   4  -5   2   79.38    3.13
   4  -5   3   87.64    5.58
   4  -5   3   91.49    3.20
   4  -5   3   79.43    3.36
   4  -5   3   84.43    3.02
   4  -5   3   91.94    3.12
  -4   5  -3   86.10    3.26
   4  -5   3   85.81    3.26
   4  -5   3   85.95    3.07
   4  -5   4   32.59    1.79
   4  -5   4   33.61    1.70
   4  -5   4   31.11    1.88
   4  -5   4   34.16    1.65
  -4   5  -4   31.19    1.82
   4  -5   4   32.76    1.65
   4  -5   4   32.33    1.77
   4  -5   4   29.55    3.13
   4  -5   5   19.07    1.25
   4  -5   5   20.39    1.45
  -4   5  -5   18.86    1.38
   4  -5   5   19.67    1.24
   4  -5   5   18.12    1.35
   4  -5   5   19.75    2.46
   4  -5   5   18.48    1.18
  -4   5  -5   19.54    1.48
   4  -5   5   18.96    1.31
   4  -5   6   94.15    3.53
  -4   5  -6   92.72    3.59
   4  -5   6   96.75    3.28
   4  -5   6   92.57    3.26
  -4   5  -6   94.28    3.76
   4  -5   7    0.14    0.41
  -4   5  -7   -0.58    0.71
   4  -5   7    0.06    0.27
  -4   5  -7   -0.30    0.51
  -4   5  -7    0.00    0.49
   4  -5   8   17.42    1.28
  -4   5  -8   17.00    1.41
  -4   5  -8   16.48    1.46
  -4   5  -9    2.04    0.66
  -4   5  -9    1.60    0.66
   4  -5   9    1.81    0.52
   4  -5  10   53.17    2.12
  -4   5 -10   56.06    2.42
  -4   5 -10   55.62    2.55
  -4   5 -11   -0.09    0.34
  -4   5 -11    0.32    0.41
   4  -5  12    0.68    0.25
  -4   5 -12   -0.07    0.33
  -4   5 -12    0.98    0.32
   4  -5  12    0.76    0.25
   4  -4 -13    0.05    0.18
   4  -4 -13   -0.08    0.22
   4  -4 -13    0.10    0.16
   4  -4 -12   22.85    1.22
   4  -4 -12   21.13    1.04
   4  -4 -11   22.96    1.44
   4  -4 -11   23.64    1.48
   4  -4 -11   21.04    1.30
   4  -4 -10   17.87    1.42
   4  -4 -10   15.52    1.34
   4  -4 -10   17.17    1.39
   4  -4  -9  254.47    7.23
   4  -4  -9  251.72    7.48
   4  -4  -9  250.54    7.48
   4  -4  -9  252.21    7.52
   4  -4  -9  277.29   12.18
   4  -4  -8   40.01    4.39
   4  -4  -8   34.00    2.00
   4  -4  -8   31.51    1.82
   4  -4  -8   33.63    2.02
   4  -4  -8   34.24    2.05
   4  -4  -7   96.99    6.84
   4  -4  -7   96.63    3.55
   4  -4  -7  100.79    3.77
   4  -4  -7  100.08    3.34
   4  -4  -7   95.84    3.74
   4  -4  -7   98.68    3.79
   4  -4  -6   24.93    3.24
   4  -4  -6   25.30    1.41
   4  -4  -6   24.51    1.62
   4  -4  -6   25.04    1.64
   4  -4  -5    3.09    0.91
   4  -4  -5    3.95    0.65
   4  -4  -5    4.55    0.67
   4  -4  -5    4.03    0.60
   4  -4  -5    3.63    1.50
   4  -4  -5    4.90    0.69
   4  -4  -5    4.07    1.26
   4  -4  -4    2.54    0.56
   4  -4  -4    4.73    1.39
   4  -4  -4    2.41    1.30
   4  -4  -4    3.08    0.51
   4  -4  -4    2.60    0.51
   4  -4  -4    4.37    0.66
   4  -4  -4    2.70    0.53
   4  -4  -3    0.02    1.12
   4  -4  -3    0.22    0.45
   4  -4  -3    0.57    0.44
   4  -4  -3    0.68    0.34
   4  -4  -3   -0.10    0.33
   4  -4  -3    0.02    0.31
  -4   4   3    0.22    0.32
   4  -4  -3    1.08    0.99
   4  -4  -2   16.65    1.29
   4  -4  -2   17.37    1.08
   4  -4  -2   17.89    1.11
   4  -4  -2   20.32    2.40
   4  -4  -2   18.40    1.13
   4  -4  -2   18.01    2.40
   4  -4  -2   18.94    1.33
   4  -4  -1    3.43    0.67
   4  -4  -1    4.64    1.47
   4  -4  -1    3.47    1.03
   4  -4   0    0.31    0.63
   4  -4   0    0.30    0.88
   4  -4   0   -0.15    0.43
   4  -4   1  585.82   14.51
   4  -4   1  611.90   18.28
   4  -4   2    3.02    1.36
   4  -4   2    2.66    0.49
   4  -4   2    2.18    0.47
   4  -4   2    2.94    0.50
   4  -4   2    3.18    0.61
   4  -4   3    8.22    0.82
   4  -4   3    8.41    0.87
   4  -4   3    8.60    0.79
   4  -4   3    8.17    0.93
   4  -4   3    8.78    1.56
   4  -4   3    8.46    0.78
  -4   4  -3   10.08    0.90
   4  -4   4    3.23    0.64
   4  -4   4    3.61    0.57
   4  -4   4    2.51    0.45
   4  -4   4    2.76    1.09
   4  -4   4    2.36    0.48
  -4   4  -4    2.58    0.54
   4  -4   4    3.37    0.59
   4  -4   4    3.02    0.53
  -4   4  -4    2.67    0.58
   4  -4   5  181.49    5.35
   4  -4   5  188.16    5.34
   4  -4   5  186.75    8.00
   4  -4   5  187.12    5.56
   4  -4   5  175.87    5.51
   4  -4   5  183.87    5.35
  -4   4  -5  187.12    5.55
   4  -4   5  184.95    5.19
  -4   4  -5  185.68    5.67
   4  -4   6   20.79    1.28
   4  -4   6   19.06    1.39
   4  -4   6   21.44    1.47
  -4   4  -6   19.95    1.41
   4  -4   6   20.55    1.30
  -4   4  -6   18.69    1.44
   4  -4   6   18.07    2.04
  -4   4  -7   10.06    2.08
   4  -4   7    7.99    0.78
   4  -4   7    7.92    0.85
   4  -4   7    8.10    0.93
  -4   4  -7    8.30    0.99
   4  -4   7    8.81    1.06
  -4   4  -7    8.15    1.02
   4  -4   8   34.28    2.01
  -4   4  -8   33.72    1.97
  -4   4  -8   36.17    3.65
   4  -4   8   31.94    1.91
   4  -4   8   34.47    1.71
  -4   4  -8   30.99    2.03
   4  -4   9   12.43    1.12
   4  -4   9   14.83    1.28
  -4   4  -9   13.67    1.34
  -4   4  -9   12.85    1.19
   4  -4  10   73.88    2.87
  -4   4 -10   76.13    3.04
  -4   4 -10   71.27    3.14
   4  -4  11    5.02    0.61
  -4   4 -11    5.98    0.74
  -4   4 -11    6.23    0.85
  -4   4 -12   -0.21    0.31
  -4   4 -12    0.39    0.30
  -4   4 -12    0.62    0.40
  -4   4 -13    4.56    0.47
  -4   4 -13    3.79    0.45
   4  -3 -13    2.57    0.39
   4  -3 -13    2.41    0.37
   4  -3 -13    2.31    0.35
   4  -3 -12    0.09    0.20
   4  -3 -12   -0.55    0.40
   4  -3 -12   -0.11    0.34
   4  -3 -12   -0.47    0.33
   4  -3 -11   11.76    1.02
   4  -3 -11   11.99    1.07
   4  -3 -11   10.92    0.90
   4  -3 -10    6.00    0.79
   4  -3 -10    5.34    0.87
   4  -3 -10    4.27    0.74
   4  -3  -9   61.84    5.36
   4  -3  -9   59.25    2.78
   4  -3  -9   58.11    2.79
   4  -3  -9   58.63    2.79
   4  -3  -8  185.16    9.56
   4  -3  -8  179.68    5.72
   4  -3  -8  180.81    5.56
   4  -3  -8  178.97    5.73
   4  -3  -8  169.82    5.66
   4  -3  -7   91.82    6.41
   4  -3  -7   92.74    3.45
   4  -3  -7   94.48    3.60
   4  -3  -7   99.23    3.30
   4  -3  -7   95.20    3.63
   4  -3  -7   93.65    3.60
   4  -3  -6  113.00    3.92
   4  -3  -6  117.08    4.01
   4  -3  -6  110.50    3.65
   4  -3  -6  111.89    3.96
   4  -3  -6  114.40    7.02
   4  -3  -5   18.79    1.16
   4  -3  -5   19.01    2.70
   4  -3  -5   19.31    1.19
   4  -3  -5   19.24    1.32
   4  -3  -5   17.93    1.19
   4  -3  -5   19.57    2.17
   4  -3  -5   18.20    1.91
   4  -3  -5   17.79    1.17
   4  -3  -4  107.09    3.44
   4  -3  -4  102.92    6.06
   4  -3  -4  104.95    5.42
   4  -3  -4  105.78    3.57
   4  -3  -4  103.93    3.38
   4  -3  -4  109.85    3.58
   4  -3  -4  103.51    4.98
   4  -3  -3   33.22    2.92
   4  -3  -3   28.73    1.61
   4  -3  -3   29.78    3.00
   4  -3  -3   29.70    1.53
   4  -3  -2   31.62    1.68
   4  -3  -2   35.38    3.06
   4  -3  -2   30.90    2.88
   4  -3  -2   32.41    1.62
   4  -3  -1   42.05    3.14
   4  -3  -1   43.80    2.00
   4  -3  -1   44.79    3.44
   4  -3  -1   44.04    1.92
   4  -3   0  277.42    7.40
   4  -3   0  283.92   10.18
   4  -3   0  277.54    7.52
   4  -3   0  286.32    9.46
   4  -3   1   80.83    3.04
   4  -3   1   93.16    5.05
   4  -3   1   87.33    2.97
   4  -3   2  106.71    3.66
   4  -3   2  116.19    5.72
   4  -3   2  113.03    3.59
   4  -3   3   -0.53    0.84
   4  -3   3    0.70    0.48
   4  -3   3    0.84    0.35
   4  -3   4   53.70    2.24
   4  -3   4   59.55    2.29
   4  -3   4   56.32    3.81
   4  -3   4   54.91    2.21
   4  -3   4   55.09    2.16
   4  -3   4   53.47    2.17
   4  -3   4   50.25    2.25
   4  -3   5    3.91    0.96
   4  -3   5    3.89    0.57
   4  -3   5    3.96    0.54
   4  -3   5    3.06    0.53
   4  -3   5    3.63    0.58
   4  -3   5    4.44    0.63
  -4   3  -5    4.65    0.68
  -4   3  -5    4.65    0.71
   4  -3   5    4.51    0.60
   4  -3   5    4.77    1.16
   4  -3   6    0.35    0.33
   4  -3   6   -0.05    0.31
   4  -3   6    0.30    0.39
   4  -3   6    0.08    0.40
   4  -3   6    0.70    0.66
  -4   3  -6   -0.14    0.42
  -4   3  -6    0.21    0.39
   4  -3   6    0.49    0.43
   4  -3   7    0.33    0.32
   4  -3   7    0.34    0.43
   4  -3   7    0.42    0.40
   4  -3   7    0.11    0.44
   4  -3   7    0.90    0.42
  -4   3  -7    0.96    0.51
  -4   3  -7    1.07    0.53
   4  -3   8    0.91    0.50
   4  -3   8    0.29    0.51
  -4   3  -8    0.03    0.46
   4  -3   8    0.45    0.42
   4  -3   8    0.45    0.40
  -4   3  -8    0.65    0.51
  -4   3  -8    0.61    1.04
   4  -3   9   80.36    3.31
  -4   3  -9   79.34    3.42
  -4   3  -9   72.89    5.55
   4  -3   9   80.15    3.18
   4  -3   9   84.69    3.39
   4  -3   9   79.68    3.01
  -4   3  -9   83.15    3.31
   4  -3  10  164.65    5.29
   4  -3  10  168.31    5.38
  -4   3 -10  162.04    5.50
  -4   3 -10  167.26    5.31
   4  -3  11   19.49    1.33
  -4   3 -11   19.54    1.36
   4  -3  11   20.92    1.42
  -4   3 -11   20.24    1.51
  -4   3 -12    3.87    0.60
   4  -3  12    3.29    0.51
  -4   3 -12    3.01    0.58
  -4   3 -13   31.82    1.52
  -4   3 -13   36.41    1.54
   4  -2 -13   25.77    1.18
   4  -2 -13   26.20    1.18
   4  -2 -13   26.33    1.15
   4  -2 -12    6.00    0.71
   4  -2 -12    6.07    0.71
   4  -2 -12    5.44    0.60
   4  -2 -11   50.30    2.30
   4  -2 -11   46.79    2.17
   4  -2 -11   47.03    1.93
   4  -2 -10   34.29    1.99
   4  -2 -10   31.93    1.88
   4  -2 -10   36.23    1.83
   4  -2  -9    0.88    0.49
   4  -2  -9   -0.01    0.48
   4  -2  -9    1.04    0.58
   4  -2  -9    0.22    0.93
   4  -2  -9    1.70    1.44
   4  -2  -8    3.23    1.43
   4  -2  -8    3.40    0.60
   4  -2  -8    3.00    0.69
   4  -2  -8    3.05    0.70
   4  -2  -8    4.29    0.78
   4  -2  -8    3.73    1.48
   4  -2  -7   18.93    1.41
   4  -2  -7   20.15    1.27
   4  -2  -7   20.35    1.39
   4  -2  -7   20.56    1.47
   4  -2  -7   20.37    1.42
   4  -2  -6    0.03    1.04
   4  -2  -6    0.69    0.34
   4  -2  -6    0.12    0.30
   4  -2  -6    0.37    0.30
   4  -2  -6    0.16    0.44
   4  -2  -6    0.41    0.41
   4  -2  -6    0.39    0.37
   4  -2  -5  425.77   10.69
   4  -2  -5  428.47   14.95
   4  -2  -5  451.12   10.98
   4  -2  -5  427.60   10.92
   4  -2  -5  438.20   10.90
   4  -2  -5  414.11   10.53
   4  -2  -5  432.28   12.30
   4  -2  -4   12.05    2.02
   4  -2  -4   13.94    0.98
   4  -2  -4   12.12    1.51
   4  -2  -4   11.91    0.96
   4  -2  -4   13.34    0.93
   4  -2  -3   79.19    4.34
   4  -2  -3   74.40    4.63
   4  -2  -3   78.75    2.76
   4  -2  -3   76.10    2.65
   4  -2  -3   79.62    3.94
   4  -2  -2 1553.52   35.66
   4  -2  -2 1532.05   38.55
   4  -2  -2 1548.22   35.49
   4  -2  -2 1652.72   39.13
   4  -2  -1   17.50    1.98
   4  -2  -1   17.00    1.06
   4  -2  -1   19.09    2.17
   4  -2  -1   15.43    1.09
   4  -2   0   10.22    0.89
   4  -2   0    9.83    1.55
   4  -2   0   11.85    1.60
   4  -2   0    9.99    0.81
   4  -2   1    7.30    0.78
   4  -2   1    6.82    1.48
   4  -2   1    7.95    0.74
   4  -2   2    7.75    0.78
   4  -2   2    8.90    0.76
   4  -2   2    8.25    1.54
   4  -2   3  209.08    7.75
   4  -2   3  193.64    5.50
   4  -2   3  195.53    5.39
   4  -2   4  125.32    5.62
   4  -2   4  117.54    3.59
   4  -2   4  120.43    5.22
   4  -2   4  117.93    3.74
   4  -2   5  105.47    3.34
   4  -2   5  115.52    3.64
   4  -2   5  108.12    3.54
   4  -2   5  108.27    3.47
   4  -2   5  111.81    4.92
   4  -2   6   45.00    1.91
  -4   2  -6   42.91    1.95
  -4   2  -6   40.95    2.02
   4  -2   6   43.28    2.02
   4  -2   6   42.68    1.96
   4  -2   6   46.00    2.82
   4  -2   6   43.75    2.06
  -4   2  -7   19.83    1.32
  -4   2  -7   21.65    2.83
   4  -2   7   19.96    1.35
   4  -2   7   19.22    1.39
   4  -2   7   18.01    1.28
   4  -2   7   20.25    1.23
  -4   2  -7   19.27    1.39
   4  -2   8    6.85    0.84
  -4   2  -8    7.91    1.89
   4  -2   8    6.33    0.71
   4  -2   8    7.17    0.87
   4  -2   8    6.22    0.85
  -4   2  -8    7.91    0.91
  -4   2  -8    6.22    0.92
  -4   2  -9   28.03    3.32
  -4   2  -9   28.84    1.74
   4  -2   9   28.48    1.84
   4  -2   9   28.79    1.67
   4  -2   9   30.05    1.76
  -4   2  -9   27.55    1.86
   4  -2  10    0.24    0.47
   4  -2  10    0.91    0.60
  -4   2 -10    1.97    1.22
   4  -2  10    0.94    0.38
  -4   2 -10    0.35    0.49
  -4   2 -10    0.04    0.44
   4  -2  11   23.70    1.60
   4  -2  11   25.16    1.67
  -4   2 -11   23.27    1.52
   4  -2  11   24.48    1.52
   4  -2  11   23.44    1.37
  -4   2 -11   25.54    1.74
   4  -2  12   28.93    1.41
   4  -2  12   26.78    1.55
   4  -2  12   31.19    1.71
  -4   2 -12   26.12    1.49
  -4   2 -12   27.70    1.69
   4  -2  13    1.05    0.32
  -4   2 -13    0.99    0.31
  -4   2 -13    1.06    0.39
  -4   2 -14    8.25    0.60
  -4   2 -14    8.35    0.61
   4  -1 -13   17.74    0.92
   4  -1 -13   18.26    0.92
   4  -1 -13   17.59    0.90
   4  -1 -12    1.01    0.43
   4  -1 -12    0.17    0.32
   4  -1 -12    1.15    0.43
   4  -1 -11    0.08    0.49
   4  -1 -11    0.31    0.42
   4  -1 -11    0.99    0.44
   4  -1 -10   62.38    2.77
   4  -1 -10   56.69    2.58
   4  -1 -10   59.86    2.41
   4  -1  -9    4.25    1.57
   4  -1  -9    5.69    0.94
   4  -1  -9    5.63    0.72
   4  -1  -9    4.88    0.72
   4  -1  -9    4.73    0.76
   4  -1  -8    2.56    1.29
   4  -1  -8    2.32    0.50
   4  -1  -8    1.91    1.23
   4  -1  -8    2.44    0.66
   4  -1  -8    2.64    0.57
   4  -1  -8    2.94    0.67
   4  -1  -7   10.36    2.16
   4  -1  -7    7.26    1.73
   4  -1  -7    9.54    0.97
   4  -1  -7    9.50    1.04
   4  -1  -7    7.89    0.93
   4  -1  -7    9.44    0.88
   4  -1  -6  197.75    8.67
   4  -1  -6  185.76    5.52
   4  -1  -6  177.76    5.25
   4  -1  -6  183.19    5.46
   4  -1  -6  196.26    5.62
   4  -1  -6  177.42    5.48
   4  -1  -6  188.75    5.35
   4  -1  -6  199.84    9.01
   4  -1  -5    2.44    1.11
   4  -1  -5    2.82    0.65
   4  -1  -5    1.47    0.35
   4  -1  -5    2.95    1.21
   4  -1  -5    2.28    0.41
   4  -1  -5    1.90    0.45
   4  -1  -5    2.05    0.48
   4  -1  -4  552.46   17.47
   4  -1  -4  560.18   16.50
   4  -1  -4  587.04   13.89
   4  -1  -4  591.60   13.84
   4  -1  -4  567.79   15.51
   4  -1  -3   57.01    4.00
   4  -1  -3   59.45    3.25
   4  -1  -3   58.69    2.20
   4  -1  -3   58.31    3.21
   4  -1  -3   63.26    2.19
   4  -1  -2    0.25    0.85
   4  -1  -2    0.50    0.39
   4  -1  -2    0.16    0.55
   4  -1  -2    0.86    0.77
   4  -1  -2    0.56    0.30
   4  -1  -2    0.19    0.39
   4  -1  -1    7.77    0.69
   4  -1  -1    8.50    1.50
   4  -1  -1    7.27    0.68
   4  -1  -1    8.09    0.76
   4  -1  -1    8.44    1.44
   4  -1  -1    9.76    1.28
   4  -1   0   11.90    0.85
   4  -1   0   12.99    1.48
   4  -1   0   12.63    0.91
   4  -1   0   11.01    1.62
   4  -1   1    9.72    1.55
   4  -1   1    9.76    0.83
   4  -1   1    8.90    1.27
   4  -1   1    9.37    0.76
   4  -1   2    4.71    0.59
   4  -1   2    4.54    1.07
   4  -1   2    4.12    1.08
   4  -1   2    4.10    0.58
   4  -1   3  206.01    5.57
   4  -1   3  206.59    5.69
   4  -1   3  224.11    7.80
   4  -1   3  228.86    7.43
   4  -1   4  456.25   11.30
   4  -1   4  469.71   11.43
   4  -1   5    2.22    0.46
  -4   1  -5    2.60    0.61
   4  -1   5    3.49    0.97
   4  -1   5    2.33    0.45
  -4   1  -6  317.21    9.67
   4  -1   6  320.96    8.25
   4  -1   6  308.83    8.27
   4  -1   6  316.37    8.14
   4  -1   6  320.10    9.54
   4  -1   6  302.02    8.21
  -4   1  -7   21.41    2.07
   4  -1   7   21.08    1.27
   4  -1   7   17.82    1.29
   4  -1   7   20.23    1.21
   4  -1   7   19.37    1.33
  -4   1  -7   19.21    1.24
   4  -1   7   19.78    1.32
  -4   1  -7   19.15    1.34
  -4   1  -7   21.21    2.71
  -4   1  -8   28.80    3.30
   4  -1   8   24.06    1.40
   4  -1   8   23.92    1.53
   4  -1   8   25.70    1.64
  -4   1  -8   21.21    1.40
   4  -1   8   23.76    1.37
  -4   1  -8   24.49    1.62
   4  -1   8   24.40    1.53
  -4   1  -9   12.08    2.36
   4  -1   9   10.54    1.04
   4  -1   9   11.35    0.96
  -4   1  -9    9.43    0.96
   4  -1   9   11.49    1.08
   4  -1   9   10.16    1.08
  -4   1  -9    9.18    1.07
  -4   1 -10   60.89    2.71
   4  -1  10   68.37    2.85
   4  -1  10   63.56    2.90
   4  -1  10   63.62    2.73
  -4   1 -10   72.48    5.59
  -4   1 -10   62.91    2.93
  -4   1 -11   22.61    3.07
   4  -1  11   26.19    1.73
   4  -1  11   26.36    1.65
   4  -1  11   25.92    1.55
  -4   1 -11   25.85    1.59
  -4   1 -11   28.88    1.84
   4  -1  12   32.16    1.47
   4  -1  12   31.63    1.65
   4  -1  12   29.82    1.79
  -4   1 -12   32.30    1.68
   4  -1  12   28.68    1.49
  -4   1 -12   31.85    1.86
   4  -1  13    2.59    0.51
   4  -1  13    2.07    0.51
  -4   1 -13    1.37    0.39
  -4   1 -13    2.36    0.56
   4  -1  14    2.03    0.34
  -4   1 -14    3.19    0.44
  -4   1 -14    2.22    0.39
   4   0 -13    0.54    0.22
   4   0 -13    0.49    0.20
   4   0 -13    0.20    0.17
   4   0 -12   15.91    1.07
   4   0 -12   18.06    1.14
   4   0 -12   16.53    1.06
   4   0 -11   40.89    2.06
   4   0 -11   42.47    1.96
   4   0 -11   47.74    2.22
   4   0 -10   34.97    1.93
   4   0 -10   33.35    2.00
   4   0 -10   28.64    1.73
   4   0  -9  557.14   13.68
   4   0  -9  555.70   14.12
   4   0  -9  561.96   13.69
   4   0  -9  531.05   13.98
   4   0  -9  559.48   19.75
   4   0  -8  627.64   15.28
   4   0  -8  624.86   15.59
   4   0  -8  625.29   15.26
   4   0  -8  600.93   15.53
   4   0  -8  643.30   21.17
   4   0  -7   72.66    3.04
   4   0  -7   78.71    2.94
   4   0  -7   84.96    5.86
   4   0  -7   79.64    3.11
   4   0  -7   80.62    3.20
   4   0  -7   83.94    3.02
   4   0  -6   84.33    5.42
   4   0  -6   79.84    2.88
   4   0  -6   78.49    3.00
   4   0  -6   75.21    2.87
   4   0  -6   81.78    3.05
   4   0  -6   78.87    2.98
   4   0  -6   83.29    5.24
   4   0  -5   38.72    3.39
   4   0  -5   35.87    1.68
   4   0  -5   35.14    1.71
   4   0  -5   37.36    1.69
   4   0  -5   38.56    1.80
   4   0  -4   98.71    5.10
   4   0  -4  106.59    3.15
   4   0  -4  107.50    3.15
   4   0  -4  105.30    5.57
   4   0  -4   99.18    4.15
   4   0  -3  114.48    5.64
   4   0  -3  111.49    3.31
   4   0  -3  113.71    3.36
   4   0  -3  109.76    4.48
   4   0  -3  110.37    4.88
   4   0  -2    2.65    1.05
   4   0  -2    3.12    0.46
   4   0  -2    2.49    0.78
   4   0  -2    3.31    0.50
   4   0  -2    2.84    0.74
   4   0  -1    4.03    0.90
   4   0  -1    4.17    0.54
   4   0  -1    4.47    0.55
   4   0  -1    5.43    1.06
   4   0  -1    3.64    0.62
   4   0   0  874.15   20.16
   4   0   0  869.24   21.78
   4   0   0  858.43   20.05
   4   0   0  869.95   20.08
   4   0   0  868.32   21.90
   4   0   1  792.10   18.19
   4   0   1  752.58   18.05
   4   0   1  769.58   19.89
   4   0   2   39.08    1.62
   4   0   2   39.40    2.44
   4   0   2   38.22    1.57
   4   0   2   40.59    2.51
   4   0   3    0.71    0.33
   4   0   3    0.70    0.68
   4   0   3    0.67    0.32
   4   0   3    0.74    0.66
   4   0   4  757.79   17.89
   4   0   4  755.46   17.81
   4   0   5   79.09    2.54
   4   0   5   76.16    2.54
   4   0   6   34.15    1.66
   4   0   6   37.34    2.31
   4   0   7   51.01    2.30
  -4   0  -7   59.99    4.48
   4   0   7   55.74    2.21
  -4   0  -7   53.09    2.30
   4   0   7   52.71    2.29
   4   0   8   38.42    1.80
  -4   0  -8   35.62    3.62
  -4   0  -8   34.98    1.92
  -4   0  -8   35.43    1.78
   4   0   8   36.40    1.95
   4   0   8   36.72    1.92
   4   0   9    5.73    0.70
   4   0   9    6.61    0.90
   4   0   9    7.21    0.93
  -4   0  -9    6.35    1.93
  -4   0  -9    6.50    0.82
  -4   0  -9    7.91    1.68
  -4   0  -9    6.15    0.86
   4   0  10  110.85    3.76
   4   0  10  111.80    4.12
  -4   0 -10  108.63    3.80
  -4   0 -10  101.30    6.80
  -4   0 -10   97.66    3.92
   4   0  10  110.45    4.01
   4   0  11    5.52    0.80
   4   0  11    6.42    0.72
  -4   0 -11    4.78    1.50
   4   0  11    4.24    0.78
   4   0  11    5.42    0.87
   4   0  11    5.68    0.68
  -4   0 -11    5.03    0.73
  -4   0 -11    5.53    0.90
   4   0  12    1.38    0.47
   4   0  12    0.92    0.55
  -4   0 -12    2.02    0.64
   4   0  12    2.98    0.59
  -4   0 -12    0.94    0.41
   4   0  12    1.19    0.38
  -4   0 -13    3.48    0.49
   4   0  13    4.31    0.59
  -4   0 -13    3.91    0.62
   4   0  13    2.72    0.44
   4   0  13    4.55    0.70
   4   0  14    5.09    0.57
   4   0  14    4.64    0.56
  -4   0 -14    4.21    0.53
  -4   0 -14    3.42    0.47
   4   1 -13    6.07    0.47
   4   1 -13    6.04    0.51
   4   1 -12    0.04    0.28
   4   1 -12    0.20    0.32
   4   1 -12    0.62    0.30
   4   1 -11    1.32    0.47
   4   1 -11    2.12    0.65
   4   1 -11    1.14    0.49
   4   1 -10    5.69    0.65
   4   1 -10    5.40    0.79
   4   1 -10    4.06    0.76
   4   1 -10    5.05    0.75
   4   1 -10    5.25    0.62
   4   1 -10    4.92    0.82
   4   1  -9   87.46    3.23
   4   1  -9   91.23    3.50
   4   1  -9   87.33    3.63
   4   1  -9   84.24    3.34
   4   1  -9   94.90    3.23
   4   1  -9   91.78    6.73
   4   1  -8    9.80    0.89
   4   1  -8    9.00    0.94
   4   1  -8   10.61    2.30
   4   1  -8   10.89    1.11
   4   1  -8    8.32    0.93
   4   1  -8    8.25    0.87
   4   1  -7   24.35    1.47
   4   1  -7   22.57    3.11
   4   1  -7   23.58    1.52
   4   1  -7   23.10    1.44
   4   1  -7   24.65    1.42
   4   1  -7   22.03    1.48
   4   1  -6  143.88    4.49
   4   1  -6  141.75    4.53
   4   1  -6  152.55    4.68
   4   1  -6  145.18    4.45
   4   1  -6  144.13    4.45
   4   1  -6  145.27    7.71
   4   1  -5   46.24    2.04
   4   1  -5   50.23    2.07
   4   1  -5   48.57    2.05
   4   1  -5   52.57    2.17
   4   1  -5   47.29    2.00
   4   1  -5   51.13    2.08
   4   1  -5   55.21    4.12
   4   1  -4   -0.06    0.38
   4   1  -4   -0.27    0.66
   4   1  -3   36.48    1.50
   4   1  -3   38.16    1.51
   4   1  -3   34.88    2.29
   4   1  -3   35.91    2.26
   4   1  -3   32.05    2.59
   4   1  -2   29.55    1.32
   4   1  -2   33.75    1.39
   4   1  -2   30.60    2.18
   4   1  -2   31.92    1.36
   4   1  -2   27.95    2.19
   4   1  -2   30.87    2.12
   4   1  -2   30.02    2.22
   4   1  -1   23.39    1.14
   4   1  -1   23.82    1.17
   4   1  -1   26.37    2.01
   4   1  -1   25.81    1.21
   4   1  -1   24.15    1.79
   4   1  -1   23.34    1.85
   4   1  -1   23.04    2.00
   4   1   0  486.68   13.60
   4   1   0  496.14   11.66
   4   1   0  486.51   13.31
   4   1   0  478.54   11.54
   4   1   0  489.04   11.60
   4   1   0  468.06   12.45
   4   1   0  477.87   13.22
   4   1   1   68.43    3.61
   4   1   1   74.21    2.43
   4   1   1   70.93    2.72
   4   1   1   74.09    2.39
   4   1   1   70.91    2.32
   4   1   1   71.65    3.45
   4   1   1   67.40    3.36
   4   1   2    8.23    1.24
   4   1   2    9.75    0.72
   4   1   2    8.13    1.22
   4   1   2   10.72    1.44
   4   1   2    8.34    0.71
   4   1   2    8.98    0.70
   4   1   3  127.66    4.96
   4   1   3  126.33    3.68
   4   1   3  132.85    3.64
   4   1   3  140.79    5.37
   4   1   3  121.91    3.63
   4   1   3  126.68    4.92
   4   1   4   65.51    2.29
   4   1   4   75.99    3.73
   4   1   4   67.88    2.32
   4   1   4   75.14    2.32
   4   1   4   64.63    3.30
   4   1   4   64.80    3.28
   4   1   5   20.45    1.68
   4   1   5   18.06    0.99
   4   1   5   17.12    0.98
   4   1   5   19.92    1.70
   4   1   6  230.13    5.98
  -4  -1  -6  234.91    9.34
   4   1   6  242.62    7.45
   4   1   7    8.23    0.80
   4   1   7    7.97    0.75
  -4  -1  -7    7.81    1.64
  -4  -1  -8   79.41    5.39
   4   1   8   67.83    2.68
   4   1   8   70.28    2.84
  -4  -1  -8   69.08    2.70
  -4  -1  -8   70.27    2.83
   4   1   9  144.61    4.47
  -4  -1  -9  143.26    8.04
  -4  -1  -9  144.36    4.78
  -4  -1  -9  138.39    4.60
   4   1   9  146.75    4.76
   4   1  10   23.39    1.62
  -4  -1 -10   23.31    1.56
  -4  -1 -10   25.34    3.36
  -4  -1 -10   22.20    1.43
  -4  -1 -10   23.26    1.64
  -4  -1 -11    3.74    0.61
  -4  -1 -11    4.09    1.55
   4   1  11    6.33    0.92
   4   1  11    5.00    0.90
   4   1  11    4.46    0.72
  -4  -1 -11    5.93    0.90
   4   1  12   -0.07    0.34
   4   1  12    0.82    0.52
   4   1  12    0.20    0.53
   4   1  12    0.61    0.46
  -4  -1 -12    0.57    0.40
  -4  -1 -12   -0.01    0.44
   4   1  13    3.64    0.50
   4   1  13    4.14    0.61
   4   1  13    4.54    0.75
   4   1  13    3.38    0.64
  -4  -1 -13    3.58    0.66
   4   1  14    1.09    0.35
   4   1  14    1.65    0.43
   4   1  14    1.09    0.31
  -4  -1 -14    1.01    0.36
   4   1  15    3.45    0.38
   4   1  15    3.55    0.39
   4   2 -12   48.30    1.81
   4   2 -12   48.56    1.93
   4   2 -12   48.76    1.75
   4   2 -11   11.28    0.92
   4   2 -11   11.01    1.03
   4   2 -11    8.76    0.85
   4   2 -10    1.70    0.70
   4   2 -10    1.37    0.46
   4   2 -10    1.44    0.45
   4   2 -10    1.75    0.54
   4   2 -10    1.41    0.44
   4   2 -10    1.53    0.45
   4   2  -9   32.45    1.90
   4   2  -9   29.28    1.78
   4   2  -9   28.18    1.67
   4   2  -9   31.78    1.99
   4   2  -9   27.87    1.67
   4   2  -9   29.94    3.79
   4   2  -9   32.83    1.79
   4   2  -8  360.67    9.63
   4   2  -8  363.12    9.75
   4   2  -8  370.70   10.08
   4   2  -8  367.66   15.02
   4   2  -8  392.15    9.77
   4   2  -7  177.59    5.50
   4   2  -7  188.34    9.68
   4   2  -7  182.78    5.25
   4   2  -7  176.34    5.46
   4   2  -7  185.77    5.83
   4   2  -7  181.57    5.49
   4   2  -6  287.05    7.80
   4   2  -6  276.88    7.79
   4   2  -6  300.98    7.64
   4   2  -6  285.86    7.79
   4   2  -6  298.23   12.11
   4   2  -6  282.17    7.62
   4   2  -5  223.54    6.19
   4   2  -5  225.33    6.04
   4   2  -5  220.32    6.14
   4   2  -5  215.37    6.09
   4   2  -5  211.63    6.12
   4   2  -5  234.07    9.74
   4   2  -5  220.78    6.07
   4   2  -4  299.11    8.95
   4   2  -4  287.52    7.68
   4   2  -4  298.91    7.68
   4   2  -4  295.19    8.82
   4   2  -4  303.91   10.99
   4   2  -3  644.72   17.41
   4   2  -3  628.33   15.20
   4   2  -3  656.32   17.16
   4   2  -3  639.29   16.89
   4   2  -3  675.93   15.25
   4   2  -3  638.44   18.43
   4   2  -2  595.39   14.09
   4   2  -2  598.03   16.35
   4   2  -2  589.39   14.08
   4   2  -2  600.17   15.79
   4   2  -2  587.40   16.59
   4   2  -2  606.86   16.02
   4   2  -1    3.95    0.93
   4   2  -1    4.65    1.04
   4   2  -1    4.86    0.54
   4   2  -1    4.48    1.04
   4   2  -1    4.05    0.89
   4   2  -1    4.36    0.50
   4   2   0    0.72    0.71
   4   2   0    0.03    0.80
   4   2   0    0.35    0.32
   4   2   0   -0.31    0.76
   4   2   0   -0.08    0.32
   4   2   0    0.94    0.38
   4   2   0    0.68    0.63
   4   2   1  165.45    4.52
   4   2   1  164.98    6.05
   4   2   1  169.97    4.54
   4   2   1  162.40    5.54
   4   2   1  161.22    4.48
   4   2   1  159.85    5.82
   4   2   1  153.97    6.16
   4   2   2   40.81    1.60
   4   2   2   38.06    1.58
   4   2   2   39.95    2.54
   4   2   2   39.42    2.22
   4   2   2   37.92    1.58
   4   2   2   40.76    2.73
   4   2   2   41.12    2.49
   4   2   3  436.00   10.88
   4   2   3  446.43   12.70
   4   2   3  463.63   10.91
   4   2   3  459.96   12.61
   4   2   3  467.74   13.14
   4   2   4  198.19    5.17
   4   2   4  185.81    6.67
   4   2   4  190.77    5.17
   4   2   4  194.93    7.05
   4   2   4  192.24    6.61
   4   2   5    0.87    0.31
   4   2   5    1.90    0.79
  -4  -2  -5    2.25    1.20
   4   2   5    1.63    0.64
   4   2   5    1.70    0.40
   4   2   5    2.13    0.75
   4   2   6 1052.79   25.90
   4   2   6  972.33   23.39
   4   2   6 1022.16   25.36
   4   2   6 1033.45   25.26
  -4  -2  -6  985.38   27.45
   4   2   6 1069.81   23.49
   4   2   7   45.28    2.01
  -4  -2  -7   42.74    3.71
   4   2   7   43.33    1.85
   4   2   7   45.44    1.92
   4   2   7   45.49    2.55
   4   2   8   52.75    2.31
   4   2   8   55.14    2.20
  -4  -2  -8   54.47    4.51
  -4  -2  -8   53.45    2.32
  -4  -2  -8   53.88    2.36
   4   2   9   10.46    0.97
  -4  -2  -9   10.12    1.01
  -4  -2  -9   10.60    1.05
  -4  -2  -9   11.63    2.29
  -4  -2 -10   10.78    2.35
   4   2  10    9.02    1.08
   4   2  10    8.20    0.86
  -4  -2 -10    7.98    0.97
  -4  -2 -10    7.62    0.95
  -4  -2 -11   19.70    3.03
  -4  -2 -11   16.73    1.36
  -4  -2 -11   19.79    1.48
   4   2  11   21.39    1.55
   4   2  12    3.82    0.80
   4   2  12    4.06    0.74
  -4  -2 -12    3.68    0.71
   4   2  13    6.90    0.74
   4   2  13    6.49    0.81
   4   2  13    7.88    0.96
   4   2  13    7.06    0.81
  -4  -2 -13    6.44    0.79
   4   2  14    3.13    0.55
   4   2  14    3.01    0.47
   4   2  14    1.32    0.38
  -4  -2 -14    2.39    0.48
   4   2  14    2.48    0.39
   4   2  15   18.27    0.91
   4   2  15   19.34    0.95
   4   3 -12    0.16    0.23
   4   3 -12    0.21    0.34
   4   3 -12   -0.18    0.27
   4   3 -11    7.10    0.65
   4   3 -11    7.45    0.84
   4   3 -11    7.35    0.70
   4   3 -11    6.64    0.79
   4   3 -11    7.27    0.64
   4   3 -10   18.56    1.22
   4   3 -10   21.57    1.36
   4   3 -10   20.25    1.49
   4   3 -10   20.13    1.32
   4   3 -10   23.68    1.35
   4   3  -9   24.90    1.61
   4   3  -9   21.94    1.49
   4   3  -9   24.13    1.54
   4   3  -9   25.47    1.77
   4   3  -9   24.33    3.47
   4   3  -9   27.01    1.64
   4   3  -8  137.55    4.65
   4   3  -8  132.73    4.46
   4   3  -8  131.65    4.49
   4   3  -8  128.57    4.74
   4   3  -8  136.40    8.46
   4   3  -8  143.13    4.61
   4   3  -7   -0.29    0.50
   4   3  -7   -0.11    0.37
   4   3  -7    0.12    0.44
   4   3  -7    1.20    1.33
   4   3  -7    0.55    0.44
   4   3  -7    0.23    0.51
   4   3  -7   -0.33    0.45
   4   3  -6    9.99    1.03
   4   3  -6    8.88    0.97
   4   3  -6    9.79    1.08
   4   3  -6    9.11    0.90
   4   3  -6    8.87    0.92
   4   3  -6    9.90    2.23
   4   3  -6    8.46    0.96
   4   3  -5   58.99    2.48
   4   3  -5   55.11    2.20
   4   3  -5   49.10    2.24
   4   3  -5   56.68    2.39
   4   3  -5   58.04    2.53
   4   3  -5   57.19    2.33
   4   3  -5   60.65    4.79
   4   3  -5   55.59    2.41
   4   3  -5   59.09    2.23
   4   3  -4   45.84    2.01
   4   3  -4   50.05    3.04
   4   3  -4   47.09    2.83
   4   3  -4   45.80    1.90
   4   3  -4   44.92    2.06
   4   3  -4   46.63    2.11
   4   3  -4   46.86    2.02
   4   3  -4   48.24    2.00
   4   3  -4   51.98    4.12
   4   3  -4   46.21    2.07
   4   3  -4   43.23    1.93
   4   3  -3   61.35    3.38
   4   3  -3   59.72    2.14
   4   3  -3   59.05    3.19
   4   3  -3   59.72    3.50
   4   3  -3   60.91    4.13
   4   3  -2   38.75    1.58
   4   3  -2   36.88    2.80
   4   3  -2   38.53    2.63
   4   3  -2   39.35    2.55
   4   3  -2   37.87    3.02
   4   3  -2   37.86    1.63
   4   3  -1   13.00    1.65
   4   3  -1   13.06    0.89
   4   3  -1   15.07    0.91
   4   3  -1   12.31    1.62
   4   3  -1   13.76    1.50
   4   3  -1   12.86    1.68
   4   3   0  393.69    9.85
   4   3   0  411.45   11.93
   4   3   0  386.62   11.85
   4   3   0  396.92   11.57
   4   3   0  423.05    9.84
   4   3   0  400.91   12.25
  -4  -3   0  382.86   10.21
   4   3   1  245.89    6.55
   4   3   1  257.39    6.52
  -4  -3  -1  254.64    7.44
   4   3   1  248.27    8.19
   4   3   1  257.76    8.75
   4   3   1  250.39    8.12
   4   3   1  242.54    8.30
  -4  -3  -2   67.95    3.31
   4   3   2   66.91    2.35
   4   3   2   71.36    3.55
   4   3   2   73.66    2.45
   4   3   2   72.61    3.97
   4   3   2   67.56    3.51
   4   3   2   67.08    3.63
   4   3   3   60.51    2.18
   4   3   3   59.22    3.35
   4   3   3   57.22    2.10
  -4  -3  -3   59.42    3.31
   4   3   3   63.28    3.65
   4   3   3   63.56    3.35
   4   3   4    1.89    0.79
   4   3   4    1.80    0.44
   4   3   4    2.30    0.87
  -4  -3  -4    2.86    0.95
   4   3   4    2.74    0.56
   4   3   4    1.82    0.75
   4   3   5    0.30    0.30
   4   3   5    0.57    0.55
   4   3   5    0.00    0.25
   4   3   5   -0.29    0.66
  -4  -3  -5    0.84    0.92
   4   3   5    0.58    0.56
  -4  -3  -6   26.01    2.74
   4   3   6   27.71    2.10
   4   3   6   26.66    1.30
   4   3   6   25.04    2.10
   4   3   6   26.74    1.46
   4   3   6   26.75    2.29
   4   3   7    4.98    0.67
   4   3   7    6.11    0.67
   4   3   7    5.99    1.10
   4   3   7    5.91    0.74
   4   3   7    5.68    0.99
   4   3   7    6.57    0.75
  -4  -3  -7    5.48    0.68
  -4  -3  -7    4.33    1.29
  -4  -3  -8   -0.06    0.39
   4   3   8   -0.20    0.33
   4   3   8   -0.08    0.35
  -4  -3  -8    0.01    0.93
  -4  -3  -8    0.30    0.38
   4   3   8    0.29    0.38
   4   3   9    0.22    0.35
  -4  -3  -9    0.23    0.92
  -4  -3  -9    0.31    0.40
   4   3   9   -0.21    0.33
  -4  -3  -9    0.36    0.45
   4   3  10    3.96    0.66
  -4  -3 -10    3.37    0.68
  -4  -3 -10    2.83    1.49
  -4  -3 -10    3.34    0.65
   4   3  11    3.59    0.57
  -4  -3 -11    3.92    0.74
   4   3  11    4.07    0.73
  -4  -3 -11    3.34    0.66
  -4  -3 -12    5.72    0.83
   4   3  12    4.15    0.72
  -4  -3 -12    4.09    0.67
   4   3  13    2.31    0.60
   4   3  13    2.02    0.61
   4   3  13    1.86    0.49
  -4  -3 -13    1.56    0.49
   4   3  14   -0.03    0.28
   4   3  14    0.47    0.35
   4   3  14   -0.06    0.27
  -4  -3 -14    0.08    0.28
   4   3  14    0.80    0.38
   4   3  15   22.75    1.06
   4   4 -12   11.96    0.68
   4   4 -12   12.19    0.72
   4   4 -11   42.94    1.84
   4   4 -11   42.17    1.83
   4   4 -11   44.18    1.89
   4   4 -11   39.20    1.46
   4   4 -11   44.19    1.66
   4   4 -10   86.75    2.91
   4   4 -10   85.15    3.21
   4   4 -10   79.38    2.84
   4   4 -10   79.15    2.89
   4   4 -10   90.88    3.31
   4   4 -10   90.92    3.06
   4   4  -9  114.84    3.85
   4   4  -9  105.64    3.75
   4   4  -9  108.70    3.77
   4   4  -9  109.26    4.08
   4   4  -9  120.05    3.97
   4   4  -8   85.93    3.33
   4   4  -8   82.14    3.20
   4   4  -8   85.87    3.54
   4   4  -8   83.45    3.30
   4   4  -8   85.02    3.08
   4   4  -8   87.27    6.66
   4   4  -8   84.26    3.37
   4   4  -7  112.09    4.08
   4   4  -7  112.07    4.04
   4   4  -7  112.94    3.92
   4   4  -7  118.48    4.31
   4   4  -7  113.97    3.91
   4   4  -7  116.50    7.68
   4   4  -7  112.78    4.06
   4   4  -6    5.85    0.80
   4   4  -6    4.80    0.82
   4   4  -6    6.71    1.83
   4   4  -6    6.40    0.90
   4   4  -6    5.13    0.75
   4   4  -6    6.14    0.80
   4   4  -6    6.01    0.70
   4   4  -6    6.17    0.87
   4   4  -5  182.52    5.56
   4   4  -5  172.24    5.38
   4   4  -5  173.21    5.13
   4   4  -5  169.96    5.32
   4   4  -5  173.56    5.26
   4   4  -5  171.42    5.13
   4   4  -5  168.74    8.95
   4   4  -5  178.90    5.40
   4   4  -4   14.41    1.07
   4   4  -4   15.82    1.72
   4   4  -4   15.61    1.00
   4   4  -4   17.71    1.88
   4   4  -4   17.28    2.51
   4   4  -4   15.98    1.21
   4   4  -4   16.39    1.19
   4   4  -4   17.08    1.26
   4   4  -4   15.06    1.13
   4   4  -4   13.65    1.16
   4   4  -3    8.57    0.81
   4   4  -3    8.17    1.39
   4   4  -3    9.39    0.82
   4   4  -3    9.15    0.80
   4   4  -3    9.10    0.87
   4   4  -3    9.87    1.91
   4   4  -3   10.02    0.88
   4   4  -3    9.68    0.90
   4   4  -3    9.61    0.85
   4   4  -3   10.04    1.46
   4   4  -3   10.22    0.96
   4   4  -3    8.66    0.79
   4   4  -2    4.66    1.32
   4   4  -2    3.28    1.11
   4   4  -2    3.49    1.17
   4   4  -2    3.85    0.59
   4   4  -1  541.33   16.08
   4   4  -1  540.83   15.78
   4   4  -1  526.93   14.87
   4   4  -1  531.05   12.95
   4   4  -1  530.45   15.29
   4   4   0  991.55   22.37
   4   4   0 1002.19   25.53
   4   4   0  916.47   22.41
   4   4   0  968.87   24.60
   4   4   0 1004.56   25.68
   4   4   0  952.31   24.95
   4   4   1  143.91    3.99
   4   4   1  135.39    5.78
   4   4   1  134.80    4.05
   4   4   1  132.90    5.89
  -4  -4  -1  127.51    4.34
   4   4   1  131.23    5.50
   4   4   2    4.84    0.67
   4   4   2    3.71    0.55
   4   4   2    3.86    1.08
   4   4   2    3.86    1.28
  -4  -4  -2    4.47    0.88
   4   4   2    3.14    1.07
   4   4   2    3.23    0.96
   4   4   3   65.30    2.34
   4   4   3   63.18    3.76
  -4  -4  -3   63.93    3.44
   4   4   3   71.97    4.22
   4   4   3   66.86    3.70
   4   4   3   65.34    2.42
   4   4   4   21.96    2.13
   4   4   4   25.91    1.35
   4   4   4   24.32    2.43
  -4  -4  -4   22.69    2.17
   4   4   4   21.36    2.09
   4   4   5   36.92    2.95
  -4  -4  -5   37.34    3.01
   4   4   5   37.81    1.70
   4   4   5   33.71    2.67
  -4  -4  -6   26.45    2.81
   4   4   6   25.77    1.40
   4   4   6   25.95    2.32
   4   4   6   28.15    1.40
   4   4   6   24.58    1.38
   4   4   6   27.19    1.53
   4   4   6   27.04    2.48
   4   4   6   26.32    1.43
   4   4   7   13.39    0.94
   4   4   7   12.51    1.09
   4   4   7   13.96    1.08
   4   4   7   12.85    1.68
   4   4   7   12.39    1.61
   4   4   7   11.58    0.96
   4   4   7   13.54    1.01
  -4  -4  -7   14.59    2.29
   4   4   8  334.20    8.74
  -4  -4  -8  337.35   13.03
   4   4   8  342.70    8.87
  -4  -4  -8  322.35    8.81
   4   4   8  307.72    8.44
   4   4   8  313.22    8.42
   4   4   9   82.94    3.19
  -4  -4  -9   79.33    3.27
   4   4   9   87.64    3.39
   4   4   9   76.83    2.88
   4   4   9   87.58    3.01
  -4  -4  -9   81.81    3.17
  -4  -4  -9   77.95    5.89
  -4  -4 -10   10.71    2.45
   4   4  10   14.34    1.19
  -4  -4 -10   12.88    1.24
  -4  -4 -10   13.98    1.22
   4   4  11    0.76    0.45
  -4  -4 -11    0.71    0.49
  -4  -4 -11   -0.52    1.01
  -4  -4 -11    0.19    0.40
  -4  -4 -12    5.68    0.84
   4   4  12    7.78    0.96
  -4  -4 -12    5.72    0.78
   4   4  13   -0.31    0.45
  -4  -4 -13   -0.24    0.36
   4   4  13   -0.08    0.48
   4   4  14    0.48    0.33
   4   4  14    0.91    0.34
   4   4  14    0.93    0.37
   4   4  14    1.05    0.44
  -4  -4 -14    0.82    0.32
   4   4  15    3.17    0.33
   4   4  15    3.95    0.38
   4   4  15    3.64    0.38
   4   5 -11   -0.07    0.24
   4   5 -11    0.08    0.26
   4   5 -11    0.01    0.23
   4   5 -10    3.05    0.55
   4   5 -10    2.30    0.47
   4   5 -10    2.83    0.59
   4   5 -10    2.77    0.59
   4   5 -10    3.11    0.42
   4   5 -10    3.16    0.54
   4   5  -9   30.18    1.58
   4   5  -9   33.76    1.99
   4   5  -9   33.95    1.63
   4   5  -9   30.67    1.69
   4   5  -9   30.64    1.85
   4   5  -9   33.84    1.55
   4   5  -8    1.12    0.42
   4   5  -8    1.98    0.75
   4   5  -8    1.23    0.49
   4   5  -8    1.53    0.65
   4   5  -8    1.49    0.57
   4   5  -8    1.80    0.65
   4   5  -8    1.56    0.53
   4   5  -7   28.71    1.72
   4   5  -7   26.33    1.71
   4   5  -7   27.99    1.62
   4   5  -7   28.40    1.89
   4   5  -7   28.86    1.70
   4   5  -7   26.10    3.62
   4   5  -7   27.48    1.93
   4   5  -7   27.21    1.50
   4   5  -7   26.74    1.81
   4   5  -6   16.42    1.24
   4   5  -6   20.37    3.15
   4   5  -6   18.69    1.44
   4   5  -6   13.83    1.36
   4   5  -6   15.27    1.20
   4   5  -6   17.19    1.35
   4   5  -6   18.88    1.53
   4   5  -6   19.57    1.49
   4   5  -5   94.17    3.34
   4   5  -5   90.77    3.43
   4   5  -5   90.16    3.45
   4   5  -5   87.69    3.56
   4   5  -5   92.79    3.45
   4   5  -5   94.21    6.65
   4   5  -5   89.09    3.50
   4   5  -4    9.66    0.97
   4   5  -4   11.32    1.61
   4   5  -4    9.07    1.96
   4   5  -4   10.14    1.48
   4   5  -4   11.17    1.06
   4   5  -4   10.82    1.05
   4   5  -4    9.96    0.98
   4   5  -4   10.26    1.02
   4   5  -4    9.60    0.96
   4   5  -3    8.67    0.87
   4   5  -3    9.32    0.85
   4   5  -3    9.02    1.46
   4   5  -3    8.84    1.60
   4   5  -3   13.54    2.32
   4   5  -3    8.59    0.74
   4   5  -3    9.95    0.97
   4   5  -3    9.35    0.90
   4   5  -3    9.60    0.95
   4   5  -3    9.50    0.93
   4   5  -3   10.18    1.02
   4   5  -3    8.92    0.95
   4   5  -3    8.80    0.76
   4   5  -3    8.35    0.80
   4   5  -2  176.19    5.23
   4   5  -2  181.71    7.73
   4   5  -2  190.32    5.27
   4   5  -2  193.25    7.49
   4   5  -2  182.27    5.37
   4   5  -2  175.73    5.24
   4   5  -2  177.90    5.07
   4   5  -2  178.73    5.07
   4   5  -2  187.95    5.27
   4   5  -2  179.55    5.01
   4   5  -2  187.03    5.34
   4   5  -2  177.50    5.27
   4   5  -2  178.28    5.28
   4   5  -2  189.14    8.53
   4   5  -2  167.10    5.02
   4   5  -2  177.10    5.05
   4   5  -2  182.65    5.26
   4   5  -2  170.63    4.97
   4   5  -2  189.34    5.16
   4   5  -1    3.97    0.60
   4   5  -1    3.74    0.62
   4   5  -1    3.65    0.56
   4   5  -1    3.20    1.15
   4   5  -1    5.07    1.28
   4   5  -1    4.12    0.58
   4   5  -1    3.22    0.58
   4   5  -1    3.93    0.57
   4   5  -1    3.27    1.19
   4   5  -1    3.31    0.60
   4   5   0   32.67    3.02
   4   5   0   31.93    1.64
   4   5   0   30.26    2.75
   4   5   0   32.98    3.03
   4   5   0   32.97    3.01
   4   5   1  117.04    5.60
   4   5   1  111.79    5.82
   4   5   1  118.16    5.91
   4   5   1  113.33    3.73
   4   5   1  117.37    5.84
  -4  -5  -2  146.52    5.27
   4   5   2  158.44    6.74
   4   5   2  158.22    6.95
   4   5   2  165.00    7.13
   4   5   2  161.33    7.20
   4   5   2  162.62    4.74
   4   5   3   16.15    2.10
  -4  -5  -3   14.06    1.55
   4   5   3   16.88    2.19
   4   5   3   14.76    2.03
   4   5   3   17.33    1.17
   4   5   4    0.51    0.85
   4   5   4    0.34    0.37
  -4  -5  -4    0.55    0.57
   4   5   4   -0.43    0.85
   4   5   4   -0.23    0.37
   4   5   4    0.19    0.34
   4   5   4   -0.13    0.33
   4   5   5   75.82    2.69
   4   5   5   81.63    2.92
   4   5   5   74.76    2.68
   4   5   5   81.77    2.74
   4   5   5   75.53    4.41
   4   5   5   82.81    2.90
   4   5   5   75.49    2.83
   4   5   5   81.42    4.85
   4   5   5   78.04    2.85
  -4  -5  -5   78.79    4.67
   4   5   5   80.43    2.78
  -4  -5  -6    5.11    1.15
   4   5   6    7.64    1.48
   4   5   6    4.53    1.07
   4   5   6    5.50    0.64
   4   5   6    5.40    0.71
   4   5   6    5.97    0.70
   4   5   6    4.09    0.58
   4   5   6    5.04    0.61
   4   5   6    6.63    0.77
   4   5   6    5.93    0.74
   4   5   7   -0.39    0.64
   4   5   7   -0.99    0.74
   4   5   7    0.35    0.44
   4   5   7    0.38    0.35
  -4  -5  -7    0.55    0.78
   4   5   7    0.23    0.41
   4   5   7    0.90    0.47
  -4  -5  -8    8.82    1.93
   4   5   8    8.69    0.97
   4   5   8    9.90    0.93
   4   5   8   10.02    1.05
   4   5   8    9.02    0.90
   4   5   9   13.36    1.22
  -4  -5  -9   11.64    1.15
   4   5   9   12.21    1.00
  -4  -5  -9   11.65    2.37
   4   5   9   13.08    1.02
  -4  -5  -9   11.03    1.07
   4   5   9   12.39    1.16
  -4  -5 -10   -0.29    0.95
   4   5  10    0.69    0.52
  -4  -5 -10    0.55    0.46
  -4  -5 -10   -0.22    0.43
  -4  -5 -11   91.75    6.73
   4   5  11   92.51    3.39
  -4  -5 -11   97.95    3.79
  -4  -5 -11   93.28    3.52
   4   5  12    0.02    0.32
  -4  -5 -12    0.25    0.44
  -4  -5 -12    1.27    0.48
  -4  -5 -13    2.40    0.54
   4   5  13    2.24    0.58
  -4  -5 -13    2.52    0.49
   4   5  14    1.81    0.42
   4   5  14    1.45    0.41
   4   5  14    1.32    0.37
   4   5  15    0.07    0.16
   4   5  15   -0.15    0.18
   4   5  15   -0.20    0.20
   4   5  15   -0.20    0.17
   4   6 -11    6.48    0.49
   4   6 -10   11.07    0.84
   4   6 -10   10.86    0.87
   4   6 -10   13.36    0.86
   4   6  -9   24.23    1.50
   4   6  -9   23.21    1.37
   4   6  -9   25.81    1.57
   4   6  -9   24.63    1.24
   4   6  -9   26.15    1.49
   4   6  -8    4.35    0.60
   4   6  -8    5.28    0.86
   4   6  -8    6.63    0.70
   4   6  -8    4.81    0.81
   4   6  -8    4.94    0.69
   4   6  -8    4.41    0.75
   4   6  -8    4.96    0.90
   4   6  -8    5.12    0.82
   4   6  -7    0.95    0.56
   4   6  -7    0.11    0.39
   4   6  -7    0.91    0.58
   4   6  -7    1.13    0.40
   4   6  -7    0.23    0.44
   4   6  -7    1.02    0.66
   4   6  -7    0.94    0.40
   4   6  -7    1.40    0.73
   4   6  -7    0.68    0.61
   4   6  -7    0.64    1.12
   4   6  -6   39.67    1.97
   4   6  -6   40.22    4.52
   4   6  -6   38.53    2.25
   4   6  -6   39.59    2.17
   4   6  -6   41.54    2.37
   4   6  -6   39.66    2.27
   4   6  -6   39.14    2.11
   4   6  -6   39.12    2.15
   4   6  -6   37.71    2.00
   4   6  -5   31.59    1.80
   4   6  -5   31.03    1.93
   4   6  -5   28.18    1.80
   4   6  -5   28.12    1.89
   4   6  -5   27.62    1.77
   4   6  -5   33.75    3.98
   4   6  -5   27.16    1.93
   4   6  -5   31.19    1.99
   4   6  -5   30.26    1.79
   4   6  -4  220.54    6.53
   4   6  -4  227.55    6.57
   4   6  -4  219.44    6.73
   4   6  -4  229.99    6.65
   4   6  -4  232.01    6.82
   4   6  -4  224.63    6.85
   4   6  -4  214.76    6.54
   4   6  -4  245.83   11.32
   4   6  -4  223.24    6.62
   4   6  -3  251.76    7.14
   4   6  -3  246.56    6.80
   4   6  -3  249.06    9.89
   4   6  -3  258.58    7.31
   4   6  -3  265.56    7.24
   4   6  -3  245.98    6.81
   4   6  -3  268.55    7.37
   4   6  -3  235.71    7.15
   4   6  -3  266.52   11.64
   4   6  -3  258.84    7.40
   4   6  -3  259.51    9.53
   4   6  -3  251.72    6.84
   4   6  -3  252.16    7.20
   4   6  -3  256.98    7.18
   4   6  -3  257.57    7.03
   4   6  -2   54.21    2.37
   4   6  -2   55.18    2.25
   4   6  -2   52.45    2.19
   4   6  -2   54.47    2.36
   4   6  -2   55.11    2.42
   4   6  -2   57.17    2.39
   4   6  -2   53.05    4.14
   4   6  -2   53.19    2.35
   4   6  -2   54.19    2.43
   4   6  -2   53.79    4.59
   4   6  -2   54.78    2.39
   4   6  -2   57.37    2.50
   4   6  -2   54.76    3.88
   4   6  -2   50.47    2.21
   4   6  -2   52.78    2.35
   4   6  -2   56.29    2.14
   4   6  -1   96.17    3.33
   4   6  -1   94.42    3.39
   4   6  -1   95.86    3.29
   4   6  -1   95.49    3.33
   4   6  -1   95.05    3.25
   4   6  -1   93.32    3.20
   4   6  -1   92.99    3.29
   4   6  -1   94.87    3.24
   4   6  -1   98.89    5.35
   4   6  -1   92.94    5.45
   4   6  -1  100.38    3.38
   4   6  -1   99.91    6.08
   4   6  -1   89.29    3.27
   4   6  -1   92.97    3.40
   4   6  -1   93.50    5.62
   4   6  -1   93.20    3.28
   4   6  -1   92.10    3.08
   4   6  -1   90.31    3.16
   4   6   0   10.55    0.93
   4   6   0   10.17    1.92
   4   6   0    9.47    0.85
   4   6   0   10.90    0.90
   4   6   0    9.59    0.89
   4   6   0    8.94    0.82
   4   6   0    9.64    0.87
   4   6   0    8.09    0.78
   4   6   0    8.72    1.75
   4   6   0    9.61    0.87
   4   6   0   10.42    1.75
   4   6   0   10.19    0.95
   4   6   0   10.80    1.86
   4   6   0    9.41    0.85
   4   6   0    9.88    0.92
   4   6   0    9.42    0.79
   4   6   0    9.85    0.98
   4   6   0    9.90    0.81
   4   6   1  294.48    7.97
   4   6   1  310.89   11.42
   4   6   1  298.84    8.24
   4   6   1  303.00    8.02
   4   6   1  301.09    7.95
   4   6   1  290.40    7.95
   4   6   1  317.05   11.08
   4   6   1  306.51    8.03
   4   6   1  305.64    8.03
   4   6   1  314.46   11.68
   4   6   1  300.23   11.49
   4   6   1  312.97    8.09
   4   6   1  314.75    8.10
   4   6   1  310.25    8.12
   4   6   1  298.24    7.92
   4   6   1  297.80    7.86
   4   6   1  319.03    7.81
   4   6   2  141.05    4.20
   4   6   2  132.96    6.77
   4   6   2  139.28    4.23
   4   6   2  139.61    4.30
   4   6   2  130.32    4.19
   4   6   2  147.13    4.51
   4   6   2  139.30    4.19
   4   6   2  134.08    6.53
   4   6   2  128.23    4.17
   4   6   2  147.05    7.27
   4   6   2  135.18    4.29
   4   6   2  133.91    4.10
   4   6   2  137.54    4.15
   4   6   2  142.44    4.16
   4   6   2  142.75    7.17
   4   6   3   62.35    4.46
  -4  -6  -3   56.93    3.21
   4   6   3   57.46    2.27
   4   6   3   60.03    2.38
   4   6   3   57.70    2.37
   4   6   3   63.12    2.47
   4   6   3   67.70    2.50
   4   6   3   57.78    2.34
   4   6   3   63.16    2.37
   4   6   3   63.41    2.59
   4   6   3   57.98    2.43
   4   6   3   63.65    4.41
   4   6   3   61.17    2.26
   4   6   3   55.88    2.29
   4   6   3   64.08    2.36
   4   6   3   61.98    4.12
   4   6   4  183.13    8.09
  -4  -6  -4  182.79    7.18
   4   6   4  182.74    5.32
   4   6   4  173.86    5.23
   4   6   4  181.95    5.26
   4   6   4  184.57    5.18
   4   6   4  187.91    7.93
   4   6   4  174.32    5.24
   4   6   4  186.98    5.40
   4   6   4  193.22    5.54
   4   6   4  180.55    5.12
   4   6   4  178.36    5.37
   4   6   4  191.03    8.40
   4   6   4  192.04    5.42
   4   6   4  188.61    5.28
   4   6   5   12.51    0.98
   4   6   5   11.44    1.95
   4   6   5   13.69    1.12
   4   6   5   13.73    2.01
   4   6   5   12.00    0.99
   4   6   5   12.56    1.06
   4   6   5   12.74    1.02
   4   6   5   13.07    1.00
  -4  -6  -5   13.60    2.05
   4   6   5   13.99    1.12
   4   6   6   61.56    2.42
   4   6   6   61.19    2.58
   4   6   6   59.59    2.40
   4   6   6   64.98    2.59
   4   6   6   61.80    4.13
   4   6   6   70.74    2.67
   4   6   6   65.37    2.58
  -4  -6  -6   57.72    4.31
   4   6   6   65.34    4.50
  -4  -6  -7   44.31    4.11
   4   6   7   53.98    2.45
   4   6   7   49.08    3.60
   4   6   7   51.81    2.30
   4   6   7   51.36    2.30
   4   6   7   51.59    3.89
   4   6   7   50.60    2.10
   4   6   7   56.91    2.32
   4   6   7   53.38    2.15
  -4  -6  -8    1.84    1.28
   4   6   8    0.46    0.47
   4   6   8    0.37    0.47
   4   6   8    0.21    0.44
   4   6   8    0.24    0.37
   4   6   9    3.60    0.75
   4   6   9    3.68    0.72
   4   6   9    3.07    0.58
  -4  -6  -9    2.94    1.32
  -4  -6 -10  198.73    6.31
   4   6  10  196.64    6.00
   4   6  10  210.41    6.32
   4   6  10  202.29    5.66
  -4  -6 -10  189.85    5.87
  -4  -6 -11    2.20    1.23
   4   6  11    0.68    0.48
  -4  -6 -11    1.20    0.68
  -4  -6 -11    0.38    0.38
   4   6  12    1.73    0.51
  -4  -6 -12    1.94    0.56
  -4  -6 -12    2.32    0.49
  -4  -6 -13    1.39    0.45
   4   6  13    0.85    0.42
   4   6  14    0.63    0.37
   4   6  14    0.25    0.28
   4   6  14    0.58    0.33
   4   7 -10   67.59    2.13
   4   7 -10   69.60    2.23
   4   7 -10   71.98    2.16
   4   7  -9   28.21    1.45
   4   7  -9   29.35    1.26
   4   7  -9   28.67    1.50
   4   7  -9   29.60    1.46
   4   7  -8   71.88    2.85
   4   7  -8   67.25    2.68
   4   7  -8   72.82    2.63
   4   7  -8   71.87    2.89
   4   7  -8   71.68    2.79
   4   7  -7    5.94    0.72
   4   7  -7    6.12    0.68
   4   7  -7    6.42    0.92
   4   7  -7    6.19    0.94
   4   7  -7    4.32    0.72
   4   7  -7    6.71    0.99
   4   7  -7    6.38    0.90
   4   7  -6    1.06    0.56
   4   7  -6    1.11    0.43
   4   7  -6    0.00    0.48
   4   7  -6    1.65    0.71
   4   7  -6    0.45    0.47
   4   7  -6    0.53    0.57
   4   7  -6    0.30    0.60
   4   7  -6    1.17    1.27
   4   7  -6    0.42    0.56
   4   7  -5   99.31    3.64
   4   7  -5   97.56    3.87
   4   7  -5  100.27    3.90
   4   7  -5  106.87    7.39
   4   7  -5  104.34    3.80
   4   7  -5   97.41    3.53
   4   7  -5   97.48    3.77
   4   7  -5   98.13    3.93
   4   7  -5   93.52    3.36
   4   7  -5   92.75    3.66
   4   7  -4   -0.12    0.51
   4   7  -4    0.06    0.55
   4   7  -4    0.42    0.46
   4   7  -4   -0.06    0.47
   4   7  -4    0.68    0.52
   4   7  -4    0.71    0.63
   4   7  -4    0.41    0.55
   4   7  -4    0.15    0.39
   4   7  -4    1.12    1.35
   4   7  -4    0.83    0.49
   4   7  -3    1.85    0.51
   4   7  -3    2.38    0.67
   4   7  -3    3.28    1.23
   4   7  -3    2.84    0.57
   4   7  -3    2.08    0.48
   4   7  -3    4.01    1.24
   4   7  -3    1.92    0.58
   4   7  -3    1.50    0.40
   4   7  -3    2.57    0.65
   4   7  -3    2.83    0.66
   4   7  -3    2.76    0.70
   4   7  -3    2.05    1.48
   4   7  -3    2.60    0.66
   4   7  -3    2.37    0.59
   4   7  -2   30.74    1.80
   4   7  -2   29.75    1.76
   4   7  -2   31.27    1.67
   4   7  -2   31.55    1.87
   4   7  -2   29.46    1.64
   4   7  -2   31.43    1.77
   4   7  -2   30.31    3.28
   4   7  -2   29.31    3.76
   4   7  -2   30.21    1.79
   4   7  -2   32.34    1.91
   4   7  -2   33.83    3.21
   4   7  -2   30.81    1.77
   4   7  -2   30.96    1.75
   4   7  -1  123.86    4.16
   4   7  -1  124.58    6.87
   4   7  -1  124.63    7.03
   4   7  -1  125.52    4.16
   4   7  -1  116.90    4.01
   4   7  -1  126.83    4.09
   4   7  -1  131.66    6.68
   4   7  -1  124.57    4.21
   4   7  -1  125.48    4.08
   4   7  -1  122.96    4.11
   4   7  -1  123.75    3.93
   4   7  -1  124.19    7.47
   4   7  -1  127.69    4.20
   4   7  -1  129.25    4.32
   4   7  -1  126.62    4.32
   4   7  -1  118.66    4.07
   4   7  -1  120.92    3.82
   4   7   0   11.01    1.00
   4   7   0   10.94    2.12
   4   7   0    8.04    1.84
   4   7   0   10.93    1.15
   4   7   0    9.80    0.93
   4   7   0    8.75    0.90
   4   7   0    9.30    0.97
   4   7   0    9.08    0.93
   4   7   0    9.78    0.91
   4   7   0    9.66    0.88
   4   7   0    9.63    2.07
   4   7   0    9.32    0.92
   4   7   0   11.84    1.07
   4   7   0   10.72    0.96
   4   7   0   11.37    1.93
   4   7   0    9.96    0.95
   4   7   0    9.13    0.84
   4   7   1    1.77    1.11
   4   7   1    1.74    0.44
   4   7   1    0.78    0.40
   4   7   1    1.43    1.37
   4   7   1    1.26    0.62
   4   7   1    0.54    0.80
   4   7   1    1.64    0.57
   4   7   1    1.14    0.90
   4   7   1    1.66    0.55
   4   7   1    1.76    0.56
   4   7   1    1.20    0.40
   4   7   1    2.12    0.53
   4   7   1    1.85    0.50
   4   7   1    1.02    0.43
   4   7   1    1.05    0.38
   4   7   1    1.10    0.38
   4   7   1    0.64    0.33
   4   7   2   22.48    1.40
   4   7   2   22.37    2.86
   4   7   2   20.48    1.51
   4   7   2   22.55    1.38
   4   7   2   22.21    2.84
   4   7   2   22.66    1.44
   4   7   2   22.64    1.44
   4   7   2   22.88    1.46
   4   7   2   25.17    3.12
   4   7   2   23.69    1.47
   4   7   2   22.07    1.31
   4   7   2   22.56    1.43
   4   7   2   20.90    2.87
   4   7   2   24.97    1.40
   4   7   2   23.80    1.26
   4   7   3   11.88    1.18
   4   7   3   14.25    2.29
   4   7   3   10.59    2.19
   4   7   3   10.52    0.90
   4   7   3   10.74    0.99
   4   7   3   13.25    2.07
   4   7   3    9.97    0.93
   4   7   3   10.29    0.99
   4   7   3   10.51    1.01
   4   7   3   10.97    0.93
   4   7   3   10.51    0.86
   4   7   3   11.09    0.97
   4   7   4    7.07    1.71
   4   7   4    8.01    0.79
   4   7   4    8.63    0.99
   4   7   4    8.37    0.89
   4   7   4    6.29    1.51
   4   7   4    7.96    0.88
   4   7   4    8.74    0.93
   4   7   4    7.94    0.75
   4   7   4    7.95    0.87
   4   7   4    8.04    0.89
   4   7   4    8.70    1.92
   4   7   5   15.44    2.36
   4   7   5   18.30    1.39
   4   7   5   15.73    1.18
   4   7   5   17.09    2.47
   4   7   5   15.87    1.26
   4   7   5   16.36    2.21
   4   7   5   17.12    1.24
   4   7   5   17.19    1.30
   4   7   5   14.96    1.20
  -4  -7  -5   23.13    2.50
  -4  -7  -6   11.76    2.04
   4   7   6   13.73    1.18
   4   7   6   13.33    1.05
   4   7   6   14.04    2.15
   4   7   6   12.66    1.98
   4   7   6   12.96    1.05
   4   7   6   12.18    1.08
   4   7   6   12.65    1.14
   4   7   6   11.95    1.08
   4   7   7   58.88    2.65
   4   7   7   53.58    4.05
   4   7   7   58.09    2.49
   4   7   7   55.07    2.49
  -4  -7  -7   53.33    4.46
   4   7   7   53.26    4.25
   4   7   7   53.72    2.30
   4   7   7   54.27    2.31
   4   7   7   57.28    2.46
   4   7   8   23.66    1.44
  -4  -7  -8   19.64    2.91
   4   7   8   24.35    1.53
   4   7   8   25.22    1.70
   4   7   8   22.22    1.45
  -4  -7  -9    7.97    2.04
   4   7   9    6.54    0.97
   4   7   9    6.51    0.82
   4   7   9    7.75    0.99
   4   7  10   -0.36    0.45
   4   7  10    0.05    0.53
   4   7  10    0.19    0.34
  -4  -7 -10    0.47    0.55
   4   7  11   17.68    1.27
  -4  -7 -11   17.01    1.43
   4   7  12   15.38    1.05
  -4  -7 -12   17.29    1.29
   4   7  13   90.32    3.09
   4   7  13   94.82    3.10
  -4  -7 -13   90.29    3.13
   4   7  14    1.11    0.30
   4   7  14    0.81    0.31
   4   7  14    1.46    0.33
   4   8  -9   42.64    1.53
   4   8  -9   41.28    1.58
   4   8  -9   37.36    1.32
   4   8  -9   42.85    1.54
   4   8  -8   10.02    0.76
   4   8  -8    8.79    0.79
   4   8  -8    8.53    0.81
   4   8  -8    7.79    0.76
   4   8  -7   71.11    2.81
   4   8  -7   65.09    2.67
   4   8  -7   71.16    2.51
   4   8  -7   70.84    2.67
   4   8  -7   71.18    2.86
   4   8  -7   70.88    2.71
   4   8  -6   25.68    1.51
   4   8  -6   24.63    1.30
   4   8  -6   24.71    1.64
   4   8  -6   24.39    1.61
   4   8  -6   23.66    1.53
   4   8  -6   23.58    1.71
   4   8  -6   20.95    1.47
   4   8  -5   29.29    1.72
   4   8  -5   29.49    1.86
   4   8  -5   31.24    1.89
   4   8  -5   28.40    1.78
   4   8  -5   30.22    1.93
   4   8  -5   27.64    1.55
   4   8  -5   28.02    1.79
   4   8  -4    4.26    0.81
   4   8  -4    4.00    0.65
   4   8  -4    2.54    0.62
   4   8  -4    3.10    1.19
   4   8  -4    4.09    0.83
   4   8  -4    3.53    0.85
   4   8  -4    3.57    0.78
   4   8  -4    3.43    0.66
   4   8  -4    3.03    0.70
   4   8  -3    1.10    1.01
   4   8  -3    0.00    0.48
   4   8  -3   -0.51    0.55
   4   8  -3    0.63    0.42
   4   8  -3    0.38    0.44
   4   8  -3    0.48    0.37
   4   8  -3    0.31    0.37
   4   8  -3    0.04    0.52
   4   8  -3   -0.13    0.55
   4   8  -3   -0.07    0.42
   4   8  -3   -0.17    0.45
   4   8  -3   -0.10    0.47
   4   8  -2   67.31    3.01
   4   8  -2   77.20    2.91
   4   8  -2   76.95    3.00
   4   8  -2   76.38    3.21
   4   8  -2   70.53    2.85
   4   8  -2   75.08    6.08
   4   8  -2   68.56    5.24
   4   8  -2   69.11    3.08
   4   8  -2   70.98    3.20
   4   8  -2   74.93    3.11
   4   8  -2   74.43    5.06
   4   8  -2   75.90    3.02
   4   8  -2   76.80    3.13
   4   8  -1    8.82    1.07
   4   8  -1   11.25    1.15
   4   8  -1    9.73    1.05
   4   8  -1   12.13    2.19
   4   8  -1    9.80    1.05
   4   8  -1   10.93    1.03
   4   8  -1    9.93    0.90
   4   8  -1    9.50    1.03
   4   8  -1   10.79    2.33
   4   8  -1   11.37    1.06
   4   8  -1   10.28    1.06
   4   8  -1   10.50    1.16
   4   8  -1    9.04    1.91
   4   8  -1   10.67    1.91
   4   8  -1    8.89    0.97
   4   8   0    4.32    0.74
   4   8   0    6.37    0.92
   4   8   0    5.45    1.67
   4   8   0    5.87    1.60
   4   8   0    5.56    0.75
   4   8   0    5.11    0.78
   4   8   0    4.74    0.74
   4   8   0    4.75    1.58
   4   8   0    5.39    0.75
   4   8   0    5.99    0.75
   4   8   0    5.58    0.87
   4   8   0    5.61    0.79
   4   8   0    3.82    0.70
   4   8   0    4.94    0.76
   4   8   0    4.22    0.66
   4   8   0    5.01    0.64
   4   8   0    5.98    1.58
   4   8   1  220.54    6.29
   4   8   1  208.61    9.96
   4   8   1  218.71    6.64
   4   8   1  205.59    6.26
   4   8   1  201.35    9.99
   4   8   1  216.50    6.03
   4   8   1  216.35    6.31
   4   8   1  208.90    6.18
   4   8   1  236.75   10.76
   4   8   1  222.60    6.47
   4   8   1  218.77    6.34
   4   8   1  229.91    9.89
   4   8   1  203.13    6.03
   4   8   2   58.54    2.48
   4   8   2   58.08    4.97
   4   8   2   58.16    2.81
   4   8   2   60.98    2.62
   4   8   2   55.73    2.55
   4   8   2   59.31    4.96
   4   8   2   64.00    4.82
   4   8   2   58.93    2.44
   4   8   2   60.05    2.64
   4   8   2   59.24    2.60
   4   8   2   60.81    2.37
   4   8   2   55.62    4.75
   4   8   3  112.93    6.86
   4   8   3  113.76    4.17
   4   8   3  108.32    3.86
   4   8   3  105.56    6.84
   4   8   3  111.78    3.64
   4   8   3  110.57    3.90
   4   8   3  107.21    3.70
   4   8   3  108.32    3.84
   4   8   3  105.79    6.34
   4   8   3  109.23    3.89
   4   8   4   84.10    5.97
   4   8   4   85.49    3.32
   4   8   4   83.96    3.23
   4   8   4   88.78    5.71
   4   8   4   85.96    3.32
   4   8   4   82.52    3.19
   4   8   4   85.66    3.51
   4   8   4   86.08    3.29
   4   8   4   86.49    3.06
   4   8   4   84.05    5.81
   4   8   5    4.73    1.53
   4   8   5    3.68    0.80
   4   8   5    3.99    0.83
   4   8   5    3.06    1.21
   4   8   5    3.80    0.67
   4   8   5    3.99    0.80
   4   8   5    4.74    0.75
   4   8   5    2.59    1.38
   4   8   6  146.30    7.90
   4   8   6  144.81    4.63
   4   8   6  146.41    4.89
   4   8   6  145.00    4.62
   4   8   6  147.01    4.82
   4   8   6  148.09    4.73
   4   8   6  144.98    4.51
   4   8   6  141.61    7.36
   4   8   6  143.00    4.82
   4   8   7    7.24    1.71
   4   8   7    9.27    1.06
   4   8   7    6.48    0.81
   4   8   7    6.76    1.62
   4   8   7    4.26    0.70
   4   8   7    8.27    1.02
  -4  -8  -7    4.42    1.29
   4   8   7    5.27    0.80
   4   8   7    8.63    0.98
   4   8   8   17.96    1.29
   4   8   8   18.61    1.52
   4   8   8   18.51    1.21
  -4  -8  -8   18.85    2.73
   4   8   8   18.38    1.37
   4   8   8   19.10    1.31
   4   8   8   18.95    1.22
  -4  -8  -9   14.07    2.56
   4   8   9   14.46    1.33
   4   8   9   13.98    1.27
   4   8   9   13.78    1.14
   4   8  10   15.06    1.25
   4   8  10   14.60    1.30
   4   8  10   12.42    1.00
  -4  -8 -10   15.19    1.36
  -4  -8 -11    5.19    0.84
   4   8  11    5.13    0.76
   4   8  11    6.27    0.86
   4   8  12  108.44    3.47
  -4  -8 -12  108.60    3.63
  -4  -8 -13    2.51    0.46
   4   8  13    2.66    0.44
   4   8  13    1.69    0.39
   4   8  14    0.52    0.19
   4   8  14    1.16    0.25
   4   8  14    0.57    0.21
   4   8  14    0.91    0.25
   4   9  -8    8.95    0.59
   4   9  -8    8.56    0.65
   4   9  -8    8.47    0.60
   4   9  -7   24.15    1.31
   4   9  -7   26.73    1.43
   4   9  -7   27.31    1.32
   4   9  -7   25.60    1.20
   4   9  -7   26.47    1.31
   4   9  -6   11.47    0.97
   4   9  -6   11.60    0.99
   4   9  -6   10.83    1.03
   4   9  -6    9.20    0.86
   4   9  -6    9.24    0.89
   4   9  -5   63.23    2.56
   4   9  -5   59.11    2.63
[truncated: 594,602 more chars]
