# Supplementary material for: Crystal structure, Hirshfeld surface analysis and computational study of the 1:2 co-crystal formed between N,N′-bis­(pyridin-4-ylmeth­yl)ethane­diamide and 4-chloro­benzoic acid
Source: Acta Crystallogr E Crystallogr Commun. 2020 Jan 21;76(Pt 2):245–53. doi: 10.1107/S2056989020000572 (PMC7001830; doi:10.1107/S2056989020000572)
Supplement: Supplementary file 2 [file e-76-00245-Isup2.hkl]

data_I                                                                          
_shelx_title ' exp_1203'                                                        
_shelx_refln_list_code          4                                               
_shelx_F_calc_maximum      309.57                                               
_exptl_crystal_F_000       604.00                                               
_reflns_d_resolution_high  0.7929                                               
                                                                                
loop_                                                                           
 _space_group_symop_operation_xyz                                               
 'x, y, z'                                                                      
 '-x, -y, -z'                                                                   
                                                                                
_cell_length_a     9.9401                                                       
_cell_length_b    11.2002                                                       
_cell_length_c    12.3308                                                       
_cell_angle_alpha  78.871                                                       
_cell_angle_beta   78.816                                                       
_cell_angle_gamma  81.992                                                       
                                                                                
_shelx_F_squared_multiplier     1.000                                           
                                                                                
loop_                                                                           
 _refln_index_h                                                                 
 _refln_index_k                                                                 
 _refln_index_l                                                                 
 _refln_F_squared_calc                                                          
 _refln_F_squared_meas                                                          
 _refln_F_squared_sigma                                                         
 _refln_observed_status                                                         
   1   0   0         21.10         21.80         1.39 o                         
   2   0   0       1642.72       1810.66        25.28 o                         
   3   0   0         71.91         73.23         4.10 o                         
   4   0   0       7894.57       8116.02        86.74 o                         
   5   0   0         63.95         83.10         4.92 o                         
   6   0   0         15.02          3.61         1.24 o                         
   7   0   0        155.49        154.07         2.67 o                         
   8   0   0          3.22          2.19         0.99 o                         
   9   0   0          4.08          2.88         1.63 o                         
  10   0   0        342.44        331.25         5.24 o                         
  11   0   0         11.01          9.10         1.17 o                         
  12   0   0         92.03         77.08         2.46 o                         
 -12   1   0          0.07          0.99         2.57 o                         
 -11   1   0         19.45         21.98         1.38 o                         
 -10   1   0        480.53        476.38         6.82 o                         
  -9   1   0        653.94        641.70         7.46 o                         
  -8   1   0          1.51          3.52         1.11 o                         
  -7   1   0          4.72          6.17         1.10 o                         
  -6   1   0         74.65         89.74         2.25 o                         
  -5   1   0        127.37        128.03         6.19 o                         
  -4   1   0        131.16        114.37         5.05 o                         
  -3   1   0         18.42         13.81         5.52 o                         
  -2   1   0       1935.46       1997.54        41.66 o                         
  -1   1   0         38.67         39.00         3.61 o                         
   0   1   0         68.53         76.39         5.98 o                         
   1   1   0         24.73         22.91         2.22 o                         
   2   1   0       2561.63       2536.74        48.15 o                         
   3   1   0         61.11         69.30         4.66 o                         
   4   1   0       4403.55       4522.22        43.83 o                         
   5   1   0        740.65        819.79        12.19 o                         
   6   1   0        902.28        905.05         8.04 o                         
   7   1   0         15.19         16.30         1.09 o                         
   8   1   0       1393.80       1427.98        11.44 o                         
   9   1   0         91.64        100.55         2.89 o                         
  10   1   0        220.31        218.27         4.27 o                         
  11   1   0        545.26        550.12         7.33 o                         
  12   1   0         25.06         19.49         1.23 o                         
 -11   2   0         18.33         21.20         1.57 o                         
 -10   2   0         76.40         78.16         2.44 o                         
  -9   2   0         86.42         83.64         2.47 o                         
  -8   2   0        411.62        392.56        10.50 o                         
  -7   2   0       1313.07       1339.76        11.62 o                         
  -6   2   0       1287.70       1233.77        10.96 o                         
  -5   2   0         30.00         23.32         3.20 o                         
  -4   2   0        132.59         96.18         4.93 o                         
  -3   2   0       1030.55       1057.41        21.81 o                         
  -2   2   0       1050.02       1009.23        26.59 o                         
  -1   2   0         35.35         38.52         5.33 o                         
   0   2   0       1697.61       1651.22        85.23 o                         
   1   2   0          0.70         -0.82         1.63 o                         
   2   2   0       1432.04       1392.44        26.30 o                         
   3   2   0         14.86         12.77         3.03 o                         
   4   2   0          4.85          3.26         1.60 o                         
   5   2   0         49.14         48.32         2.88 o                         
   6   2   0        140.03        141.07         2.37 o                         
   7   2   0        485.36        484.62         5.10 o                         
   8   2   0        485.33        491.18         5.80 o                         
   9   2   0        138.76        134.04         3.00 o                         
  10   2   0          8.71         10.86         1.41 o                         
  11   2   0        596.36        605.42         8.30 o                         
  12   2   0         21.01         19.36         1.41 o                         
 -11   3   0          9.75         11.94         1.32 o                         
 -10   3   0        243.68        238.99         4.77 o                         
  -9   3   0          0.64          0.47         1.09 o                         
  -8   3   0         34.26         34.12         1.69 o                         
  -7   3   0        241.96        250.86         4.06 o                         
  -6   3   0        408.69        399.81         5.41 o                         
  -5   3   0        222.24        215.35         5.01 o                         
  -4   3   0       2699.73       2621.53        39.24 o                         
  -3   3   0         61.85         68.40         5.17 o                         
  -2   3   0       8697.61       7733.06       137.42 o                         
  -1   3   0        160.44        139.51        11.22 o                         
   0   3   0      11148.46      10236.27       244.42 o                         
   1   3   0         17.95         15.06         2.76 o                         
   2   3   0      14213.14      12128.02       136.18 o                         
   3   3   0         31.40         33.42         2.00 o                         
   4   3   0       3498.36       3740.85        41.11 o                         
   5   3   0        172.74        160.42         5.73 o                         
   6   3   0       2019.01       2107.06        12.99 o                         
   7   3   0         91.38        101.33         2.12 o                         
   8   3   0         59.93         58.22         1.92 o                         
   9   3   0         16.79         17.52         1.45 o                         
  10   3   0        484.43        498.48         6.40 o                         
  11   3   0         74.93         72.87         3.21 o                         
  12   3   0         29.57         28.28         2.35 o                         
 -11   4   0        154.87        155.58         3.86 o                         
 -10   4   0        298.14        296.86         5.09 o                         
  -9   4   0         29.96         34.79         2.05 o                         
  -8   4   0         35.15         39.55         2.02 o                         
  -7   4   0        287.27        271.16         4.47 o                         
  -6   4   0        400.55        417.62         5.68 o                         
  -5   4   0          0.20          1.95         1.09 o                         
  -4   4   0          6.53          0.90         3.08 o                         
  -3   4   0        543.81        515.25        16.71 o                         
  -2   4   0         39.90         57.88         8.88 o                         
  -1   4   0         12.25         18.14         6.92 o                         
   0   4   0       8445.26       7915.65       186.12 o                         
   1   4   0          0.07         -3.61         3.95 o                         
   2   4   0        100.09        125.15         5.81 o                         
   3   4   0         14.34         11.83         2.62 o                         
   4   4   0       8986.77       9087.00       111.96 o                         
   5   4   0        359.67        378.01         4.76 o                         
   6   4   0        495.14        473.81         4.63 o                         
   7   4   0         69.24         72.24         1.89 o                         
   8   4   0       1394.86       1398.46        15.05 o                         
   9   4   0        114.66        115.29         3.10 o                         
  10   4   0        498.16        502.73         6.34 o                         
  11   4   0         68.33         58.12         2.41 o                         
  12   4   0          0.17          1.32         1.22 o                         
 -10   5   0         11.79         11.98         1.50 o                         
  -9   5   0        123.27        143.15         3.79 o                         
  -8   5   0         52.56         57.09         2.59 o                         
  -7   5   0         33.63         34.73         2.21 o                         
  -6   5   0        131.32        123.45         3.50 o                         
  -5   5   0       1511.88       1458.28        15.80 o                         
  -4   5   0        793.59        766.43        11.58 o                         
  -3   5   0         58.02         56.76         5.42 o                         
  -2   5   0        532.33        535.31        28.71 o                         
  -1   5   0         43.94         28.43         7.48 o                         
   0   5   0        929.56        937.94        30.81 o                         
   1   5   0          0.04          1.28         2.69 o                         
   2   5   0        235.45        234.65         8.87 o                         
   3   5   0        410.93        404.89        11.48 o                         
   4   5   0        239.61        299.79        10.25 o                         
   5   5   0        311.94        304.42         3.70 o                         
   6   5   0        118.49        117.54         2.40 o                         
   7   5   0       1335.64       1365.23        10.25 o                         
   8   5   0        500.91        525.26         5.59 o                         
   9   5   0        131.25        128.63         2.90 o                         
  10   5   0         10.25         12.14         1.41 o                         
  11   5   0        228.92        224.20         6.47 o                         
 -10   6   0          0.12          1.53         1.07 o                         
  -9   6   0          1.85          1.16         1.21 o                         
  -8   6   0         99.73        103.54         3.77 o                         
  -7   6   0         12.64         13.05         1.68 o                         
  -6   6   0       3032.07       3146.35        61.32 o                         
  -5   6   0        412.03        364.54         8.16 o                         
  -4   6   0         13.87         14.80         2.58 o                         
  -3   6   0         26.27         21.20         2.14 o                         
  -2   6   0       1845.23       1732.03        39.45 o                         
  -1   6   0         55.30         53.73         6.04 o                         
   0   6   0       1547.08       1545.74        45.51 o                         
   1   6   0         32.75         31.76         4.17 o                         
   2   6   0       2640.42       2636.33        43.43 o                         
   3   6   0         64.33         57.70         2.64 o                         
   4   6   0        107.90         90.57         2.10 o                         
   5   6   0         49.93         49.42         1.62 o                         
   6   6   0        130.80        112.20         2.44 o                         
   7   6   0        215.89        213.72         3.62 o                         
   8   6   0         72.83         73.41         2.32 o                         
   9   6   0         63.70         63.18         2.71 o                         
  10   6   0        146.03        144.91         4.15 o                         
  11   6   0        155.75        149.50         4.05 o                         
  -9   7   0        192.24        198.52         3.72 o                         
  -8   7   0        707.17        698.01        10.15 o                         
  -7   7   0        145.89        153.38         4.34 o                         
  -6   7   0        245.29        237.28         5.80 o                         
  -5   7   0         24.54         24.43         2.47 o                         
  -4   7   0        581.04        556.18        11.89 o                         
  -3   7   0         86.64         84.33         4.19 o                         
  -2   7   0          1.97          3.28         1.94 o                         
  -1   7   0        207.57        193.77         9.92 o                         
   0   7   0       2745.43       2683.83        30.68 o                         
   1   7   0          0.08          0.62         1.38 o                         
   2   7   0       4167.31       4261.24        36.37 o                         
   3   7   0          0.05         -0.33         1.02 o                         
   4   7   0         95.28         92.82         2.37 o                         
   5   7   0        123.57        116.76         2.68 o                         
   6   7   0       1667.92       1678.00        13.31 o                         
   7   7   0        109.35        104.54         2.79 o                         
   8   7   0        229.02        222.31         4.22 o                         
   9   7   0          1.08         -0.21         1.64 o                         
  10   7   0        275.81        284.37         6.03 o                         
  11   7   0          4.36          2.90         1.87 o                         
  -9   8   0        193.44        189.68         4.25 o                         
  -8   8   0        137.52        148.76         4.04 o                         
  -7   8   0         29.20         30.64         2.22 o                         
  -6   8   0          6.44          4.43         1.85 o                         
  -5   8   0          4.14          3.34         1.94 o                         
  -4   8   0         44.57         38.87         3.27 o                         
  -3   8   0        151.69        153.34         6.03 o                         
  -2   8   0        109.35        112.47         7.20 o                         
  -1   8   0          6.67          3.41         2.36 o                         
   0   8   0       1268.80       1256.72        18.03 o                         
   1   8   0         73.11         70.54         3.40 o                         
   2   8   0        127.11        129.68         3.53 o                         
   3   8   0         75.14         75.25         2.55 o                         
   4   8   0         55.25         48.30         1.88 o                         
   5   8   0       1113.57       1100.66        10.61 o                         
   6   8   0         32.30         30.39         1.84 o                         
   7   8   0          1.63          1.67         1.47 o                         
   8   8   0        215.38        237.15         4.54 o                         
   9   8   0        469.10        463.69         9.59 o                         
  10   8   0        544.63        525.57        15.78 o                         
  -8   9   0         16.05         13.18         1.41 o                         
  -7   9   0         32.70         35.42         2.18 o                         
  -6   9   0        195.79        212.48         7.75 o                         
  -5   9   0          2.36          1.44         1.96 o                         
  -4   9   0       1472.06       1461.72        25.53 o                         
  -3   9   0         95.81         88.64         5.21 o                         
  -2   9   0        418.52        348.29         8.98 o                         
  -1   9   0         66.20         59.26         4.33 o                         
   0   9   0       1708.82       1680.96        23.97 o                         
   1   9   0          0.06          0.18         1.71 o                         
   2   9   0         11.28          9.05         1.88 o                         
   3   9   0         70.45         71.67         3.26 o                         
   4   9   0         35.33         36.93         1.99 o                         
   5   9   0          0.24          1.33         1.51 o                         
   6   9   0          2.05          1.70         1.33 o                         
   7   9   0         11.92         11.81         1.54 o                         
   8   9   0         45.15         38.93         2.14 o                         
   9   9   0         97.39         91.91         4.07 o                         
  10   9   0         15.48         13.65         2.43 o                         
  -7  10   0          3.42          4.52         1.18 o                         
  -6  10   0         29.97         24.65         1.75 o                         
  -5  10   0        143.18        139.54         4.60 o                         
  -4  10   0        177.67        158.84         6.14 o                         
  -3  10   0         33.50         30.21         2.96 o                         
  -2  10   0       1546.36       1429.23        19.25 o                         
  -1  10   0        206.35        201.00         6.07 o                         
   0  10   0        934.78        935.42        16.21 o                         
   1  10   0         79.79         82.16         3.72 o                         
   2  10   0       6610.92       6775.82        66.51 o                         
   3  10   0         81.46         82.65         3.41 o                         
   4  10   0        630.76        648.36         9.04 o                         
   5  10   0          1.70          0.10         1.54 o                         
   6  10   0         80.87         78.23         3.01 o                         
   7  10   0         67.11         65.82         2.56 o                         
   8  10   0         52.70         52.13         2.78 o                         
   9  10   0          0.40          3.37         2.24 o                         
  -6  11   0          6.09         11.00         1.19 o                         
  -5  11   0         65.36         61.31         2.37 o                         
  -4  11   0         69.93         69.56         2.85 o                         
  -3  11   0        108.45        111.24         4.26 o                         
  -2  11   0        272.46        234.87         5.76 o                         
  -1  11   0        105.85        110.88         4.67 o                         
   0  11   0         81.45         90.83         4.33 o                         
   1  11   0         46.41         49.56         3.51 o                         
   2  11   0        382.57        390.52         8.87 o                         
   3  11   0         42.23         38.82         2.75 o                         
   4  11   0         10.43          8.65         1.71 o                         
   5  11   0          0.02         -0.77         1.63 o                         
   6  11   0        577.48        591.98         9.16 o                         
   7  11   0        133.67        125.87         3.63 o                         
   8  11   0         15.70         14.59         2.52 o                         
  -4  12   0        127.68        119.59         4.23 o                         
  -3  12   0          0.81          1.18         1.22 o                         
  -2  12   0        370.34        430.65        10.04 o                         
  -1  12   0          0.41          0.64         2.03 o                         
   0  12   0        196.84        197.26         6.72 o                         
   1  12   0         94.24        100.02         3.33 o                         
   2  12   0        242.85        281.93         6.04 o                         
   3  12   0          8.21          4.14         1.57 o                         
   4  12   0          0.81          1.10         1.33 o                         
   5  12   0          1.01          2.40         1.22 o                         
   6  12   0         83.44         74.92         3.05 o                         
   7  12   0         21.03         24.59         3.09 o                         
  -2  13   0          1.36          0.88         1.10 o                         
  -1  13   0          1.44          0.18         1.18 o                         
   0  13   0        904.98        991.56        20.23 o                         
   1  13   0         46.55         49.43         2.55 o                         
   2  13   0        158.85        167.27         4.44 o                         
   3  13   0          0.07          0.07         1.19 o                         
   4  13   0        256.67        230.78         8.89 o                         
   5  13   0         11.61          9.16         2.24 o                         
  -4 -13   1        866.13        859.67        52.50 o                         
  -3 -13   1          3.67          6.63         1.84 o                         
  -2 -13   1        228.34        202.61         7.19 o                         
  -1 -13   1        108.57        105.29         3.18 o                         
   0 -13   1        157.41        162.43         4.06 o                         
   1 -13   1          0.17          0.59         1.28 o                         
  -6 -12   1        129.30        122.86         3.96 o                         
  -5 -12   1         34.56         29.76         2.37 o                         
  -4 -12   1          0.64          3.60         1.25 o                         
  -3 -12   1          0.99          5.26         1.27 o                         
  -2 -12   1          4.21          5.72         1.50 o                         
  -1 -12   1          0.43         -0.69         1.41 o                         
   0 -12   1          1.89         -0.71         1.34 o                         
   1 -12   1         44.43         47.59         2.65 o                         
   2 -12   1         42.09         46.10         2.94 o                         
   3 -12   1          2.12          3.04         1.47 o                         
   4 -12   1        118.29        106.13         4.45 o                         
  -7 -11   1          0.43          1.48         1.37 o                         
  -6 -11   1         22.60         30.38         2.15 o                         
  -5 -11   1         20.67         19.26         1.93 o                         
  -4 -11   1         16.27         17.03         2.03 o                         
  -3 -11   1          0.74          1.14         1.76 o                         
  -2 -11   1        384.35        403.26        11.15 o                         
  -1 -11   1          0.23         -0.92         1.53 o                         
   0 -11   1        558.04        577.94        11.46 o                         
   1 -11   1         45.83         49.32         3.19 o                         
   2 -11   1         31.37         31.01         2.56 o                         
   3 -11   1        132.46        122.89         3.44 o                         
   4 -11   1        454.03        412.40         8.54 o                         
   5 -11   1         38.04         43.10         2.23 o                         
   6 -11   1        154.82        140.82         3.47 o                         
  -9 -10   1         37.12         23.84         2.90 o                         
  -8 -10   1        480.08        483.48        16.81 o                         
  -7 -10   1         19.25         20.49         1.57 o                         
  -6 -10   1        305.91        334.63         5.88 o                         
  -5 -10   1          0.18          1.91         1.71 o                         
  -4 -10   1        214.37        235.72         4.78 o                         
  -3 -10   1         33.54         31.58         2.34 o                         
  -2 -10   1         12.35          9.36         2.35 o                         
  -1 -10   1         40.63         41.31         2.80 o                         
   0 -10   1        393.76        390.98         9.13 o                         
   1 -10   1        207.63        198.47         5.98 o                         
   2 -10   1        529.95        532.41        10.15 o                         
   3 -10   1         29.33         28.41         2.80 o                         
   4 -10   1        358.03        346.95         9.72 o                         
   5 -10   1        190.03        179.38         4.67 o                         
   6 -10   1        461.66        445.88         9.33 o                         
   7 -10   1         19.17         20.34         1.78 o                         
  -9  -9   1         15.45         17.32         2.54 o                         
  -8  -9   1          6.01          6.44         1.69 o                         
  -7  -9   1        104.25         98.99         3.05 o                         
  -6  -9   1         78.71         86.58         3.05 o                         
  -5  -9   1         13.65         13.14         1.61 o                         
  -4  -9   1         38.67         42.23         2.04 o                         
  -3  -9   1        380.67        371.88         6.15 o                         
  -2  -9   1       1493.29       1528.68        16.82 o                         
  -1  -9   1        108.26        102.06         4.24 o                         
   0  -9   1         43.73         37.79         4.19 o                         
   1  -9   1         87.27         76.50         3.84 o                         
   2  -9   1         28.44         23.29         2.92 o                         
   3  -9   1         10.86         14.22         3.73 o                         
   4  -9   1         38.92         44.41         2.75 o                         
   5  -9   1          6.00          7.17         2.02 o                         
   6  -9   1         33.93         44.56         2.53 o                         
   7  -9   1         23.98         24.32         2.50 o                         
   8  -9   1          1.22          3.07         1.05 o                         
 -10  -8   1         19.42         19.68         2.34 o                         
  -9  -8   1          0.72         -1.47         1.47 o                         
  -8  -8   1        222.64        245.52         4.67 o                         
  -7  -8   1         18.15         20.71         1.75 o                         
  -6  -8   1         47.08         36.61         1.96 o                         
  -5  -8   1          2.49          2.18         1.30 o                         
  -4  -8   1        100.33         95.01         2.81 o                         
  -3  -8   1         23.44         20.28         1.61 o                         
  -2  -8   1         67.96         71.61         2.46 o                         
  -1  -8   1         16.14         14.89         1.90 o                         
   0  -8   1         70.16         80.25         4.10 o                         
   1  -8   1          0.64          1.43         2.57 o                         
   2  -8   1        176.15        185.58         8.92 o                         
   3  -8   1        291.67        293.49         7.78 o                         
   4  -8   1          0.04          1.54         1.76 o                         
   5  -8   1         84.03         90.46         3.84 o                         
   6  -8   1         21.20         16.09         2.10 o                         
   7  -8   1         53.80         53.40         2.43 o                         
   8  -8   1        112.20        117.83         3.17 o                         
   9  -8   1          0.72          2.11         1.36 o                         
 -10  -7   1        370.43        355.85         8.52 o                         
  -9  -7   1         69.78         72.01         2.82 o                         
  -8  -7   1        362.18        339.59         5.61 o                         
  -7  -7   1         23.09         25.88         1.73 o                         
  -6  -7   1        832.57        788.32         8.89 o                         
  -5  -7   1          8.34         10.67         1.24 o                         
  -4  -7   1       1264.75       1161.98        10.13 o                         
  -3  -7   1         61.71         62.40         2.24 o                         
  -2  -7   1       4097.50       3984.17        30.10 o                         
  -1  -7   1          6.26          8.50         1.38 o                         
   0  -7   1         13.07         15.88         2.09 o                         
   1  -7   1        180.98        182.95         7.80 o                         
   2  -7   1       1477.08       1485.26        27.51 o                         
   3  -7   1          0.52          1.17         1.66 o                         
   4  -7   1         17.98         16.31         2.33 o                         
   5  -7   1         44.76         39.05         2.88 o                         
   6  -7   1        420.26        457.00         8.29 o                         
   7  -7   1        360.18        367.40         7.46 o                         
   8  -7   1       1174.15       1227.03        15.37 o                         
   9  -7   1          2.19          3.18         0.96 o                         
 -11  -6   1          4.81          4.46         1.03 o                         
 -10  -6   1         60.31         56.93         3.21 o                         
  -9  -6   1         39.15         42.93         2.26 o                         
  -8  -6   1        355.95        327.96         4.85 o                         
  -7  -6   1          0.45         -0.47         1.15 o                         
  -6  -6   1          3.47          5.26         1.10 o                         
  -5  -6   1        312.26        301.87         4.11 o                         
  -4  -6   1        896.93        881.14         7.81 o                         
  -3  -6   1          0.03         -0.95         0.95 o                         
  -2  -6   1       2763.54       2789.90        34.27 o                         
  -1  -6   1          8.35          7.61         2.95 o                         
   0  -6   1        451.99        436.31        22.27 o                         
   1  -6   1         85.57         93.97        10.44 o                         
   2  -6   1        162.71        115.33         6.09 o                         
   3  -6   1          8.68          6.33         1.73 o                         
   4  -6   1         13.38         12.66         1.81 o                         
   5  -6   1        860.52        890.31        10.71 o                         
   6  -6   1        409.62        414.65         9.22 o                         
   7  -6   1        253.03        257.87         5.22 o                         
   8  -6   1         44.48         47.85         2.36 o                         
   9  -6   1        591.29        612.82        12.30 o                         
  10  -6   1         33.24         39.31         2.10 o                         
 -11  -5   1         70.04         68.15         3.13 o                         
 -10  -5   1          3.67          0.70         1.23 o                         
  -9  -5   1        198.00        195.44         4.16 o                         
  -8  -5   1        196.82        205.00         3.81 o                         
  -7  -5   1        379.94        388.70         4.88 o                         
  -6  -5   1         13.93         14.38         1.08 o                         
  -5  -5   1        102.29         98.17         2.05 o                         
  -4  -5   1         37.87         35.09         1.97 o                         
  -3  -5   1          4.55          2.49         2.37 o                         
  -2  -5   1         78.68         69.36         5.12 o                         
  -1  -5   1         16.01         17.51         3.22 o                         
   0  -5   1        817.23        931.94        50.82 o                         
   1  -5   1         90.90         76.79         6.71 o                         
   2  -5   1         24.29         24.93         6.73 o                         
   3  -5   1        274.88        261.34        10.74 o                         
   4  -5   1         81.72        112.45         3.69 o                         
   5  -5   1        431.98        405.78         6.78 o                         
   6  -5   1        244.23        257.74         4.48 o                         
   7  -5   1        106.58        110.01         3.23 o                         
   8  -5   1        639.52        651.30         8.94 o                         
   9  -5   1         70.98         72.82         2.91 o                         
  10  -5   1          9.57         11.91         1.33 o                         
 -11  -4   1        382.79        362.10        14.14 o                         
 -10  -4   1          1.37          1.40         1.17 o                         
  -9  -4   1          7.43          7.24         1.27 o                         
  -8  -4   1       1402.85       1412.59        12.17 o                         
  -7  -4   1          1.27          0.59         0.93 o                         
  -6  -4   1         10.92         19.93         1.13 o                         
  -5  -4   1         69.08         70.57         1.73 o                         
  -4  -4   1       4809.81       4989.98        62.13 o                         
  -3  -4   1         96.69        109.14         5.35 o                         
  -2  -4   1      10806.41      10219.19       131.49 o                         
  -1  -4   1          7.25          7.38         2.39 o                         
   0  -4   1       2628.15       2329.18        52.14 o                         
   1  -4   1         50.23         50.65         5.37 o                         
   2  -4   1       3453.08       3616.22        69.40 o                         
   3  -4   1        587.11        600.90        17.86 o                         
   4  -4   1       5622.31       5574.45       121.93 o                         
   5  -4   1          6.28          8.78         1.19 o                         
   6  -4   1        251.65        216.12         4.18 o                         
   7  -4   1        251.74        251.03         4.56 o                         
   8  -4   1       1595.04       1566.67        17.80 o                         
   9  -4   1        211.46        226.51         4.17 o                         
  10  -4   1          0.20          1.03         1.21 o                         
  11  -4   1         58.76         59.91         2.10 o                         
 -12  -3   1        194.29        170.65         7.29 o                         
 -11  -3   1         14.62         13.81         1.43 o                         
 -10  -3   1          2.04          3.41         1.41 o                         
  -9  -3   1        149.63        152.62         3.34 o                         
  -8  -3   1        315.92        323.50         5.36 o                         
  -7  -3   1        301.00        293.78         4.18 o                         
  -6  -3   1        340.63        326.81         3.85 o                         
  -5  -3   1        352.95        377.65         9.06 o                         
  -4  -3   1        127.05        128.28         4.67 o                         
  -3  -3   1        104.66        106.27         3.91 o                         
  -2  -3   1       3650.00       3909.86        53.65 o                         
  -1  -3   1          4.40         -0.08         3.17 o                         
   0  -3   1       9058.10       7973.40       137.36 o                         
   1  -3   1        117.60        116.60         6.48 o                         
   2  -3   1       1496.32       1345.70        26.04 o                         
   3  -3   1          6.07          9.38         2.76 o                         
   4  -3   1        816.22        801.66        30.69 o                         
   5  -3   1         17.00         20.04         1.86 o                         
   6  -3   1        686.29        661.07         7.18 o                         
   7  -3   1        881.56        881.85         9.60 o                         
   8  -3   1       1299.70       1272.85        12.06 o                         
   9  -3   1        407.53        422.20         5.57 o                         
  10  -3   1          2.38          3.34         1.24 o                         
  11  -3   1        560.96        560.20         7.76 o                         
 -12  -2   1        142.16        138.15         6.83 o                         
 -11  -2   1        442.72        424.19         6.31 o                         
 -10  -2   1        536.83        523.89         6.87 o                         
  -9  -2   1         54.84         57.66         2.18 o                         
  -8  -2   1         87.32         83.64         2.40 o                         
  -7  -2   1        563.22        560.52         6.08 o                         
  -6  -2   1        152.40        158.49         2.60 o                         
  -5  -2   1         40.91         44.11         3.13 o                         
  -4  -2   1         54.86         41.95         2.73 o                         
  -3  -2   1        183.48        170.11         7.31 o                         
  -2  -2   1        608.14        533.10        10.66 o                         
  -1  -2   1          0.03         -1.04         3.00 o                         
   0  -2   1        433.02        480.61        21.23 o                         
   1  -2   1        218.24        205.31         7.44 o                         
   2  -2   1        869.48        818.89        16.66 o                         
   3  -2   1         93.79         80.72         5.88 o                         
   4  -2   1         54.67         70.76         4.72 o                         
   5  -2   1         24.03         20.62         3.33 o                         
   6  -2   1       1808.22       1844.21        14.37 o                         
   7  -2   1         10.26         13.18         1.31 o                         
   8  -2   1        112.87        120.64         2.89 o                         
   9  -2   1         35.73         35.55         1.73 o                         
  10  -2   1         23.26         23.40         1.56 o                         
  11  -2   1          8.75          5.06         1.17 o                         
 -12  -1   1         11.68         10.10         2.34 o                         
 -11  -1   1         59.94         64.88         2.30 o                         
 -10  -1   1        515.08        495.48         7.55 o                         
  -9  -1   1        201.27        196.06         3.93 o                         
  -8  -1   1        274.72        270.36         4.22 o                         
  -7  -1   1          5.89          4.17         0.91 o                         
  -6  -1   1         23.28         29.98         1.26 o                         
  -5  -1   1          0.99          1.29         1.71 o                         
  -4  -1   1        195.39        227.27         5.16 o                         
  -3  -1   1          4.05          8.17         2.83 o                         
  -2  -1   1        926.71       1001.30        16.70 o                         
  -1  -1   1          0.19          1.45         0.95 o                         
   0  -1   1        168.17        128.85         8.32 o                         
   1  -1   1          7.34          6.32         3.69 o                         
   2  -1   1      48754.22      39823.14       895.58 o                         
   3  -1   1         23.70         22.16         8.51 o                         
   4  -1   1         46.77         88.63         4.55 o                         
   5  -1   1        648.39        594.71        17.54 o                         
   6  -1   1       2778.55       2946.34        19.43 o                         
   7  -1   1         44.01         43.56         1.54 o                         
   8  -1   1        193.59        210.28         3.90 o                         
   9  -1   1        232.35        228.14         3.97 o                         
  10  -1   1          8.57          8.39         1.23 o                         
  11  -1   1         15.83         23.66         1.63 o                         
  12  -1   1         13.79         14.68         1.24 o                         
 -12   0   1          0.81          0.84         1.59 o                         
 -11   0   1         96.75         99.25         2.55 o                         
 -10   0   1         49.47         59.91         2.54 o                         
  -9   0   1         67.87         68.66         2.33 o                         
  -8   0   1       1169.36       1115.89        10.31 o                         
  -7   0   1        702.50        699.93         6.71 o                         
  -6   0   1        692.53        773.39         8.22 o                         
  -5   0   1         26.76         27.61         2.81 o                         
  -4   0   1         22.16         39.92         2.76 o                         
  -3   0   1        169.73        167.59         6.10 o                         
  -2   0   1        526.79        621.06        13.31 o                         
  -1   0   1          0.34          0.98         1.09 o                         
   0   0   1       1346.91       1349.83        34.60 o                         
   1   0   1          3.25          1.84         1.20 o                         
   2   0   1         11.85          2.60         3.30 o                         
   3   0   1         77.68         87.15        10.85 o                         
   4   0   1       7544.33       7216.49       100.71 o                         
   5   0   1         19.79         29.47         3.56 o                         
   6   0   1          1.53          4.55         1.07 o                         
   7   0   1        141.75        139.24         2.46 o                         
   8   0   1       1973.02       2018.30        14.46 o                         
   9   0   1         61.44         69.65         2.28 o                         
  10   0   1        518.35        514.91         6.55 o                         
  11   0   1         50.17         54.71         2.13 o                         
  12   0   1          0.61          0.23         1.08 o                         
 -11   1   1          4.49          3.72         1.05 o                         
 -10   1   1        193.09        191.41         3.91 o                         
  -9   1   1         37.73         36.07         1.89 o                         
  -8   1   1         20.37         17.87         1.56 o                         
  -7   1   1         11.65         16.58         1.20 o                         
  -6   1   1        127.75        156.79         2.85 o                         
  -5   1   1        409.17        362.14        10.96 o                         
  -4   1   1         96.13         74.83         3.41 o                         
  -3   1   1        749.69        833.31        26.25 o                         
  -2   1   1       1342.89       1341.28        31.77 o                         
  -1   1   1          0.03          3.67         2.60 o                         
   0   1   1        126.76        125.30         7.39 o                         
   1   1   1         96.12         98.60         3.05 o                         
   2   1   1        487.04        467.87        30.39 o                         
   3   1   1       3393.26       3514.99       113.28 o                         
   4   1   1        654.29        670.65         9.78 o                         
   5   1   1        109.00        147.10         4.88 o                         
   6   1   1        214.56        193.30         3.35 o                         
   7   1   1          0.12          0.38         0.86 o                         
   8   1   1       1116.08       1134.11         9.39 o                         
   9   1   1         18.96         16.96         1.35 o                         
  10   1   1        219.97        222.13         4.63 o                         
  11   1   1          7.43          9.83         1.22 o                         
  12   1   1        233.91        206.59         5.67 o                         
 -11   2   1        103.04        103.02         3.08 o                         
 -10   2   1          9.33          6.61         1.59 o                         
  -9   2   1         14.09         14.78         1.35 o                         
  -8   2   1          8.48          7.40         1.17 o                         
  -7   2   1          2.60          1.70         1.03 o                         
  -6   2   1        142.06        145.01         2.80 o                         
  -5   2   1          6.32         10.15         2.52 o                         
  -4   2   1        154.71        156.49         6.33 o                         
  -3   2   1         41.70         44.69         4.10 o                         
  -2   2   1       1013.24       1057.01        38.94 o                         
  -1   2   1          0.83          0.65         5.61 o                         
   0   2   1       5991.34       5836.97        99.50 o                         
   1   2   1         14.21         19.87         2.91 o                         
   2   2   1       1444.89       1357.85        31.51 o                         
   3   2   1        644.53        655.63        18.46 o                         
   4   2   1       1623.86       1527.88        18.23 o                         
   5   2   1        101.28        107.41         4.04 o                         
   6   2   1        722.01        789.84         6.82 o                         
   7   2   1        519.75        520.51         5.31 o                         
   8   2   1         60.09         61.63         1.94 o                         
   9   2   1         26.40         27.26         1.53 o                         
  10   2   1          4.35          3.06         1.35 o                         
  11   2   1        199.53        218.52         4.33 o                         
  12   2   1          1.74          1.68         0.91 o                         
 -11   3   1        163.71        181.01         4.62 o                         
 -10   3   1        146.52        152.37         3.34 o                         
  -9   3   1        152.97        155.95         3.65 o                         
  -8   3   1        472.99        495.42         6.72 o                         
  -7   3   1         66.87         67.13         2.27 o                         
  -6   3   1        362.32        422.88         5.66 o                         
  -5   3   1        324.19        312.87         5.56 o                         
  -4   3   1        421.40        409.29        11.12 o                         
  -3   3   1          8.38         11.33         4.20 o                         
  -2   3   1        256.63        294.31        14.99 o                         
  -1   3   1         45.41         43.39         8.51 o                         
   0   3   1       1802.43       1920.43        41.04 o                         
   1   3   1         61.82         62.63         4.91 o                         
   2   3   1       2262.43       2270.47        38.29 o                         
   3   3   1          8.30          7.00         1.54 o                         
   4   3   1       2318.46       2348.99        26.71 o                         
   5   3   1         13.04          9.05         2.25 o                         
   6   3   1       2572.09       2617.80        15.88 o                         
   7   3   1         18.76         19.11         1.08 o                         
   8   3   1          0.67          1.83         1.04 o                         
   9   3   1        378.52        384.03         5.11 o                         
  10   3   1       2293.39       2318.99        17.85 o                         
  11   3   1          0.99          2.22         1.16 o                         
  12   3   1         20.30         21.31         1.70 o                         
 -11   4   1         99.95        101.98         4.23 o                         
 -10   4   1          1.58          0.90         1.06 o                         
  -9   4   1         13.79         14.31         1.32 o                         
  -8   4   1        142.95        134.20         3.53 o                         
  -7   4   1         33.41         38.91         2.01 o                         
  -6   4   1        538.21        535.64         7.02 o                         
  -5   4   1          3.07          5.77         1.16 o                         
  -4   4   1         39.92         34.03         4.91 o                         
  -3   4   1        691.57        723.26        21.16 o                         
  -2   4   1       1355.94       1295.50        50.49 o                         
  -1   4   1          2.38          1.78         4.77 o                         
   0   4   1       5882.70       5522.30       142.03 o                         
   1   4   1        119.40        108.78         5.99 o                         
   2   4   1       1162.95       1017.15        16.80 o                         
   3   4   1        243.84        234.75         7.47 o                         
   4   4   1       1346.38       1263.69        18.04 o                         
   5   4   1         30.03         34.99         3.27 o                         
   6   4   1          3.70          2.47         0.80 o                         
   7   4   1       1013.73       1057.84         8.24 o                         
   8   4   1       1787.81       1840.71        13.47 o                         
   9   4   1        351.84        363.30         4.93 o                         
  10   4   1        152.09        155.31         3.17 o                         
  11   4   1        209.66        195.09         4.21 o                         
  12   4   1         48.62         41.35         2.84 o                         
 -10   5   1        169.96        186.26         4.94 o                         
  -9   5   1         25.40         30.86         1.75 o                         
  -8   5   1          0.71          3.22         1.48 o                         
  -7   5   1         22.85         20.32         1.77 o                         
  -6   5   1          8.43          7.34         1.43 o                         
  -5   5   1         18.91         20.30         1.83 o                         
  -4   5   1       1681.77       1633.13        19.93 o                         
  -3   5   1          1.81          3.50         3.44 o                         
  -2   5   1         41.76         34.60         9.07 o                         
  -1   5   1         64.85         66.20        11.03 o                         
   0   5   1       2645.71       2668.71        61.15 o                         
   1   5   1         19.39         19.27         3.05 o                         
   2   5   1       1047.87        956.05        22.62 o                         
   3   5   1        353.22        348.40        10.47 o                         
   4   5   1       1040.78       1076.26        21.38 o                         
   5   5   1         50.04         50.76         1.63 o                         
   6   5   1        110.47         94.45         2.07 o                         
   7   5   1         48.84         48.93         1.65 o                         
   8   5   1         22.13         27.79         1.45 o                         
   9   5   1        120.91        120.11         2.83 o                         
  10   5   1        344.46        339.53         5.53 o                         
  11   5   1          3.98          3.12         1.17 o                         
  12   5   1         15.19         18.05         2.52 o                         
 -10   6   1         92.46         89.62         2.84 o                         
  -9   6   1         28.05         30.59         1.68 o                         
  -8   6   1        216.12        222.97         6.90 o                         
  -7   6   1        228.34        231.40         5.84 o                         
  -6   6   1       2112.06       2096.36        21.34 o                         
  -5   6   1         42.12         43.84         3.04 o                         
  -4   6   1         14.35          6.03         1.85 o                         
  -3   6   1         35.51         34.55         2.66 o                         
  -2   6   1       2827.15       3142.67       118.56 o                         
  -1   6   1         56.62         58.44        11.22 o                         
   0   6   1       1988.81       2365.33        60.21 o                         
   1   6   1          3.78         -0.71         3.33 o                         
   2   6   1       1041.46        922.72        21.13 o                         
   3   6   1          3.21          0.13         2.87 o                         
   4   6   1       2818.06       2853.38        19.35 o                         
   5   6   1          1.27          1.01         0.90 o                         
   6   6   1        437.11        460.59         5.15 o                         
   7   6   1        475.00        481.56         5.66 o                         
   8   6   1        609.72        590.90         6.48 o                         
   9   6   1          4.87          5.13         1.39 o                         
  10   6   1        279.84        282.37         7.19 o                         
  11   6   1        453.55        432.74         8.20 o                         
  -9   7   1         25.65         29.57         1.66 o                         
  -8   7   1          8.34          8.69         1.88 o                         
  -7   7   1        570.16        577.44        10.61 o                         
  -6   7   1        387.54        381.56         7.58 o                         
  -5   7   1        114.10         76.32        10.27 o                         
  -4   7   1          2.38          4.58         2.07 o                         
  -3   7   1        110.14        112.48         4.58 o                         
  -2   7   1          0.91          1.14         1.53 o                         
  -1   7   1        105.40         98.22         7.04 o                         
   0   7   1        687.64        633.70        14.42 o                         
   1   7   1         13.46         16.26         2.34 o                         
   2   7   1       1867.42       1768.84        17.75 o                         
   3   7   1        371.92        358.91         5.12 o                         
   4   7   1          7.98         12.37         1.12 o                         
   5   7   1        217.31        214.82         3.59 o                         
   6   7   1        792.05        786.01         7.86 o                         
   7   7   1          8.98          4.88         1.25 o                         
   8   7   1          7.33          8.85         1.39 o                         
   9   7   1        346.80        363.02         7.58 o                         
  10   7   1        626.86        640.49        19.14 o                         
  11   7   1         68.68         63.03         7.39 o                         
  -9   8   1        562.12        545.52         9.72 o                         
  -8   8   1        147.97        151.04         3.73 o                         
  -7   8   1         27.43         32.16         2.33 o                         
  -6   8   1         64.93         70.26         3.37 o                         
  -5   8   1         63.88         69.73         4.01 o                         
  -4   8   1         80.77        100.77         4.96 o                         
  -3   8   1         50.81         50.59         3.44 o                         
  -2   8   1       1477.87       1426.24        23.89 o                         
  -1   8   1          0.46          2.87         2.46 o                         
   0   8   1        343.07        308.50         8.80 o                         
   1   8   1         13.82         10.89         1.82 o                         
   2   8   1        655.74        644.79         9.63 o                         
   3   8   1        270.02        266.22         6.23 o                         
   4   8   1       2080.01       2012.94        22.16 o                         
   5   8   1         52.31         49.58         2.16 o                         
   6   8   1          2.94          4.55         1.50 o                         
   7   8   1         88.51         81.18         2.78 o                         
   8   8   1        432.92        442.88         6.62 o                         
   9   8   1          2.38          3.21         1.73 o                         
  10   8   1        365.95        372.81         8.77 o                         
  -8   9   1         38.72         43.96         1.69 o                         
  -7   9   1          3.81          3.75         1.44 o                         
  -6   9   1         22.05         18.44         2.34 o                         
  -5   9   1         38.51         43.43         3.55 o                         
  -4   9   1         46.49         30.09         3.84 o                         
  -3   9   1         11.87          9.46         3.72 o                         
  -2   9   1         96.26         76.67         6.49 o                         
  -1   9   1         21.38         22.40         3.92 o                         
   0   9   1        146.14        105.69         4.74 o                         
   1   9   1          0.39         -1.03         2.14 o                         
   2   9   1       1707.24       1662.54        18.53 o                         
   3   9   1          0.02          0.45         1.64 o                         
   4   9   1       6872.82       6888.97        58.38 o                         
   5   9   1         14.47         16.28         1.77 o                         
   6   9   1        246.19        238.70         5.03 o                         
   7   9   1          3.30          3.85         1.55 o                         
   8   9   1          3.92          5.82         1.67 o                         
   9   9   1        225.48        218.60         5.84 o                         
  10   9   1          2.42         -0.83         1.45 o                         
  -7  10   1          4.03          1.26         0.82 o                         
  -6  10   1        228.20        218.49         4.71 o                         
  -5  10   1        221.88        233.66         6.01 o                         
  -4  10   1        186.82        163.58         5.40 o                         
  -3  10   1         58.49         52.08         4.16 o                         
  -2  10   1        145.87        153.13         5.43 o                         
  -1  10   1         28.02         30.63         2.80 o                         
   0  10   1        642.23        630.61        12.57 o                         
   1  10   1         31.65         34.90         3.08 o                         
   2  10   1        711.65        710.80        11.65 o                         
   3  10   1          0.71          0.63         1.78 o                         
   4  10   1          7.94          8.06         1.68 o                         
   5  10   1        159.36        156.25         3.95 o                         
   6  10   1         99.08        101.15         3.17 o                         
   7  10   1         58.18         53.14         2.73 o                         
   8  10   1        425.51        426.82         6.75 o                         
   9  10   1         48.51         38.55         6.31 o                         
  -6  11   1          6.45          9.09         1.19 o                         
  -5  11   1          0.08         -0.91         1.11 o                         
  -4  11   1          4.71          6.36         1.52 o                         
  -3  11   1        120.51        126.32         4.49 o                         
  -2  11   1        440.52        449.71         9.60 o                         
  -1  11   1          0.43          5.57         2.78 o                         
   0  11   1        541.59        559.56        11.10 o                         
   1  11   1         41.34         41.08         3.39 o                         
   2  11   1         12.39         11.99         2.04 o                         
   3  11   1          1.45          1.93         1.67 o                         
   4  11   1         56.69         61.76         2.97 o                         
   5  11   1        106.86        106.89         3.59 o                         
   6  11   1        366.54        387.58         9.44 o                         
   7  11   1          1.06         -0.15         1.28 o                         
   8  11   1         20.77         15.41         1.72 o                         
  -5  12   1         22.81         19.04         1.54 o                         
  -4  12   1          2.68          2.71         1.49 o                         
  -3  12   1          1.71          1.04         1.44 o                         
  -2  12   1         18.54         22.37         2.04 o                         
  -1  12   1         56.96         53.76         3.70 o                         
   0  12   1         20.31         19.44         3.58 o                         
   1  12   1          7.78         10.64         1.67 o                         
   2  12   1        209.64        221.42         5.97 o                         
   3  12   1          0.16          0.20         1.53 o                         
   4  12   1          8.29          8.49         1.59 o                         
   5  12   1         46.85         42.12         2.15 o                         
   6  12   1        379.04        384.00         8.65 o                         
   7  12   1          0.00          0.36         0.93 o                         
  -3  13   1         44.29         45.40         1.91 o                         
  -2  13   1         11.65         13.52         1.69 o                         
  -1  13   1          0.66          1.23         1.20 o                         
   0  13   1          2.78          2.11         1.25 o                         
   1  13   1          0.20          1.36         1.23 o                         
   2  13   1         33.68         26.06         1.83 o                         
   3  13   1          7.33         11.32         2.11 o                         
   4  13   1        383.63        382.28         8.41 o                         
   5  13   1         15.85         15.43         2.31 o                         
  -3 -13   2         24.20         23.94         3.97 o                         
  -2 -13   2         47.97         39.97         4.68 o                         
  -1 -13   2         73.19         68.31         4.77 o                         
   0 -13   2         45.08         44.88         4.21 o                         
   1 -13   2          0.67         -1.87         1.87 o                         
  -6 -12   2        951.22        963.75        26.46 o                         
  -5 -12   2          0.22          0.08         1.54 o                         
  -4 -12   2         29.54         28.95         2.57 o                         
  -3 -12   2          3.38          7.79         2.66 o                         
  -2 -12   2          6.03         10.72         1.76 o                         
  -1 -12   2          2.40          1.52         1.33 o                         
   0 -12   2         12.72         15.04         1.47 o                         
   1 -12   2         66.19         66.98         2.52 o                         
   2 -12   2         71.39         80.50         2.86 o                         
   3 -12   2         42.25         44.85         2.23 o                         
   4 -12   2         91.22         93.41         6.08 o                         
  -7 -11   2          1.97          1.38         3.65 o                         
  -6 -11   2        919.77       1021.97        17.55 o                         
  -5 -11   2          1.08          3.03         1.97 o                         
  -4 -11   2        485.75        489.16         8.12 o                         
  -3 -11   2         22.54         25.00         2.14 o                         
  -2 -11   2        325.78        326.73         7.33 o                         
  -1 -11   2          4.00          2.82         1.70 o                         
   0 -11   2        245.62        238.65         5.40 o                         
   1 -11   2          6.53          3.86         1.81 o                         
   2 -11   2          1.26          1.01         2.08 o                         
   3 -11   2         45.72         38.17         2.14 o                         
   4 -11   2         69.11         61.31         2.13 o                         
   5 -11   2          4.40          3.38         1.22 o                         
  -8 -10   2         81.49         84.69         3.93 o                         
  -7 -10   2          1.47         -0.62         1.53 o                         
  -6 -10   2        197.79        195.38         5.35 o                         
  -5 -10   2         38.74         36.36         2.06 o                         
  -4 -10   2        633.81        649.83         9.10 o                         
  -3 -10   2         12.25          9.26         1.83 o                         
  -2 -10   2        615.59        612.84         9.91 o                         
  -1 -10   2         48.04         46.37         3.34 o                         
   0 -10   2        199.60        186.64         5.43 o                         
   1 -10   2        269.10        269.67         6.81 o                         
   2 -10   2        207.95        224.23         6.66 o                         
   3 -10   2        221.32        207.37         5.30 o                         
   4 -10   2         86.94         81.63         3.21 o                         
   5 -10   2        222.09        232.54         6.15 o                         
   6 -10   2        140.65        152.10         4.05 o                         
   7 -10   2          0.16          0.68         1.61 o                         
  -9  -9   2         18.06         11.30         2.76 o                         
  -8  -9   2         36.32         30.87         2.44 o                         
  -7  -9   2         17.06         16.28         1.68 o                         
  -6  -9   2        770.38        784.80        11.70 o                         
  -5  -9   2         18.97         15.46         1.59 o                         
  -4  -9   2        284.03        281.53         4.87 o                         
  -3  -9   2         53.19         49.62         2.25 o                         
  -2  -9   2       1310.29       1315.15        13.45 o                         
  -1  -9   2        122.63        110.87         5.36 o                         
   0  -9   2         15.94         13.37         2.18 o                         
   1  -9   2         77.93         82.00         3.89 o                         
   2  -9   2        945.17        880.31        15.36 o                         
   3  -9   2        264.98        271.82         9.10 o                         
   4  -9   2         51.61         59.89         3.56 o                         
   5  -9   2        146.08        141.58         4.42 o                         
   6  -9   2        323.64        320.26         6.71 o                         
   7  -9   2        385.23        410.97        16.48 o                         
   8  -9   2          0.10          1.79         0.95 o                         
 -10  -8   2        105.91         93.50         5.61 o                         
  -9  -8   2         14.82         18.23         2.88 o                         
  -8  -8   2        465.54        481.02         9.10 o                         
  -7  -8   2         43.52         39.87         1.94 o                         
  -6  -8   2        696.03        655.54         8.00 o                         
  -5  -8   2          1.37          1.56         1.67 o                         
  -4  -8   2        739.29        688.75         8.61 o                         
  -3  -8   2          5.15          3.78         1.32 o                         
  -2  -8   2       5940.13       5809.04        44.73 o                         
  -1  -8   2         79.56         79.77         3.10 o                         
   0  -8   2       3871.25       3774.90        36.09 o                         
   1  -8   2         25.08         19.33         2.87 o                         
   2  -8   2         33.64         44.03         4.57 o                         
   3  -8   2         18.96         19.51         2.89 o                         
   4  -8   2         13.76          9.30         1.92 o                         
   5  -8   2         14.28         11.92         1.98 o                         
   6  -8   2        719.33        716.88         9.91 o                         
   7  -8   2         46.93         49.91         2.44 o                         
   8  -8   2         78.58         84.48         2.88 o                         
   9  -8   2          1.21          2.30         0.83 o                         
 -10  -7   2        420.85        388.19         8.23 o                         
  -9  -7   2         10.52         16.77         1.94 o                         
  -8  -7   2          0.30         -0.63         1.40 o                         
  -7  -7   2          3.07          4.35         1.47 o                         
  -6  -7   2        246.55        240.75         4.25 o                         
  -5  -7   2         22.39         21.90         1.47 o                         
  -4  -7   2        321.02        288.72         5.03 o                         
  -3  -7   2         92.68         88.77         2.67 o                         
  -2  -7   2       3779.65       3744.65        27.53 o                         
  -1  -7   2         30.91         29.76         1.80 o                         
   0  -7   2       4023.83       4054.86        37.32 o                         
   1  -7   2        303.75        308.63         8.82 o                         
   2  -7   2        108.87         84.67         4.58 o                         
   3  -7   2        160.75        147.54         5.25 o                         
   4  -7   2        501.03        470.51         9.58 o                         
   5  -7   2         33.64         26.35         2.44 o                         
   6  -7   2        184.70        186.22         4.25 o                         
   7  -7   2        113.95        120.57         3.65 o                         
   8  -7   2         21.70         22.18         2.31 o                         
   9  -7   2        160.21        178.73         5.13 o                         
 -10  -6   2         40.18         40.52         2.16 o                         
  -9  -6   2        158.73        142.19         3.87 o                         
  -8  -6   2        370.52        378.51         6.78 o                         
  -7  -6   2        282.30        291.23         4.34 o                         
  -6  -6   2         43.03         38.66         1.68 o                         
  -5  -6   2          7.81          7.81         1.06 o                         
  -4  -6   2        529.12        508.69         5.83 o                         
  -3  -6   2         19.39         16.90         1.29 o                         
  -2  -6   2        643.76        643.41         8.88 o                         
  -1  -6   2        149.02        145.09         4.23 o                         
   0  -6   2          6.24         12.87         2.00 o                         
   1  -6   2          1.55          0.04         1.82 o                         
   2  -6   2         95.44         73.75         3.21 o                         
   3  -6   2        254.80        234.15         5.03 o                         
   4  -6   2         97.99        109.28         3.79 o                         
   5  -6   2        211.69        200.43         4.79 o                         
   6  -6   2         33.90         35.77         2.03 o                         
   7  -6   2        122.25        123.00         3.29 o                         
   8  -6   2        724.41        758.78        10.81 o                         
   9  -6   2        505.50        526.86         8.47 o                         
  10  -6   2          3.31          4.12         1.15 o                         
 -11  -5   2         14.58         12.73         3.09 o                         
 -10  -5   2         28.09         28.60         2.09 o                         
  -9  -5   2        269.11        258.31         4.92 o                         
  -8  -5   2        103.07         93.87         2.90 o                         
  -7  -5   2         37.41         34.38         1.63 o                         
  -6  -5   2       3223.44       3176.64        23.14 o                         
  -5  -5   2         86.27         83.81         2.01 o                         
  -4  -5   2       1616.37       1688.51        12.24 o                         
  -3  -5   2          3.29          4.08         2.37 o                         
  -2  -5   2       1955.89       1903.75        29.40 o                         
  -1  -5   2         43.91         42.18         3.99 o                         
   0  -5   2         43.72         48.80         7.46 o                         
   1  -5   2          1.27          0.03         4.62 o                         
   2  -5   2       1355.61       1553.97        31.67 o                         
   3  -5   2         78.17         76.68         3.57 o                         
   4  -5   2        618.34        744.51        10.14 o                         
   5  -5   2        101.37        101.35         3.34 o                         
   6  -5   2        281.92        277.66         5.02 o                         
   7  -5   2         26.10         27.65         1.91 o                         
   8  -5   2          0.72          2.24         1.39 o                         
   9  -5   2        234.54        256.48         4.44 o                         
  10  -5   2         75.03         74.24         2.43 o                         
 -11  -4   2        104.41         98.45         5.40 o                         
 -10  -4   2        481.61        466.04         8.13 o                         
  -9  -4   2          4.33          5.21         1.24 o                         
  -8  -4   2        289.57        287.77         4.77 o                         
  -7  -4   2         68.92         72.51         2.23 o                         
  -6  -4   2        617.33        612.34         5.84 o                         
  -5  -4   2          1.16          0.52         0.78 o                         
  -4  -4   2         54.24         35.85         4.19 o                         
  -3  -4   2          1.51          0.51         2.31 o                         
  -2  -4   2       2751.73       2804.05        50.42 o                         
  -1  -4   2         97.63        100.48         5.16 o                         
   0  -4   2       6178.58       5937.12       111.43 o                         
   1  -4   2         22.64         19.64         7.67 o                         
   2  -4   2       2757.68       2701.93        45.49 o                         
   3  -4   2        119.30         98.95         5.81 o                         
   4  -4   2         27.41         25.69         2.34 o                         
   5  -4   2         16.23         16.44         1.57 o                         
   6  -4   2        127.45        131.53         2.99 o                         
   7  -4   2        249.10        264.42         4.71 o                         
   8  -4   2        431.81        445.45         6.34 o                         
   9  -4   2        116.38        117.50         3.03 o                         
  10  -4   2         26.55         27.47         1.50 o                         
  11  -4   2         33.86         35.99         1.97 o                         
 -11  -3   2         97.44         88.26         5.42 o                         
 -10  -3   2        263.36        244.40         4.35 o                         
  -9  -3   2        407.25        404.50         5.82 o                         
  -8  -3   2        259.97        264.17         4.26 o                         
  -7  -3   2        237.06        241.01         3.76 o                         
  -6  -3   2       1189.95       1103.82         8.26 o                         
  -5  -3   2        455.13        445.81         5.28 o                         
  -4  -3   2        306.64        358.10         8.16 o                         
  -3  -3   2         33.24         35.81         3.09 o                         
  -2  -3   2        749.27        692.44        16.78 o                         
  -1  -3   2         59.81         60.72         5.47 o                         
   0  -3   2        750.49        750.80        83.83 o                         
   1  -3   2       1177.73       1183.30        43.11 o                         
   2  -3   2        519.18        461.89        17.14 o                         
   3  -3   2        370.09        400.02        10.73 o                         
   4  -3   2       1055.63       1038.85        25.14 o                         
   5  -3   2       1728.34       1691.44        21.58 o                         
   6  -3   2        194.73        187.86         3.44 o                         
   7  -3   2         95.46        103.99         2.78 o                         
   8  -3   2       1337.85       1374.46        13.34 o                         
   9  -3   2          0.67         -0.25         1.12 o                         
  10  -3   2         14.11         14.18         1.36 o                         
  11  -3   2          1.00         -0.77         0.97 o                         
 -11  -2   2         49.73         42.57         2.08 o                         
 -10  -2   2         15.85         16.31         1.53 o                         
  -9  -2   2         39.27         37.91         1.97 o                         
  -8  -2   2       3175.07       3142.24        22.87 o                         
  -7  -2   2        195.11        195.42         3.33 o                         
  -6  -2   2        194.80        208.75         3.16 o                         
  -5  -2   2         18.29         14.88         1.79 o                         
  -4  -2   2       5441.56       5573.11        58.71 o                         
  -3  -2   2          1.34          2.41         2.67 o                         
  -2  -2   2       4720.88       4685.13        53.87 o                         
  -1  -2   2         32.40         34.57         2.45 o                         
   0  -2   2        710.95        660.10        31.14 o                         
   1  -2   2         28.28         23.66         5.70 o                         
   2  -2   2        351.13        316.73        12.21 o                         
   3  -2   2         31.09         22.98         2.84 o                         
   4  -2   2         72.46         78.22         4.80 o                         
   5  -2   2         12.46         15.39         3.02 o                         
   6  -2   2         28.86         33.22         1.48 o                         
   7  -2   2        590.52        588.57         6.99 o                         
   8  -2   2        100.74         93.21         2.72 o                         
   9  -2   2         41.21         41.82         1.96 o                         
  10  -2   2         69.87         71.23         2.30 o                         
  11  -2   2        133.40        135.56         2.99 o                         
  12  -2   2         95.20         88.03         3.54 o                         
 -11  -1   2        132.66        116.75         3.02 o                         
 -10  -1   2         36.03         37.73         2.02 o                         
  -9  -1   2        128.01        133.16         3.28 o                         
  -8  -1   2        776.53        804.77         9.34 o                         
  -7  -1   2         13.36         11.78         1.13 o                         
  -6  -1   2       1655.17       1733.35        12.55 o                         
  -5  -1   2        166.04        164.99         5.94 o                         
  -4  -1   2        232.80        291.34         5.94 o                         
  -3  -1   2          1.37          1.58         2.32 o                         
  -2  -1   2       2211.08       2117.20        27.09 o                         
  -1  -1   2          1.25          2.75         1.30 o                         
   0  -1   2        668.90        643.23        13.14 o                         
   1  -1   2         34.07         31.42         5.61 o                         
   2  -1   2        173.98        246.76         9.21 o                         
   3  -1   2        922.99        896.52        39.08 o                         
   4  -1   2         49.53         41.17         3.40 o                         
   5  -1   2        360.44        336.42        11.39 o                         
   6  -1   2        176.01        204.19         2.96 o                         
   7  -1   2         21.99         19.94         1.20 o                         
   8  -1   2       1137.19       1173.46        10.81 o                         
   9  -1   2          8.57         10.01         1.28 o                         
  10  -1   2        108.39        118.75         2.92 o                         
  11  -1   2         63.22         63.37         2.19 o                         
  12  -1   2         23.78         30.29         1.63 o                         
 -11   0   2        339.04        345.90         5.91 o                         
 -10   0   2        644.21        642.09         8.48 o                         
  -9   0   2          5.10          8.95         1.50 o                         
  -8   0   2          9.28          9.09         1.42 o                         
  -7   0   2         32.41         30.61         1.43 o                         
  -6   0   2          3.92         11.84         1.07 o                         
  -5   0   2          0.38         -0.20         1.72 o                         
  -4   0   2         40.65         28.51         2.58 o                         
  -3   0   2          9.23          8.88         2.87 o                         
  -2   0   2          1.61          1.60         2.10 o                         
  -1   0   2        236.60        225.91        10.89 o                         
   0   0   2         92.29         89.11         7.48 o                         
   1   0   2        339.81        330.59         8.67 o                         
   2   0   2       2325.27       2288.83        44.66 o                         
   3   0   2      13727.58      13168.06       222.67 o                         
   4   0   2        430.52        365.09         8.86 o                         
   5   0   2       2637.04       2845.03        45.60 o                         
   6   0   2          3.47          2.45         0.91 o                         
   7   0   2        302.56        277.99         3.60 o                         
   8   0   2        272.05        272.64         3.89 o                         
   9   0   2          0.28         -0.05         1.15 o                         
  10   0   2        445.60        446.67         6.09 o                         
  11   0   2          0.77          2.67         1.29 o                         
  12   0   2         58.84         53.57         2.00 o                         
 -11   1   2         98.17         84.69         2.47 o                         
 -10   1   2         32.31         36.71         2.45 o                         
  -9   1   2         87.34        104.00         3.06 o                         
  -8   1   2        646.11        641.81         7.39 o                         
  -7   1   2         11.42         21.06         1.28 o                         
  -6   1   2       1714.07       1686.35        12.78 o                         
  -5   1   2        114.05        114.28         5.88 o                         
  -4   1   2          8.11          3.91         1.69 o                         
  -3   1   2         17.79         17.49         3.84 o                         
  -2   1   2       6698.51       6313.77        91.81 o                         
  -1   1   2         49.01         49.83         4.74 o                         
   0   1   2       2880.58       2932.98        66.39 o                         
   1   1   2          0.21         -0.66         1.39 o                         
   2   1   2       2555.53       2618.97        51.24 o                         
   3   1   2        149.23        157.84         7.99 o                         
   4   1   2         71.78         84.53         3.40 o                         
   5   1   2        621.43        619.33        13.28 o                         
   6   1   2         18.18         10.89         1.06 o                         
   7   1   2         63.51         72.44         1.89 o                         
   8   1   2        642.30        651.08         6.51 o                         
   9   1   2        708.19        720.91         7.48 o                         
  10   1   2        111.73        104.38         2.80 o                         
  11   1   2         20.49         22.11         1.63 o                         
  12   1   2          7.02         10.76         1.20 o                         
 -11   2   2         86.64         83.59         2.25 o                         
 -10   2   2         91.04         84.26         2.88 o                         
  -9   2   2          1.60          3.04         1.36 o                         
  -8   2   2         11.08          9.61         1.33 o                         
  -7   2   2        114.26        103.44         2.84 o                         
  -6   2   2         86.90         75.13         2.18 o                         
  -5   2   2          1.35          0.12         1.49 o                         
  -4   2   2      14373.96      14686.84       216.42 o                         
  -3   2   2         95.71         91.97         4.92 o                         
  -2   2   2        275.06        218.33        18.05 o                         
  -1   2   2          1.40          9.44         7.01 o                         
   0   2   2      34037.75      30705.02       487.24 o                         
   1   2   2          7.88         11.27         3.94 o                         
   2   2   2       5973.46       5731.78        58.09 o                         
   3   2   2        114.16         98.50         5.47 o                         
   4   2   2        345.07        368.66         6.88 o                         
   5   2   2          3.02          4.42         1.90 o                         
   6   2   2        302.77        342.41         3.77 o                         
   7   2   2         25.45         23.02         1.17 o                         
   8   2   2        137.61        149.95         2.84 o                         
   9   2   2        135.39        142.77         2.90 o                         
  10   2   2         44.76         48.97         1.93 o                         
  11   2   2        187.37        195.52         4.14 o                         
  12   2   2        292.27        256.55         4.96 o                         
 -11   3   2        197.30        217.93         6.94 o                         
 -10   3   2         33.02         29.57         1.76 o                         
  -9   3   2         30.84         32.01         1.74 o                         
  -8   3   2          1.85          1.38         1.29 o                         
  -7   3   2         27.85         23.54         1.79 o                         
  -6   3   2        228.45        234.82         4.09 o                         
  -5   3   2         44.50         46.39         1.79 o                         
  -4   3   2        287.48        302.07         9.53 o                         
  -3   3   2         17.47         19.96         3.43 o                         
  -2   3   2         22.32         31.35         3.27 o                         
  -1   3   2         85.98         89.48        11.59 o                         
   0   3   2        375.98        375.48        14.44 o                         
   1   3   2       1163.82       1150.39        23.39 o                         
   2   3   2       3059.52       2853.86        45.28 o                         
   3   3   2        246.23        224.22         5.11 o                         
   4   3   2        611.90        652.03        10.88 o                         
   5   3   2        959.08        967.06        16.04 o                         
   6   3   2        145.61        134.21         2.22 o                         
   7   3   2        219.26        224.32         3.04 o                         
   8   3   2         61.56         68.00         2.05 o                         
   9   3   2        693.43        730.43         7.30 o                         
  10   3   2        489.77        495.07         5.99 o                         
  11   3   2        101.57        107.96         3.24 o                         
  12   3   2         30.70         28.65         1.60 o                         
 -11   4   2         22.03         22.06         1.92 o                         
 -10   4   2        349.31        366.27         6.84 o                         
  -9   4   2        646.02        650.72         7.47 o                         
  -8   4   2        108.00        109.70         3.14 o                         
  -7   4   2        370.97        400.38         6.62 o                         
  -6   4   2        446.21        435.95         6.66 o                         
  -5   4   2        114.17        113.53         3.01 o                         
  -4   4   2        213.64        168.25         4.70 o                         
  -3   4   2         78.59         83.65         6.21 o                         
  -2   4   2        219.03        185.04        18.42 o                         
  -1   4   2         35.99         32.91         9.44 o                         
   0   4   2       2424.40       2300.93        50.94 o                         
   1   4   2        368.31        385.17        11.71 o                         
   2   4   2        657.22        673.15        13.08 o                         
   3   4   2          0.59         -0.43         2.10 o                         
   4   4   2         43.69         37.93         2.92 o                         
   5   4   2        585.56        577.85        13.23 o                         
   6   4   2          3.90          2.88         0.88 o                         
   7   4   2        771.86        811.29         6.90 o                         
   8   4   2        159.53        166.64         3.16 o                         
   9   4   2        475.81        492.58         6.20 o                         
  10   4   2        136.75        147.92         3.18 o                         
  11   4   2         81.07         82.91         2.49 o                         
  12   4   2          0.21          1.00         1.02 o                         
 -10   5   2          3.10          0.81         1.87 o                         
  -9   5   2         89.16         95.38         2.75 o                         
  -8   5   2         35.95         42.32         2.28 o                         
  -7   5   2         70.63         68.62         3.01 o                         
  -6   5   2       1447.43       1449.11        15.94 o                         
  -5   5   2        212.46        209.80         5.08 o                         
  -4   5   2       2180.01       2157.30        24.88 o                         
  -3   5   2          2.93          2.79         1.90 o                         
  -2   5   2       7618.61       7829.48       210.38 o                         
  -1   5   2         40.72         46.00        11.22 o                         
   0   5   2       3082.16       3286.81        70.78 o                         
   1   5   2          2.48          3.08         2.63 o                         
   2   5   2        120.50        180.73         6.95 o                         
   3   5   2          0.79         -0.23         2.15 o                         
   4   5   2       1493.50       1480.36        23.22 o                         
   5   5   2          0.96          0.97         0.84 o                         
   6   5   2       1125.99       1199.61         8.95 o                         
   7   5   2        207.52        206.70         3.25 o                         
   8   5   2          0.15          1.63         1.05 o                         
   9   5   2          8.76          6.29         1.29 o                         
  10   5   2          6.20          6.71         1.15 o                         
  11   5   2         14.45         13.92         1.45 o                         
  12   5   2         39.25         29.64         3.55 o                         
 -10   6   2         40.35         26.53         2.35 o                         
  -9   6   2          3.87          4.07         1.09 o                         
  -8   6   2        146.81        155.96         4.10 o                         
  -7   6   2         90.03         95.22         3.38 o                         
  -6   6   2        879.45        915.33        12.57 o                         
  -5   6   2         33.12         32.74         2.36 o                         
  -4   6   2         88.89         91.87         4.32 o                         
  -3   6   2        115.01        110.64         4.38 o                         
  -2   6   2        182.89        253.27         8.78 o                         
  -1   6   2          5.69          5.80         7.95 o                         
   0   6   2        122.62        100.70        16.08 o                         
   1   6   2         90.20         86.75         5.31 o                         
   2   6   2        258.93        210.07         8.21 o                         
   3   6   2          2.14          8.14         3.84 o                         
   4   6   2       1294.05       1288.88        11.42 o                         
   5   6   2         14.74         10.80         1.48 o                         
   6   6   2         23.30         26.50         1.45 o                         
   7   6   2         31.27         33.83         1.53 o                         
   8   6   2         53.13         52.13         1.88 o                         
   9   6   2        488.31        505.98         6.69 o                         
  10   6   2         39.16         36.56         1.97 o                         
  11   6   2        201.40        205.94         4.86 o                         
  -9   7   2        146.80        147.26         3.31 o                         
  -8   7   2        138.74        154.62         4.10 o                         
  -7   7   2        355.02        372.16         7.33 o                         
  -6   7   2        687.23        687.48        11.44 o                         
  -5   7   2        178.24        169.14         5.32 o                         
  -4   7   2          4.17          7.23         3.85 o                         
  -3   7   2         55.46         52.31         3.31 o                         
  -2   7   2         54.22         63.14         4.48 o                         
  -1   7   2         31.91         33.57         8.13 o                         
   0   7   2         44.20         30.11         3.48 o                         
   1   7   2          5.82          7.00         2.16 o                         
   2   7   2          8.32          7.33         1.99 o                         
   3   7   2        328.98        307.66         6.35 o                         
   4   7   2        218.35        213.80         3.80 o                         
   5   7   2          1.69          1.29         1.07 o                         
   6   7   2        497.31        479.77         5.89 o                         
   7   7   2        760.00        772.34         8.37 o                         
   8   7   2          0.67          4.36         1.42 o                         
   9   7   2          1.39          2.93         1.40 o                         
  10   7   2        420.43        424.72         6.83 o                         
  11   7   2         34.46         28.08         2.78 o                         
  -8   8   2          0.07          0.34         1.01 o                         
  -7   8   2         10.87         13.86         2.02 o                         
  -6   8   2        905.32        919.79        14.13 o                         
  -5   8   2        191.53        183.92         5.63 o                         
  -4   8   2         19.84         20.06         2.44 o                         
  -3   8   2         67.89         65.33         4.56 o                         
  -2   8   2        101.46        113.52         6.70 o                         
  -1   8   2         21.70         22.14         4.22 o                         
   0   8   2       1037.14       1119.75        23.42 o                         
   1   8   2         41.75         39.69         2.98 o                         
   2   8   2          2.97          3.82         1.72 o                         
   3   8   2         26.23         27.86         2.13 o                         
   4   8   2        593.17        553.16         7.92 o                         
   5   8   2          1.81          3.78         1.37 o                         
   6   8   2       1949.82       1937.34        18.54 o                         
   7   8   2          6.43          6.43         1.40 o                         
   8   8   2         31.95         32.79         2.01 o                         
   9   8   2         81.25         81.23         3.30 o                         
  10   8   2          3.76          4.52         1.54 o                         
  11   8   2        121.00         88.52         3.70 o                         
  -8   9   2          1.42          1.57         0.77 o                         
  -7   9   2          3.55          4.63         1.19 o                         
  -6   9   2         11.13          9.71         2.50 o                         
  -5   9   2         30.44         27.81         2.92 o                         
  -4   9   2        357.91        336.55        10.49 o                         
  -3   9   2         10.48          5.69         3.04 o                         
  -2   9   2         36.86         64.40         4.85 o                         
  -1   9   2         31.95         29.75         3.43 o                         
   0   9   2        245.85        249.03         8.57 o                         
   1   9   2         20.13         24.60         3.32 o                         
   2   9   2         12.61         13.08         2.35 o                         
   3   9   2        268.37        251.55         5.57 o                         
   4   9   2        377.28        378.90         7.05 o                         
   5   9   2          0.03          2.09         1.50 o                         
   6   9   2        109.53        118.65         3.60 o                         
   7   9   2          4.72          5.77         1.78 o                         
   8   9   2         82.71         85.65         3.12 o                         
   9   9   2          1.82         -0.32         2.15 o                         
  10   9   2         22.08         24.76         4.91 o                         
  -7  10   2          0.63          0.32         0.69 o                         
  -6  10   2         84.52         83.74         2.84 o                         
  -5  10   2         29.20         32.80         2.50 o                         
  -4  10   2        121.08        118.00         4.52 o                         
  -3  10   2         12.63         13.14         2.53 o                         
  -2  10   2         35.09         34.18         2.90 o                         
  -1  10   2         52.45         43.62         3.70 o                         
   0  10   2          5.50         10.50         3.09 o                         
   1  10   2        252.86        243.33         7.23 o                         
   2  10   2        327.85        331.18         8.30 o                         
   3  10   2         11.88         11.28         2.37 o                         
   4  10   2        130.61        136.45         4.03 o                         
   5  10   2       1118.32       1123.37        12.45 o                         
   6  10   2          1.16          2.80         1.67 o                         
   7  10   2         66.23         66.84         2.79 o                         
   8  10   2         90.96         98.82         3.22 o                         
   9  10   2         69.43         64.87         3.18 o                         
  -6  11   2        123.21        136.80         3.13 o                         
  -5  11   2          0.04          0.42         1.10 o                         
  -4  11   2        194.37        184.10         4.93 o                         
  -3  11   2         67.18         68.77         3.31 o                         
  -2  11   2         91.30         81.53         4.02 o                         
  -1  11   2         88.95         91.77         5.17 o                         
   0  11   2        547.49        581.29        13.23 o                         
   1  11   2         78.55         91.70         4.51 o                         
   2  11   2        168.57        160.90         5.19 o                         
   3  11   2        165.96        169.37         5.71 o                         
   4  11   2         17.96         21.06         2.33 o                         
   5  11   2         79.28         88.95         3.37 o                         
   6  11   2          9.42         12.32         1.66 o                         
   7  11   2         88.86         88.47         4.02 o                         
   8  11   2        201.42        201.70         6.65 o                         
  -4  12   2          4.35          2.69         1.47 o                         
  -3  12   2         39.07         39.98         2.52 o                         
  -2  12   2       1116.44       1058.63        19.33 o                         
  -1  12   2         69.75         65.79         4.09 o                         
   0  12   2         45.96         49.55         3.55 o                         
   1  12   2          9.79          8.05         2.08 o                         
   2  12   2        404.77        447.19        15.01 o                         
   3  12   2         25.02         26.75         2.22 o                         
   4  12   2         59.37         64.81         2.96 o                         
   5  12   2        117.96        125.19         4.79 o                         
   6  12   2        180.79        178.75         6.89 o                         
   7  12   2          4.10          2.61         1.44 o                         
  -3  13   2         30.06         30.93         1.64 o                         
  -2  13   2          0.16          1.53         2.06 o                         
  -1  13   2         13.09         18.91         2.90 o                         
   0  13   2         37.44         42.35         2.35 o                         
   1  13   2         16.20         19.49         1.96 o                         
   2  13   2          3.41          0.92         1.32 o                         
   3  13   2        120.35        125.00         5.45 o                         
   4  13   2        183.37        193.90         6.11 o                         
   5  13   2         41.67         41.47         2.57 o                         
   6  13   2        143.52        132.11         3.84 o                         
   1  14   2         25.94         29.02         2.83 o                         
   2  14   2        189.83        200.56         5.98 o                         
  -1 -13   3         65.18         59.84         4.39 o                         
   0 -13   3         14.42          9.16         2.06 o                         
  -5 -12   3         26.92         25.62         3.18 o                         
  -4 -12   3        534.25        627.45        17.67 o                         
  -3 -12   3         18.32         17.64         1.96 o                         
  -2 -12   3         29.59         23.94         2.30 o                         
  -1 -12   3          4.59          4.76         1.49 o                         
   0 -12   3         15.86         26.30         3.02 o                         
   1 -12   3        171.66        184.85        15.29 o                         
   2 -12   3        601.46        595.85        59.42 o                         
   3 -12   3          3.03          3.55         2.06 o                         
  -6 -11   3          5.09         11.04         4.53 o                         
  -5 -11   3          4.80          6.37         1.42 o                         
  -4 -11   3        271.99        288.64         8.36 o                         
  -3 -11   3         29.68         29.09         3.25 o                         
  -2 -11   3        178.89        192.88         8.62 o                         
  -1 -11   3         19.96         19.22         2.28 o                         
   0 -11   3        832.78        846.71        15.32 o                         
   1 -11   3         47.70         43.82         2.04 o                         
   2 -11   3         16.36         16.66         1.56 o                         
   3 -11   3         98.52         96.73         3.39 o                         
   4 -11   3        110.41        118.91         3.03 o                         
   5 -11   3         11.39         14.09         2.01 o                         
  -8 -10   3        154.96        146.43         7.01 o                         
  -7 -10   3          1.38         -0.61         1.59 o                         
  -6 -10   3          7.72          4.80         2.05 o                         
  -5 -10   3          0.25         -1.45         1.65 o                         
  -4 -10   3        744.00        768.36        18.71 o                         
  -3 -10   3          0.17          1.08         1.97 o                         
  -2 -10   3        369.74        370.87         6.40 o                         
  -1 -10   3        145.11        139.22         4.13 o                         
   0 -10   3         83.44         75.00         3.87 o                         
   1 -10   3         24.20         21.93         2.45 o                         
   2 -10   3        103.75        109.32         4.46 o                         
   3 -10   3          0.89         -0.07         1.51 o                         
   4 -10   3        271.49        248.70         5.30 o                         
   5 -10   3        147.49        137.62         3.25 o                         
   6 -10   3        265.02        267.15         5.16 o                         
   7 -10   3         15.13         10.94         2.34 o                         
  -8  -9   3          7.96         11.21         1.67 o                         
  -7  -9   3          0.55          2.47         1.56 o                         
  -6  -9   3        348.79        371.00         6.83 o                         
  -5  -9   3          0.21         -1.41         1.45 o                         
  -4  -9   3        361.40        335.51         5.79 o                         
  -3  -9   3         31.24         33.05         2.19 o                         
  -2  -9   3        325.06        309.18         5.54 o                         
  -1  -9   3         77.38         77.67         3.12 o                         
   0  -9   3       4418.14       4380.64        81.92 o                         
   1  -9   3         34.52         33.68         2.89 o                         
   2  -9   3        826.63        828.74        13.14 o                         
   3  -9   3        449.39        423.04        10.98 o                         
   4  -9   3        514.68        497.89         9.32 o                         
   5  -9   3         10.59         15.06         2.45 o                         
   6  -9   3         24.25         24.37         2.16 o                         
   7  -9   3        132.54        136.54         4.11 o                         
   8  -9   3        338.83        341.91         8.66 o                         
  -9  -8   3         61.60         60.62         3.79 o                         
  -8  -8   3        636.45        645.28        13.68 o                         
  -7  -8   3          9.79         11.20         2.17 o                         
  -6  -8   3          1.29         10.81         1.69 o                         
  -5  -8   3          0.38          1.26         1.59 o                         
  -4  -8   3          2.87          1.38         1.25 o                         
  -3  -8   3         21.07         18.41         1.57 o                         
  -2  -8   3         19.38         16.87         2.19 o                         
  -1  -8   3         44.17         44.97         2.46 o                         
   0  -8   3        297.86        305.23         6.08 o                         
   1  -8   3        160.84        154.16         4.67 o                         
   2  -8   3       2424.71       2384.77        30.14 o                         
   3  -8   3         36.06         30.11         3.21 o                         
   4  -8   3        174.06        161.94         5.45 o                         
   5  -8   3        461.80        449.56         9.36 o                         
   6  -8   3        103.07         90.99         3.06 o                         
   7  -8   3          0.72          0.26         1.21 o                         
   8  -8   3          5.83          4.08         1.27 o                         
 -10  -7   3        216.20        222.26         9.63 o                         
  -9  -7   3         26.67         28.38         1.92 o                         
  -8  -7   3        161.94        152.35         4.45 o                         
  -7  -7   3        275.17        269.66         5.93 o                         
  -6  -7   3         55.18         68.41         2.43 o                         
  -5  -7   3          1.88          2.47         1.30 o                         
  -4  -7   3         22.13         22.24         1.55 o                         
  -3  -7   3          0.46          1.66         1.18 o                         
  -2  -7   3        106.25         97.65         2.75 o                         
  -1  -7   3         18.06         16.79         1.54 o                         
   0  -7   3        630.68        624.92         8.91 o                         
   1  -7   3        324.27        317.51         7.14 o                         
   2  -7   3         75.99         72.08         4.45 o                         
   3  -7   3         52.17         45.88         3.78 o                         
   4  -7   3        135.88        131.78         4.42 o                         
   5  -7   3         33.21         42.59         2.60 o                         
   6  -7   3         23.11         20.35         1.53 o                         
   7  -7   3          6.09          3.39         1.23 o                         
   8  -7   3         69.85         70.92         2.73 o                         
   9  -7   3         13.24         19.41         1.58 o                         
 -10  -6   3         78.08         81.59         4.24 o                         
  -9  -6   3          3.41          2.25         1.45 o                         
  -8  -6   3         36.28         46.82         2.58 o                         
  -7  -6   3         11.99         10.30         1.57 o                         
  -6  -6   3          2.75          1.85         1.09 o                         
  -5  -6   3         10.15          7.58         1.14 o                         
  -4  -6   3       2376.80       2380.26        18.14 o                         
  -3  -6   3         23.77         22.78         1.52 o                         
  -2  -6   3        550.24        567.62         6.48 o                         
  -1  -6   3        228.81        228.22         4.48 o                         
   0  -6   3        515.51        539.67         8.49 o                         
   1  -6   3         30.88         30.53         2.57 o                         
   2  -6   3       1360.81       1289.51        15.09 o                         
   3  -6   3        427.67        429.79         7.23 o                         
   4  -6   3         48.44         44.96         2.37 o                         
   5  -6   3         65.00         64.52         3.06 o                         
   6  -6   3        499.16        498.02         6.74 o                         
   7  -6   3         12.85         11.48         1.37 o                         
   8  -6   3        339.28        353.02         5.69 o                         
   9  -6   3         46.02         54.05         2.07 o                         
  10  -6   3          2.07          2.54         1.12 o                         
 -10  -5   3        262.13        231.36         5.67 o                         
  -9  -5   3         52.82         56.09         2.79 o                         
  -8  -5   3        159.90        173.67         4.37 o                         
  -7  -5   3         32.75         32.21         1.79 o                         
  -6  -5   3        297.18        298.25         4.13 o                         
  -5  -5   3          6.72          8.29         1.10 o                         
  -4  -5   3         86.72         86.13         2.37 o                         
  -3  -5   3         24.98         22.11         1.61 o                         
  -2  -5   3         60.79         38.56         2.43 o                         
  -1  -5   3         25.62         26.01         3.33 o                         
   0  -5   3        687.63        651.65        20.60 o                         
   1  -5   3        141.19        126.99        11.18 o                         
   2  -5   3       2354.02       2410.51        32.12 o                         
   3  -5   3         85.82         95.43         3.76 o                         
   4  -5   3        820.20        811.26        10.98 o                         
   5  -5   3          4.86          4.42         1.42 o                         
   6  -5   3        101.81        104.00         2.78 o                         
   7  -5   3        771.00        765.42         9.38 o                         
   8  -5   3        204.52        220.60         4.46 o                         
   9  -5   3         22.19         24.38         1.54 o                         
  10  -5   3         13.04         13.12         1.29 o                         
 -11  -4   3          1.76          0.80         1.59 o                         
 -10  -4   3         68.68         75.85         3.44 o                         
  -9  -4   3        183.62        183.18         4.14 o                         
  -8  -4   3        522.71        507.68         6.78 o                         
  -7  -4   3         39.32         39.79         1.80 o                         
  -6  -4   3         34.93         31.42         1.55 o                         
  -5  -4   3        313.08        298.28         3.81 o                         
  -4  -4   3        110.09         87.45         2.52 o                         
  -3  -4   3         21.44         23.53         3.08 o                         
  -2  -4   3       1881.12       1998.26        31.62 o                         
  -1  -4   3        213.84        192.73         7.03 o                         
   0  -4   3        145.95        134.35        10.44 o                         
   1  -4   3         40.00         21.97         7.67 o                         
   2  -4   3        328.43        307.93        10.72 o                         
   3  -4   3        464.78        457.90        24.92 o                         
   4  -4   3         85.80         81.18         3.14 o                         
   5  -4   3        455.31        466.68         7.75 o                         
   6  -4   3        182.22        180.53         3.52 o                         
   7  -4   3       1855.33       1964.29        23.87 o                         
   8  -4   3        282.58        292.58         4.96 o                         
   9  -4   3         24.57         25.55         1.65 o                         
  10  -4   3        149.30        158.37         4.02 o                         
  11  -4   3         47.66         48.06         2.03 o                         
 -11  -3   3        326.55        302.98        11.40 o                         
 -10  -3   3          3.01          4.18         1.84 o                         
  -9  -3   3         88.74         86.91         2.60 o                         
  -8  -3   3        410.45        411.20         5.92 o                         
  -7  -3   3         19.86         19.82         1.36 o                         
  -6  -3   3        839.75        810.14         7.44 o                         
  -5  -3   3         48.97         46.61         1.64 o                         
  -4  -3   3        552.98        561.02        12.67 o                         
  -3  -3   3          0.94         -1.13         2.05 o                         
  -2  -3   3      10484.04      10775.11       149.72 o                         
  -1  -3   3        115.18        110.90         4.52 o                         
   0  -3   3       1812.93       1543.08        37.48 o                         
   1  -3   3       1190.40       1175.81        46.19 o                         
   2  -3   3        417.25        410.48        11.70 o                         
   3  -3   3         34.86         33.54         3.73 o                         
   4  -3   3          2.84          4.92         3.40 o                         
   5  -3   3        573.92        563.85         8.15 o                         
   6  -3   3          3.01          3.32         1.09 o                         
   7  -3   3          1.03          1.18         1.23 o                         
   8  -3   3          1.97          0.09         1.36 o                         
   9  -3   3        206.67        208.05         3.71 o                         
  10  -3   3         32.70         34.66         1.62 o                         
  11  -3   3          6.92          7.48         1.17 o                         
 -11  -2   3         67.03         61.11         2.98 o                         
 -10  -2   3         21.08         17.89         1.99 o                         
  -9  -2   3        117.66        115.58         3.16 o                         
  -8  -2   3       1451.46       1479.85        13.02 o                         
  -7  -2   3          0.55          1.10         0.97 o                         
  -6  -2   3       2719.35       2679.51        18.35 o                         
  -5  -2   3         22.17         25.98         1.50 o                         
  -4  -2   3       5900.08       6060.24        63.37 o                         
  -3  -2   3         14.55         12.75         2.69 o                         
  -2  -2   3       4692.63       5098.21        92.35 o                         
  -1  -2   3         35.51         31.27         2.63 o                         
   0  -2   3       5474.10       5198.83        93.24 o                         
   1  -2   3        170.44        148.94         8.73 o                         
   2  -2   3       2638.28       2479.06        59.33 o                         
   3  -2   3        375.73        343.03         8.02 o                         
   4  -2   3       1790.50       1848.03        38.68 o                         
   5  -2   3        422.36        438.58         7.28 o                         
   6  -2   3        850.02        842.80         8.85 o                         
   7  -2   3        370.62        379.54         5.39 o                         
   8  -2   3         12.68         11.20         1.33 o                         
   9  -2   3        332.29        355.23         5.31 o                         
  10  -2   3        211.68        214.94         3.73 o                         
  11  -2   3          3.25          5.55         1.30 o                         
  12  -2   3         17.10         16.25         1.65 o                         
 -11  -1   3         21.98         26.69         2.26 o                         
 -10  -1   3          2.37         -0.71         1.20 o                         
  -9  -1   3        337.20        347.99         5.76 o                         
  -8  -1   3        301.18        300.09         5.07 o                         
  -7  -1   3         78.21         71.57         2.13 o                         
  -6  -1   3        330.79        350.60         4.32 o                         
  -5  -1   3         53.67         55.52         2.35 o                         
  -4  -1   3        289.87        339.70         7.85 o                         
  -3  -1   3          8.20          5.30         2.18 o                         
  -2  -1   3       1061.62       1028.07        14.61 o                         
  -1  -1   3          1.98          3.77         1.55 o                         
   0  -1   3       1422.54       1420.93        22.01 o                         
   1  -1   3          1.13          4.11         3.46 o                         
   2  -1   3        173.84        141.94        12.06 o                         
   3  -1   3       1507.68       1508.54        43.43 o                         
   4  -1   3       1903.81       2000.32        54.48 o                         
   5  -1   3       2923.50       3006.43        48.27 o                         
   6  -1   3          3.79          8.18         0.92 o                         
   7  -1   3        108.64         99.66         2.47 o                         
   8  -1   3         39.05         37.34         1.81 o                         
   9  -1   3        866.34        900.09         9.46 o                         
  10  -1   3          2.21          1.16         1.17 o                         
  11  -1   3        140.48        155.97         3.21 o                         
  12  -1   3         15.31         12.35         1.87 o                         
 -11   0   3         32.44         29.32         2.31 o                         
 -10   0   3          1.01          0.61         1.19 o                         
  -9   0   3        387.92        374.60         5.94 o                         
  -8   0   3         60.80         55.86         2.32 o                         
  -7   0   3        110.77        123.29         2.86 o                         
  -6   0   3       1185.69       1142.23         9.89 o                         
  -5   0   3          0.17         -0.21         1.02 o                         
  -4   0   3       1076.01       1047.56        16.98 o                         
  -3   0   3          0.04          3.29         3.31 o                         
  -2   0   3       1986.12       1913.84        41.08 o                         
  -1   0   3         50.98         50.38         2.98 o                         
   0   0   3       2644.69       2629.62        72.47 o                         
   1   0   3         39.62         37.21         3.83 o                         
   2   0   3      10574.80      10014.61       164.93 o                         
   3   0   3          5.40         10.52         4.15 o                         
   4   0   3          2.44          6.54         1.93 o                         
   5   0   3          4.05          5.65         2.63 o                         
   6   0   3        420.78        431.27         4.71 o                         
   7   0   3         82.93         88.84         2.04 o                         
   8   0   3          4.99          3.97         0.99 o                         
   9   0   3          0.23         -0.85         1.09 o                         
  10   0   3         70.72         71.32         2.20 o                         
  11   0   3        343.86        348.09         5.19 o                         
  12   0   3        118.45        106.73         2.78 o                         
 -11   1   3        108.86        111.46         4.98 o                         
 -10   1   3         62.75         62.90         2.54 o                         
  -9   1   3         69.94         67.99         2.90 o                         
  -8   1   3        521.71        495.82         6.51 o                         
  -7   1   3          2.37          2.96         1.02 o                         
  -6   1   3        177.59        213.45         3.62 o                         
  -5   1   3         59.89         61.96         2.45 o                         
  -4   1   3        689.16        561.91        11.43 o                         
  -3   1   3          0.14         -3.34         3.34 o                         
  -2   1   3      15912.49      15459.56       210.36 o                         
  -1   1   3          1.88          2.40         2.86 o                         
   0   1   3       2951.55       3076.16        51.74 o                         
   1   1   3        412.12        423.35         8.28 o                         
   2   1   3      95835.16      92675.41      1185.99 o                         
   3   1   3        287.05        282.69        16.94 o                         
   4   1   3        952.94       1203.34        19.83 o                         
   5   1   3        277.21        268.06         8.63 o                         
   6   1   3        211.22        236.48         3.51 o                         
   7   1   3        127.12        135.95         2.38 o                         
   8   1   3         86.30         83.98         2.03 o                         
   9   1   3        234.32        247.17         3.85 o                         
  10   1   3        231.45        239.71         4.27 o                         
  11   1   3          9.40          7.93         1.47 o                         
  12   1   3         16.47         12.98         1.27 o                         
 -11   2   3         83.35         90.03         4.23 o                         
 -10   2   3          0.57          1.09         1.09 o                         
  -9   2   3          5.89          7.39         1.56 o                         
  -8   2   3        919.05        843.60         9.26 o                         
  -7   2   3        309.69        303.43         4.71 o                         
  -6   2   3        808.03        847.80         9.38 o                         
  -5   2   3         44.11         48.40         1.96 o                         
  -4   2   3        740.48        726.03        14.13 o                         
  -3   2   3         54.72         54.76         3.47 o                         
  -2   2   3         11.60         13.73         4.23 o                         
  -1   2   3         27.51         34.22         8.23 o                         
   0   2   3       2696.19       2717.07        52.60 o                         
   1   2   3         22.67         22.01         3.07 o                         
   2   2   3          3.16          3.12         2.17 o                         
   3   2   3         64.85         66.17         5.46 o                         
   4   2   3       4006.44       4247.86        51.06 o                         
   5   2   3        230.54        261.54         7.75 o                         
   6   2   3       1104.27       1144.37         8.64 o                         
   7   2   3       1131.81       1191.47         9.99 o                         
   8   2   3         16.33         16.96         1.32 o                         
   9   2   3        124.46        133.97         2.97 o                         
  10   2   3          0.50          1.88         1.21 o                         
  11   2   3         81.94         88.89         2.89 o                         
  12   2   3          3.99          5.00         1.08 o                         
 -11   3   3         28.96         33.38         2.37 o                         
 -10   3   3         17.14          8.12         1.14 o                         
  -9   3   3         38.14         38.74         1.95 o                         
  -8   3   3        384.64        370.03         5.57 o                         
  -7   3   3         63.23         51.53         2.22 o                         
  -6   3   3          1.23          2.96         1.23 o                         
  -5   3   3        196.22        196.95         4.28 o                         
  -4   3   3        338.52        278.68         9.16 o                         
  -3   3   3         46.64         52.31         4.73 o                         
  -2   3   3       1101.31       1054.61        35.81 o                         
  -1   3   3        506.23        556.54        31.04 o                         
   0   3   3         13.95         16.57         4.39 o                         
   1   3   3       1926.89       1959.27        35.29 o                         
   2   3   3        791.83        665.97        17.28 o                         
   3   3   3          8.53          2.34         1.62 o                         
   4   3   3        526.79        560.81        10.58 o                         
   5   3   3        123.03        138.30         5.37 o                         
   6   3   3         58.20         69.30         1.68 o                         
   7   3   3          7.81          6.59         0.97 o                         
   8   3   3         92.14         90.41         2.44 o                         
   9   3   3        422.76        433.80         5.79 o                         
  10   3   3         59.69         61.24         2.13 o                         
  11   3   3         86.98         87.30         2.91 o                         
  12   3   3         30.62         27.97         1.63 o                         
 -10   4   3         82.04         82.58         2.92 o                         
  -9   4   3         24.24         22.40         1.58 o                         
  -8   4   3        482.83        447.56         6.26 o                         
  -7   4   3         20.43         28.04         1.81 o                         
  -6   4   3         22.81         19.33         1.90 o                         
  -5   4   3         84.40         82.80         3.26 o                         
  -4   4   3          3.16          2.67         1.32 o                         
  -3   4   3         47.91         34.23         4.49 o                         
  -2   4   3       3414.15       3614.76        59.37 o                         
  -1   4   3         54.13         70.22        12.72 o                         
   0   4   3       5246.17       5250.71       143.53 o                         
   1   4   3         40.35         36.15         3.22 o                         
   2   4   3        897.52        915.98        17.74 o                         
   3   4   3        581.96        586.84        12.76 o                         
   4   4   3        719.13        614.63        11.71 o                         
   5   4   3          0.48          0.73         1.61 o                         
   6   4   3        977.82       1009.73         7.57 o                         
   7   4   3        400.32        395.37         4.56 o                         
   8   4   3        357.26        360.15         4.77 o                         
   9   4   3        131.96        137.49         3.02 o                         
  10   4   3          7.37          7.82         1.23 o                         
  11   4   3         31.72         34.64         2.44 o                         
  12   4   3         43.30         36.78         2.30 o                         
 -10   5   3         55.48         53.56         3.44 o                         
  -9   5   3        175.40        175.89         3.70 o                         
  -8   5   3       1521.81       1509.98        14.05 o                         
  -7   5   3          6.37          7.05         1.49 o                         
  -6   5   3        474.04        490.79         9.00 o                         
  -5   5   3        202.93        194.66         5.82 o                         
  -4   5   3          4.20          5.40         1.53 o                         
  -3   5   3          0.61          0.34         1.90 o                         
  -2   5   3        734.90        639.85        18.51 o                         
  -1   5   3         38.08         42.11         7.73 o                         
   0   5   3          2.30          7.51         4.86 o                         
   1   5   3         61.97         63.52         4.93 o                         
   2   5   3       3226.91       3389.92        49.18 o                         
   3   5   3        331.25        337.64         9.95 o                         
   4   5   3        125.39        151.10         6.92 o                         
   5   5   3        123.45        119.42         2.32 o                         
   6   5   3       2719.86       2834.68        18.20 o                         
   7   5   3        147.62        156.21         2.89 o                         
   8   5   3        325.37        327.55         4.54 o                         
   9   5   3          6.14          5.79         1.23 o                         
  10   5   3        280.06        286.05         4.51 o                         
  11   5   3        141.40        134.11         3.14 o                         
  12   5   3          0.10          4.11         2.34 o                         
 -10   6   3          0.20          0.00         1.40 o                         
  -9   6   3         17.85         18.59         1.60 o                         
  -8   6   3         73.82         71.79         2.39 o                         
  -7   6   3         47.03         54.17         2.51 o                         
  -6   6   3        568.56        568.02         9.26 o                         
  -5   6   3          5.41          2.96         1.93 o                         
  -4   6   3       2409.22       2403.94        28.12 o                         
  -3   6   3         31.43         33.30         2.75 o                         
  -2   6   3        336.20        323.92         8.60 o                         
  -1   6   3        246.52        252.40        10.81 o                         
   0   6   3       1767.65       1745.25        49.17 o                         
   1   6   3        180.32        210.12         8.76 o                         
   2   6   3        556.91        591.16        15.55 o                         
   3   6   3          2.86         -0.46         1.92 o                         
   4   6   3        557.03        568.51         6.83 o                         
   5   6   3        588.76        588.64         6.40 o                         
   6   6   3         49.27         47.03         1.74 o                         
   7   6   3        244.80        242.37         3.78 o                         
   8   6   3        157.08        157.76         3.19 o                         
   9   6   3        767.68        785.50         8.45 o                         
  10   6   3          7.47          5.78         1.22 o                         
  11   6   3         65.70         67.14         2.60 o                         
  -9   7   3        110.66        106.94         3.28 o                         
  -8   7   3         36.62         50.35         2.18 o                         
  -7   7   3          9.30          9.06         1.58 o                         
  -6   7   3         11.37          7.55         3.14 o                         
  -5   7   3          7.83          8.61         2.16 o                         
  -4   7   3       2748.20       2766.01        32.68 o                         
  -3   7   3        123.00        124.46         4.97 o                         
  -2   7   3         34.43         42.90         3.48 o                         
  -1   7   3          3.35          1.06         2.09 o                         
   0   7   3        527.13        550.94        15.51 o                         
   1   7   3         64.23         68.22         5.44 o                         
   2   7   3       1990.16       2060.64        27.27 o                         
   3   7   3         38.47         32.18         2.36 o                         
   4   7   3        107.51        101.40         2.91 o                         
   5   7   3         86.07         79.25         2.32 o                         
   6   7   3          7.73          5.87         1.24 o                         
   7   7   3         32.74         33.44         1.83 o                         
   8   7   3        330.30        317.01         4.91 o                         
   9   7   3        293.06        303.61         5.32 o                         
  10   7   3         57.03         52.35         2.26 o                         
  11   7   3         57.45         48.94         3.46 o                         
  -8   8   3        188.21        195.23         4.03 o                         
  -7   8   3        173.40        177.91         4.41 o                         
  -6   8   3       2073.49       2121.10        28.06 o                         
  -5   8   3        143.94        144.78         6.07 o                         
  -4   8   3        989.22       1022.93        16.99 o                         
  -3   8   3         31.96         26.54         3.24 o                         
  -2   8   3       1408.72       1456.29        23.44 o                         
  -1   8   3         50.38         50.27         3.89 o                         
   0   8   3          6.58          2.05         2.30 o                         
   1   8   3          6.11          3.63         2.12 o                         
   2   8   3        533.20        509.01        10.19 o                         
   3   8   3          6.64          6.00         1.59 o                         
   4   8   3       1035.82       1025.03        12.72 o                         
   5   8   3         88.25         80.56         2.93 o                         
   6   8   3         60.16         65.50         2.42 o                         
   7   8   3        707.31        706.20         8.52 o                         
   8   8   3        585.23        620.74         8.29 o                         
   9   8   3        133.28        136.80         4.07 o                         
  10   8   3         57.89         53.60         3.38 o                         
  11   8   3         64.33         46.36         8.09 o                         
  -8   9   3        191.90        200.59         6.05 o                         
  -7   9   3         90.69         94.23         3.16 o                         
  -6   9   3        145.45        154.65         5.05 o                         
  -5   9   3         38.23         35.31         3.41 o                         
  -4   9   3        328.18        334.28         8.36 o                         
  -3   9   3          0.60          0.64         2.66 o                         
  -2   9   3        978.85       1016.97        17.72 o                         
  -1   9   3        121.08        106.86         5.27 o                         
   0   9   3         98.99        107.30         5.71 o                         
   1   9   3          3.48          8.16         2.77 o                         
   2   9   3       1277.34       1238.16        16.63 o                         
   3   9   3         25.22         22.82         2.42 o                         
   4   9   3          2.15          6.27         1.62 o                         
   5   9   3        168.00        173.45         4.60 o                         
   6   9   3        216.18        212.79         4.80 o                         
   7   9   3       1567.69       1563.58        19.57 o                         
   8   9   3         69.80         74.37         2.99 o                         
   9   9   3          0.59          2.32         1.43 o                         
  10   9   3         65.67         61.95         4.71 o                         
  -7  10   3         25.85         30.50         2.03 o                         
  -6  10   3         22.50         23.57         1.52 o                         
  -5  10   3         40.53         40.37         2.55 o                         
  -4  10   3         14.47         24.59         2.68 o                         
  -3  10   3          0.17          0.30         2.35 o                         
  -2  10   3        849.16        863.85        13.86 o                         
  -1  10   3         55.48         51.33         3.85 o                         
   0  10   3        858.47        794.48        16.83 o                         
   1  10   3          9.81          6.72         2.24 o                         
   2  10   3        447.87        470.30        13.19 o                         
   3  10   3        125.80        127.71         4.78 o                         
   4  10   3        393.51        393.38         7.90 o                         
   5  10   3         41.46         44.18         2.54 o                         
   6  10   3        143.90        141.06         4.45 o                         
   7  10   3          0.06         -0.01         1.53 o                         
   8  10   3          8.34          9.61         1.62 o                         
   9  10   3         26.46         26.39         2.30 o                         
  -6  11   3        347.91        346.38         8.76 o                         
  -5  11   3          1.87          2.16         1.27 o                         
  -4  11   3         56.55         47.30         2.57 o                         
  -3  11   3         65.79         63.48         3.13 o                         
  -2  11   3         48.97         33.44         4.17 o                         
  -1  11   3          7.69          6.13         1.90 o                         
   0  11   3       1550.50       1453.09        34.50 o                         
   1  11   3         13.76         16.73         4.05 o                         
   2  11   3        550.63        584.48        11.65 o                         
   3  11   3         20.71         20.73         2.60 o                         
   4  11   3       1645.99       1790.90        24.06 o                         
   5  11   3         68.62         73.79         3.21 o                         
   6  11   3         35.16         35.67         2.20 o                         
   7  11   3         43.60         42.30         2.12 o                         
   8  11   3          0.34         -1.27         1.27 o                         
   9  11   3        163.96        139.23         6.64 o                         
  -4  12   3         24.06         36.31         3.51 o                         
  -3  12   3         82.21         82.66         3.37 o                         
  -2  12   3        502.88        509.01        10.63 o                         
  -1  12   3         28.11         29.20         3.39 o                         
   0  12   3         58.51         47.81         3.41 o                         
   1  12   3        277.96        285.44         7.21 o                         
   2  12   3        110.70        109.46         4.96 o                         
   3  12   3         43.00         51.75         3.26 o                         
   4  12   3        191.44        200.97         5.43 o                         
   5  12   3          3.77          7.35         1.56 o                         
   6  12   3        111.67        104.99         3.62 o                         
   7  12   3          6.27          5.80         1.70 o                         
  -3  13   3          1.62          2.80         0.93 o                         
  -2  13   3          0.25         -0.90         1.68 o                         
  -1  13   3         40.29         42.75         2.99 o                         
   0  13   3        282.88        315.29        10.08 o                         
   1  13   3        116.99        115.02         3.77 o                         
   2  13   3        262.49        255.94         8.71 o                         
   3  13   3         60.79         65.35         3.08 o                         
   4  13   3        148.56        157.50         5.94 o                         
   5  13   3         30.47         22.37         2.25 o                         
   6  13   3         76.81         73.89         2.97 o                         
   1  14   3         38.98         37.43         1.97 o                         
   2  14   3        418.54        448.03         9.42 o                         
   3  14   3          2.09          2.48         3.46 o                         
  -4 -12   4         65.87         94.07         5.70 o                         
  -3 -12   4         60.63         55.97         3.78 o                         
  -2 -12   4        551.43        648.57        14.45 o                         
  -1 -12   4          0.78          0.66         1.35 o                         
   0 -12   4          8.80          9.91         2.99 o                         
   1 -12   4        123.58        134.67         8.32 o                         
   2 -12   4        120.45        119.18        12.62 o                         
   3 -12   4         38.15         43.48         3.83 o                         
  -6 -11   4         97.96        125.88         4.59 o                         
  -5 -11   4         47.15         53.95         5.61 o                         
  -4 -11   4         95.24        104.71         4.09 o                         
  -3 -11   4         10.48         15.35         2.80 o                         
  -2 -11   4          9.12          8.05         2.37 o                         
  -1 -11   4         67.31         72.00         5.17 o                         
   0 -11   4        132.54        132.92         5.51 o                         
   1 -11   4        154.77        152.73         5.83 o                         
   2 -11   4         41.47         45.42         3.73 o                         
   3 -11   4         27.14         24.14         3.02 o                         
   4 -11   4         74.48         68.69         3.70 o                         
   5 -11   4          0.29          5.80         1.96 o                         
  -7 -10   4          1.75          0.17         1.14 o                         
  -6 -10   4        166.71        206.94         6.15 o                         
  -5 -10   4          2.48          7.93         2.29 o                         
  -4 -10   4          1.09          1.04         1.71 o                         
  -3 -10   4          2.24          1.52         1.80 o                         
  -2 -10   4         18.50         15.79         2.77 o                         
  -1 -10   4        151.31        155.82         6.13 o                         
   0 -10   4         33.73         39.24         3.58 o                         
   1 -10   4          4.17          2.53         2.34 o                         
   2 -10   4        100.83        104.43         4.58 o                         
   3 -10   4         42.48         49.19         2.71 o                         
   4 -10   4         59.21         56.18         2.95 o                         
   5 -10   4        120.07        108.34         6.26 o                         
   6 -10   4        192.52        167.84         6.13 o                         
  -8  -9   4        267.27        263.52         6.15 o                         
  -7  -9   4          0.28          1.59         1.28 o                         
  -6  -9   4       1226.67       1274.49        16.19 o                         
  -5  -9   4          0.33          1.74         1.36 o                         
  -4  -9   4        205.14        248.41         5.39 o                         
  -3  -9   4         63.50         67.21         3.87 o                         
  -2  -9   4        178.64        200.47         5.72 o                         
  -1  -9   4         21.14         23.38         2.65 o                         
   0  -9   4        293.77        305.06         6.35 o                         
   1  -9   4         34.96         31.42         2.49 o                         
   2  -9   4          0.01          0.71         1.56 o                         
   3  -9   4        346.62        317.62         7.66 o                         
   4  -9   4        278.32        282.03         7.26 o                         
   5  -9   4          1.57          2.80         1.13 o                         
   6  -9   4        234.24        239.12         4.51 o                         
   7  -9   4        194.02        172.89        12.48 o                         
  -9  -8   4          3.71          3.74         1.87 o                         
  -8  -8   4        101.14         90.29         3.14 o                         
  -7  -8   4          3.65          5.96         1.60 o                         
  -6  -8   4        152.16        179.30         5.25 o                         
  -5  -8   4          0.45          0.42         1.54 o                         
  -4  -8   4         31.89         33.22         2.34 o                         
  -3  -8   4         11.38         10.83         1.90 o                         
  -2  -8   4         13.35         14.32         1.79 o                         
  -1  -8   4        140.43        136.56         4.38 o                         
   0  -8   4        263.73        264.39         5.33 o                         
   1  -8   4        325.86        328.21         6.51 o                         
   2  -8   4        222.50        227.13         6.15 o                         
   3  -8   4        786.16        745.62        11.42 o                         
   4  -8   4          4.87          3.43         1.89 o                         
   5  -8   4         10.31          6.87         1.45 o                         
   6  -8   4         43.05         41.11         1.98 o                         
   7  -8   4         99.42         89.60         2.70 o                         
   8  -8   4          7.43          7.97         1.92 o                         
  -9  -7   4          2.28          2.00         1.26 o                         
  -8  -7   4         65.66         61.24         3.08 o                         
  -7  -7   4          0.68          1.57         1.69 o                         
  -6  -7   4          8.76          7.55         1.85 o                         
  -5  -7   4          1.93          4.17         1.61 o                         
  -4  -7   4          1.96          3.36         1.53 o                         
  -3  -7   4          0.25          0.68         1.35 o                         
  -2  -7   4        408.92        383.96         6.57 o                         
  -1  -7   4          5.96          5.68         1.45 o                         
   0  -7   4          2.59          2.89         1.42 o                         
   1  -7   4        654.87        643.95         8.52 o                         
   2  -7   4        121.02        122.56         4.39 o                         
   3  -7   4         84.55         90.90         3.91 o                         
   4  -7   4        101.79        101.49         4.32 o                         
   5  -7   4        522.09        525.57         8.37 o                         
   6  -7   4          0.21          2.07         1.30 o                         
   7  -7   4         37.24         41.43         1.93 o                         
   8  -7   4        230.45        230.94         4.07 o                         
   9  -7   4         35.38         34.60         1.62 o                         
 -10  -6   4        167.43        154.92        16.69 o                         
  -9  -6   4         34.06         40.77         2.24 o                         
  -8  -6   4        540.61        551.13         8.42 o                         
  -7  -6   4          9.37         13.33         1.70 o                         
  -6  -6   4        109.89         73.47         2.84 o                         
  -5  -6   4          0.92         -0.20         1.57 o                         
  -4  -6   4       2139.46       2104.32        21.56 o                         
  -3  -6   4          7.51          5.86         1.44 o                         
  -2  -6   4        354.82        347.42         5.20 o                         
  -1  -6   4        157.16        153.25         3.61 o                         
   0  -6   4       1873.17       1771.89        18.02 o                         
   1  -6   4          1.27          1.40         1.37 o                         
   2  -6   4        449.95        469.59         7.94 o                         
   3  -6   4        173.09        169.62         4.73 o                         
   4  -6   4        778.91        803.50        10.59 o                         
   5  -6   4          1.03          1.10         1.37 o                         
   6  -6   4          1.67          3.88         1.40 o                         
   7  -6   4          5.01          6.20         1.40 o                         
   8  -6   4         28.62         34.71         1.97 o                         
   9  -6   4        352.78        351.14         6.47 o                         
  10  -6   4        178.84        175.69         4.30 o                         
 -10  -5   4        229.54        207.90         7.26 o                         
  -9  -5   4          0.47         -1.18         1.26 o                         
  -8  -5   4         57.05         58.13         2.53 o                         
  -7  -5   4          1.54          3.28         1.40 o                         
  -6  -5   4       1816.48       1789.33        22.35 o                         
  -5  -5   4          7.64          4.51         1.36 o                         
  -4  -5   4         95.82         95.89         3.52 o                         
  -3  -5   4         52.19         51.49         2.52 o                         
  -2  -5   4       1559.37       1480.16        15.57 o                         
  -1  -5   4         13.88         13.51         1.31 o                         
   0  -5   4       1827.80       1908.64        21.62 o                         
   1  -5   4        812.72        801.07        12.30 o                         
   2  -5   4        283.32        302.83         6.96 o                         
   3  -5   4        236.34        240.24         5.07 o                         
   4  -5   4        313.82        304.20         6.04 o                         
   5  -5   4          1.08          0.72         1.26 o                         
   6  -5   4        116.18         95.35         6.43 o                         
   7  -5   4       1240.85       1323.67        13.57 o                         
   8  -5   4         30.06         32.38         2.10 o                         
   9  -5   4         64.69         67.99         2.34 o                         
  10  -5   4        125.72        128.57         3.52 o                         
 -10  -4   4         77.32         68.86         3.06 o                         
  -9  -4   4         66.80         67.48         3.23 o                         
  -8  -4   4         77.72         70.92         3.05 o                         
  -7  -4   4         43.42         44.33         2.23 o                         
  -6  -4   4          9.75         10.11         1.49 o                         
  -5  -4   4         18.52         18.51         1.61 o                         
  -4  -4   4        140.86        146.31         3.76 o                         
  -3  -4   4          2.85          2.93         1.92 o                         
  -2  -4   4         37.19         25.80         3.77 o                         
  -1  -4   4          9.79          6.37         3.21 o                         
   0  -4   4        715.79        663.40        20.04 o                         
   1  -4   4         18.70         19.07         2.92 o                         
   2  -4   4         72.98         53.06         4.68 o                         
   3  -4   4        580.95        548.16         9.33 o                         
   4  -4   4         16.57         27.22         1.75 o                         
   5  -4   4        464.61        453.25         7.02 o                         
   6  -4   4          0.61          2.38         1.37 o                         
   7  -4   4        342.24        356.35         5.98 o                         
   8  -4   4         55.38         57.30         2.23 o                         
   9  -4   4         51.86         55.40         2.20 o                         
  10  -4   4         10.15         11.20         1.14 o                         
  11  -4   4          6.08          5.99         0.91 o                         
 -11  -3   4          0.03          1.75         1.18 o                         
 -10  -3   4          1.10          3.05         1.39 o                         
  -9  -3   4        325.03        331.45         7.40 o                         
  -8  -3   4         15.07         13.84         1.71 o                         
  -7  -3   4          9.15          8.48         1.33 o                         
  -6  -3   4       1459.78       1422.25        13.92 o                         
  -5  -3   4          3.24          3.95         1.13 o                         
  -4  -3   4        491.59        434.07         6.20 o                         
  -3  -3   4         20.35         21.48         4.08 o                         
  -2  -3   4       4368.94       4724.98        74.62 o                         
  -1  -3   4         10.21         11.70         2.02 o                         
   0  -3   4       8065.52       7956.67       125.67 o                         
   1  -3   4         19.66         16.68         3.34 o                         
   2  -3   4         68.06        104.74         5.58 o                         
   3  -3   4         27.04         24.74         2.64 o                         
   4  -3   4        480.09        511.40         8.24 o                         
   5  -3   4        699.64        702.13         8.92 o                         
   6  -3   4        606.71        652.10         9.01 o                         
   7  -3   4          1.03          1.28         1.22 o                         
   8  -3   4         89.64         87.89         2.65 o                         
   9  -3   4        200.51        211.46         3.69 o                         
  10  -3   4         30.33         30.67         1.57 o                         
  11  -3   4        189.47        206.59         4.81 o                         
 -11  -2   4         28.30         26.94         2.25 o                         
 -10  -2   4        202.71        180.18         5.18 o                         
  -9  -2   4          0.09         -0.24         1.76 o                         
  -8  -2   4        261.37        263.62         5.53 o                         
  -7  -2   4         77.43         75.77         2.85 o                         
  -6  -2   4        184.57        171.81         3.78 o                         
  -5  -2   4         13.64         11.86         1.28 o                         
  -4  -2   4       2743.21       2768.59        35.98 o                         
  -3  -2   4         38.89         47.99         5.16 o                         
  -2  -2   4         40.21         44.03         3.36 o                         
  -1  -2   4        290.82        281.49         7.58 o                         
   0  -2   4       5849.22       5903.82        87.90 o                         
   1  -2   4         22.63         19.65         4.49 o                         
   2  -2   4        628.23        585.39        30.67 o                         
   3  -2   4         68.70         53.01         3.22 o                         
   4  -2   4       1116.53       1115.97        20.05 o                         
   5  -2   4        125.63        140.60         3.07 o                         
   6  -2   4        542.81        598.87         7.49 o                         
   7  -2   4         16.16         17.86         1.43 o                         
   8  -2   4        131.54        131.44         3.21 o                         
   9  -2   4       1012.86       1041.56        10.31 o                         
  10  -2   4         66.92         69.43         2.18 o                         
  11  -2   4        191.59        198.91         4.23 o                         
 -11  -1   4          3.50          6.62         1.82 o                         
 -10  -1   4        393.88        385.02         9.58 o                         
  -9  -1   4        322.04        318.72         7.52 o                         
  -8  -1   4       1231.28       1195.27        14.00 o                         
  -7  -1   4          4.80          5.05         1.32 o                         
  -6  -1   4        697.25        710.52         9.13 o                         
  -5  -1   4         55.05         52.45         2.14 o                         
  -4  -1   4          0.35         -1.28         3.08 o                         
  -3  -1   4         43.54         40.96         7.36 o                         
  -2  -1   4        382.89        348.74         9.70 o                         
  -1  -1   4         86.32         74.89         6.44 o                         
   0  -1   4        130.15        113.64         6.98 o                         
   1  -1   4        325.89        300.15        12.90 o                         
   2  -1   4        979.98        916.35        25.25 o                         
   3  -1   4       1145.49       1203.59        43.57 o                         
   4  -1   4       4380.34       4329.25        75.14 o                         
   5  -1   4         44.27         27.53         2.14 o                         
   6  -1   4         28.99         19.04         1.20 o                         
   7  -1   4         16.36         17.44         1.34 o                         
   8  -1   4        988.49       1018.62        10.21 o                         
   9  -1   4         23.04         23.45         1.52 o                         
  10  -1   4         18.80         21.90         1.48 o                         
  11  -1   4         17.34         20.42         1.47 o                         
  12  -1   4         17.89         19.15         2.21 o                         
 -11   0   4        153.21        163.57         5.65 o                         
 -10   0   4          2.09         -1.36         1.90 o                         
  -9   0   4         11.19         11.11         2.00 o                         
  -8   0   4        582.15        568.62         9.51 o                         
  -7   0   4        139.85        135.09         3.80 o                         
  -6   0   4         19.95         17.69         1.56 o                         
  -5   0   4          3.89          4.08         1.14 o                         
  -4   0   4        871.62        978.49        16.27 o                         
  -3   0   4          1.03          2.52         2.87 o                         
  -2   0   4         45.86         55.93         4.28 o                         
  -1   0   4          0.69         -0.97         5.94 o                         
   0   0   4        275.43        312.12        19.64 o                         
   1   0   4          4.08          4.88         1.55 o                         
   2   0   4         57.93         72.37         7.29 o                         
   3   0   4        151.17        149.61        12.72 o                         
   4   0   4       7651.38       7074.73       118.02 o                         
   5   0   4         38.02         32.71         3.43 o                         
   6   0   4        470.02        548.46         5.58 o                         
   7   0   4        568.26        561.69         5.62 o                         
   8   0   4          0.56          1.20         1.13 o                         
   9   0   4         20.52         23.36         1.54 o                         
  10   0   4          1.98          4.30         1.24 o                         
  11   0   4        188.45        194.76         3.67 o                         
  12   0   4        224.71        229.87         4.87 o                         
 -11   1   4         11.72         14.56         1.80 o                         
 -10   1   4        191.93        175.39         6.01 o                         
  -9   1   4        130.23        124.94         5.13 o                         
  -8   1   4        171.01        179.64         4.06 o                         
  -7   1   4         15.31         14.41         1.37 o                         
  -6   1   4        782.52        750.17         8.61 o                         
  -5   1   4        127.99        125.19         2.91 o                         
  -4   1   4       4832.83       5376.18        68.42 o                         
  -3   1   4          3.25          2.63         2.73 o                         
  -2   1   4          9.24         23.25         3.81 o                         
  -1   1   4         22.01         26.58         3.22 o                         
   0   1   4       1893.08       1686.62        28.78 o                         
   1   1   4       1045.37        979.19        25.06 o                         
   2   1   4        471.53        455.61        10.35 o                         
   3   1   4         25.38         29.03         4.11 o                         
   4   1   4        516.25        647.65        18.71 o                         
   5   1   4         11.48          4.88         2.08 o                         
   6   1   4       3278.16       3490.49        22.55 o                         
   7   1   4         76.97         83.62         1.93 o                         
   8   1   4         65.09         71.10         2.03 o                         
   9   1   4        209.30        214.79         3.83 o                         
  10   1   4         72.85         76.58         2.59 o                         
  11   1   4         67.24         65.37         2.17 o                         
  12   1   4          1.44          2.30         0.97 o                         
 -11   2   4         60.51         57.22         4.11 o                         
 -10   2   4         84.14         74.17         4.99 o                         
  -9   2   4          2.31          1.90         1.28 o                         
  -8   2   4        504.02        480.26         6.68 o                         
  -7   2   4         47.17         42.82         1.87 o                         
  -6   2   4        151.78        140.58         3.01 o                         
  -5   2   4          3.89          4.29         1.24 o                         
  -4   2   4        143.52        121.07         4.70 o                         
  -3   2   4         13.42         16.26         2.34 o                         
  -2   2   4        166.31        150.70         9.22 o                         
  -1   2   4        603.01        681.09        21.48 o                         
   0   2   4       4433.70       4428.09        65.05 o                         
   1   2   4      12286.09      11562.35       161.47 o                         
   2   2   4         53.55         45.06         3.75 o                         
   3   2   4        336.08        322.26        10.32 o                         
   4   2   4       1776.81       1803.51        24.96 o                         
   5   2   4       2363.20       2560.43        34.53 o                         
   6   2   4        797.75        862.55         7.09 o                         
   7   2   4        185.34        224.95         3.30 o                         
   8   2   4        170.85        173.62         3.31 o                         
   9   2   4         33.02         36.11         1.73 o                         
  10   2   4        438.19        462.01         5.98 o                         
  11   2   4          4.18          5.96         1.34 o                         
  12   2   4          1.63          4.27         1.04 o                         
 -10   3   4         24.11         16.62         2.00 o                         
  -9   3   4         86.61         90.09         2.79 o                         
  -8   3   4         28.65         29.47         1.85 o                         
  -7   3   4          0.57          1.19         1.08 o                         
  -6   3   4         25.66         45.85         2.30 o                         
  -5   3   4         13.10         17.00         1.47 o                         
  -4   3   4        847.55        991.03        14.26 o                         
  -3   3   4          7.53         12.90         3.13 o                         
  -2   3   4         28.90         20.37         3.13 o                         
  -1   3   4         19.73         32.17        10.10 o                         
   0   3   4        319.48        338.37        20.62 o                         
   1   3   4         26.37         28.47         4.08 o                         
   2   3   4        546.06        657.40        15.51 o                         
   3   3   4        114.50        107.87         3.92 o                         
   4   3   4         11.70         20.78         2.48 o                         
   5   3   4       1182.71       1189.56        18.71 o                         
   6   3   4        116.44         77.79         1.80 o                         
   7   3   4        149.31        151.87         2.64 o                         
   8   3   4        504.35        518.94         5.98 o                         
   9   3   4        239.18        249.68         4.07 o                         
  10   3   4         55.06         49.59         1.96 o                         
  11   3   4          5.70          5.45         1.29 o                         
  12   3   4          0.90         -0.87         0.93 o                         
 -10   4   4        100.65        107.45         4.64 o                         
  -9   4   4        113.66        126.95         3.46 o                         
  -8   4   4        481.14        445.16         7.11 o                         
  -7   4   4        115.65        112.26         2.85 o                         
  -6   4   4       1329.37       1322.59        15.53 o                         
  -5   4   4         19.71         18.76         1.98 o                         
  -4   4   4         15.62         29.25         2.81 o                         
  -3   4   4         23.12         24.38         2.46 o                         
  -2   4   4       1466.95       1487.08        27.97 o                         
  -1   4   4        158.65        151.77        11.57 o                         
   0   4   4         51.09         62.31         7.42 o                         
   1   4   4          2.58          7.21         3.02 o                         
   2   4   4       1010.67       1111.57        22.88 o                         
   3   4   4        404.83        423.81        10.61 o                         
   4   4   4        246.18        224.23         7.96 o                         
   5   4   4         55.46         55.54         1.70 o                         
   6   4   4       1011.34       1132.57         8.26 o                         
   7   4   4         80.59         86.05         2.05 o                         
   8   4   4        255.72        266.51         4.04 o                         
   9   4   4         73.00         75.68         2.29 o                         
  10   4   4         11.62         12.82         1.35 o                         
  11   4   4        394.67        417.81         5.80 o                         
  12   4   4        162.01        139.54         3.60 o                         
 -10   5   4         35.43         38.98         2.90 o                         
  -9   5   4          4.94          4.51         1.02 o                         
  -8   5   4          7.68          7.65         1.22 o                         
  -7   5   4         10.22         12.44         1.55 o                         
  -6   5   4        108.47        101.95         3.62 o                         
  -5   5   4         93.64         92.15         3.61 o                         
  -4   5   4       2224.31       2227.36        35.56 o                         
  -3   5   4         26.35         23.43         2.33 o                         
  -2   5   4       1041.42        973.11        21.05 o                         
  -1   5   4         19.10         21.88         6.67 o                         
   0   5   4       2497.17       2498.99        80.09 o                         
   1   5   4        297.10        311.44        10.01 o                         
   2   5   4       4656.14       4666.83        64.41 o                         
   3   5   4        990.72       1067.11        19.99 o                         
   4   5   4          3.14          0.92         1.51 o                         
   5   5   4        386.05        373.58         4.33 o                         
   6   5   4       1540.91       1635.64        11.99 o                         
   7   5   4         15.57         21.15         1.41 o                         
   8   5   4         11.89         11.75         1.21 o                         
   9   5   4        751.80        781.78         8.17 o                         
  10   5   4        633.92        654.48         7.50 o                         
  11   5   4         78.60         69.09         2.45 o                         
  12   5   4          6.11          5.24         2.06 o                         
  -9   6   4        185.16        181.06         5.39 o                         
  -8   6   4        272.75        257.78         4.48 o                         
  -7   6   4          0.47          1.92         1.42 o                         
  -6   6   4          1.99          2.47         1.77 o                         
  -5   6   4         19.51         15.90         2.29 o                         
  -4   6   4        502.75        493.32         9.74 o                         
  -3   6   4        244.45        245.88         6.96 o                         
  -2   6   4       1083.77       1019.26        17.09 o                         
  -1   6   4          5.26          5.86         2.73 o                         
   0   6   4       1020.27        983.26        21.55 o                         
   1   6   4          0.23         -2.94         2.94 o                         
   2   6   4        659.89        717.63        17.67 o                         
   3   6   4          6.47          7.32         1.69 o                         
   4   6   4       1740.67       1718.54        13.85 o                         
   5   6   4        830.77        849.17         8.15 o                         
   6   6   4         56.63         60.76         1.96 o                         
   7   6   4         86.65         80.66         2.31 o                         
   8   6   4        132.90        131.02         3.03 o                         
   9   6   4         29.72         32.50         1.94 o                         
  10   6   4         45.04         48.73         2.13 o                         
  11   6   4         40.73         40.73         2.02 o                         
  -9   7   4         23.84         24.12         2.99 o                         
  -8   7   4        118.59         99.00         3.20 o                         
  -7   7   4         30.69         33.03         1.96 o                         
  -6   7   4        262.67        278.65         6.12 o                         
  -5   7   4         69.18         72.16         4.21 o                         
  -4   7   4       2906.53       2973.62        36.54 o                         
  -3   7   4         25.89         27.40         4.45 o                         
  -2   7   4        268.04        241.42         7.74 o                         
  -1   7   4         20.73         25.65         3.24 o                         
   0   7   4       1609.14       1826.13        29.18 o                         
   1   7   4         35.49         37.16         3.56 o                         
   2   7   4        836.75        980.13        15.99 o                         
   3   7   4         21.89         16.85         1.86 o                         
   4   7   4         69.06         75.83         2.73 o                         
   5   7   4          9.36          8.69         1.35 o                         
   6   7   4        312.15        308.21         4.55 o                         
   7   7   4         16.62         16.47         1.39 o                         
   8   7   4          2.53          2.22         1.19 o                         
   9   7   4        596.14        600.10         8.61 o                         
  10   7   4          2.37          7.15         1.68 o                         
  11   7   4          6.37          0.07         3.97 o                         
  -8   8   4         67.23         66.47         3.01 o                         
  -7   8   4         53.92         58.11         2.22 o                         
  -6   8   4          2.35          2.78         1.36 o                         
  -5   8   4        120.99        117.82         5.70 o                         
  -4   8   4        751.67        743.62        13.99 o                         
  -3   8   4         42.68         45.94         4.05 o                         
  -2   8   4        720.81        707.53        14.84 o                         
  -1   8   4         52.86         63.69         4.11 o                         
   0   8   4         75.28         63.44         4.16 o                         
   1   8   4          0.30         -0.15         2.03 o                         
   2   8   4       1274.28       1268.55        19.24 o                         
   3   8   4         58.01         59.11         3.50 o                         
   4   8   4        790.13        797.08        10.84 o                         
   5   8   4         80.46         87.79         3.05 o                         
   6   8   4         24.40         23.35         1.80 o                         
   7   8   4        328.09        336.07         5.97 o                         
   8   8   4        273.18        284.34         5.49 o                         
   9   8   4         47.21         48.23         2.57 o                         
  10   8   4          3.45         -0.55         1.52 o                         
  11   8   4        166.18        143.15         7.29 o                         
  -7   9   4        110.88        107.15         2.72 o                         
  -6   9   4        185.16        176.06         3.94 o                         
  -5   9   4         53.99         54.07         3.35 o                         
  -4   9   4         13.56         17.22         3.02 o                         
  -3   9   4         13.90         14.40         2.81 o                         
  -2   9   4          5.47          3.66         2.18 o                         
  -1   9   4         98.80        115.12         4.85 o                         
   0   9   4       1500.09       1453.36        21.35 o                         
   1   9   4        141.13        128.34         5.26 o                         
   2   9   4        962.67        889.59        16.69 o                         
   3   9   4         48.91         47.16         3.34 o                         
   4   9   4        217.10        192.72        12.64 o                         
   5   9   4        168.74        181.92         4.31 o                         
   6   9   4       1754.17       1783.04        17.64 o                         
   7   9   4        154.86        161.63         4.17 o                         
   8   9   4         90.55         94.63         3.55 o                         
   9   9   4         81.69         73.14         3.23 o                         
  10   9   4        298.22        273.13         9.94 o                         
  -7  10   4          0.25          0.89         1.50 o                         
  -6  10   4          1.19         -0.63         0.98 o                         
  -5  10   4         19.90         17.51         1.46 o                         
  -4  10   4          6.90          8.31         1.85 o                         
  -3  10   4          5.40          0.42         1.90 o                         
  -2  10   4         73.56         61.06         3.81 o                         
  -1  10   4          0.02         -2.72         2.72 o                         
   0  10   4        183.84        154.77         6.44 o                         
   1  10   4          2.90          4.83         2.42 o                         
   2  10   4        187.26        154.08         6.43 o                         
   3  10   4          4.13         -0.03         2.43 o                         
   4  10   4        949.93        959.35        17.19 o                         
   5  10   4         82.88         83.39         3.38 o                         
   6  10   4       1270.95       1288.33        14.81 o                         
   7  10   4         37.25         36.12         2.16 o                         
   8  10   4          9.16         10.52         1.98 o                         
   9  10   4         24.65         28.19         2.00 o                         
  10  10   4        251.14        201.41         8.04 o                         
  -5  11   4          1.18          2.21         1.44 o                         
  -4  11   4        435.40        439.14         6.90 o                         
  -3  11   4          6.66          7.76         1.53 o                         
  -2  11   4        562.00        530.36        13.79 o                         
  -1  11   4          7.12          3.12         4.86 o                         
   0  11   4        471.67        478.63        13.29 o                         
   1  11   4          0.72         -0.40         2.48 o                         
   2  11   4        211.13        201.18         7.02 o                         
   3  11   4         19.95         14.56         2.79 o                         
   4  11   4        586.87        630.36        11.92 o                         
   5  11   4          2.38          1.90         1.54 o                         
   6  11   4         39.03         35.35         2.21 o                         
   7  11   4         34.42         33.27         3.33 o                         
   8  11   4        140.98        138.28         4.83 o                         
   9  11   4        114.76        101.76         4.10 o                         
  -4  12   4         26.43         29.63         1.89 o                         
  -3  12   4          0.89          0.97         1.55 o                         
  -2  12   4        260.03        258.80         6.32 o                         
  -1  12   4         20.29         17.60         2.65 o                         
   0  12   4        163.24        156.58         7.26 o                         
   1  12   4        100.72         86.41         3.82 o                         
   2  12   4        930.56        973.06        16.65 o                         
   3  12   4        346.51        363.06         8.84 o                         
   4  12   4         42.03         42.28         2.61 o                         
   5  12   4         22.21         19.17         2.14 o                         
   6  12   4        145.77        150.98         4.34 o                         
   7  12   4         31.28         27.67         2.79 o                         
   8  12   4        207.04        190.60         5.72 o                         
  -2  13   4         14.06         15.17         1.38 o                         
  -1  13   4         55.16         46.91         4.14 o                         
   0  13   4         83.23         94.15         4.14 o                         
   1  13   4         33.59         39.54         3.41 o                         
   2  13   4          0.03         -1.20         1.20 o                         
   3  13   4          4.17          5.92         1.21 o                         
   4  13   4        146.83        148.59         4.43 o                         
   5  13   4          1.12         -1.09         1.28 o                         
   6  13   4         37.77         37.36         2.19 o                         
   1  14   4        116.90        118.89         3.43 o                         
   2  14   4         52.46         57.17         2.48 o                         
   3  14   4         34.69         36.09         2.41 o                         
  -2 -12   5        363.00        385.24        13.28 o                         
  -1 -12   5         41.11         44.41         2.84 o                         
   0 -12   5          0.05         -1.81         2.85 o                         
   1 -12   5        133.12        138.10         4.86 o                         
  -5 -11   5         22.80         22.37         1.98 o                         
  -4 -11   5       1155.16       1300.83        69.80 o                         
  -3 -11   5         18.71         21.81         2.22 o                         
  -2 -11   5        218.64        245.95         7.04 o                         
  -1 -11   5        111.40        108.72         8.04 o                         
   0 -11   5         22.39         21.20         3.28 o                         
   1 -11   5         29.92         35.27         2.74 o                         
   2 -11   5         59.38         54.66         3.05 o                         
   3 -11   5        135.89        141.07         5.88 o                         
   4 -11   5        101.12         93.31         4.39 o                         
  -6 -10   5        106.63        103.27         7.34 o                         
  -5 -10   5         21.19         27.30         2.76 o                         
  -4 -10   5        602.28        708.52        14.38 o                         
  -3 -10   5          0.83         -0.52         1.51 o                         
  -2 -10   5        200.01        201.39         7.57 o                         
  -1 -10   5        102.63        104.72         4.03 o                         
   0 -10   5          4.92          2.65         3.51 o                         
   1 -10   5         44.02         46.90         4.99 o                         
   2 -10   5         24.67         34.42         4.52 o                         
   3 -10   5         16.30         19.39         3.54 o                         
   4 -10   5          3.05          2.11         1.64 o                         
   5 -10   5         67.40         60.06         9.49 o                         
   6 -10   5         36.18         33.10         3.65 o                         
  -7  -9   5          0.00          2.49         1.27 o                         
  -6  -9   5        317.62        331.62         6.04 o                         
  -5  -9   5          3.90          3.41         1.40 o                         
  -4  -9   5        527.61        552.91         9.98 o                         
  -3  -9   5        165.76        176.46         6.01 o                         
  -2  -9   5        478.75        509.08        10.84 o                         
  -1  -9   5         18.52         15.38         2.33 o                         
   0  -9   5        115.29        117.77         4.89 o                         
   1  -9   5        139.82        137.33         7.06 o                         
   2  -9   5          4.56          4.91         3.77 o                         
   3  -9   5        843.46        914.42        23.72 o                         
   4  -9   5         31.39         43.75         4.94 o                         
   5  -9   5        454.43        421.86         8.53 o                         
   6  -9   5          5.39          4.09         1.15 o                         
   7  -9   5        210.32        214.41        10.19 o                         
  -8  -8   5        557.52        536.53        11.90 o                         
  -7  -8   5          0.88          0.00         1.20 o                         
  -6  -8   5        658.76        660.69        10.40 o                         
  -5  -8   5         38.87         42.03         2.72 o                         
  -4  -8   5        266.66        272.17         6.28 o                         
  -3  -8   5          7.04          7.84         1.83 o                         
  -2  -8   5        617.21        619.84        10.12 o                         
  -1  -8   5          9.13          6.13         1.98 o                         
   0  -8   5       1232.66       1274.30        17.40 o                         
   1  -8   5        370.86        371.67         8.87 o                         
   2  -8   5        151.42        155.40         7.19 o                         
   3  -8   5         67.48         68.74         3.34 o                         
   4  -8   5        489.23        478.72         8.64 o                         
   5  -8   5        438.92        444.03         9.85 o                         
   6  -8   5         50.26         53.42         2.38 o                         
   7  -8   5         95.75         84.91         3.62 o                         
   8  -8   5          0.30          4.88         1.39 o                         
  -9  -7   5         14.37         12.56         1.87 o                         
  -8  -7   5         20.25         20.28         1.96 o                         
  -7  -7   5          1.04          0.55         1.56 o                         
  -6  -7   5        159.96        171.29         4.70 o                         
  -5  -7   5          2.59          2.09         1.72 o                         
  -4  -7   5       1025.59        916.95        11.39 o                         
  -3  -7   5          3.19          2.56         1.48 o                         
  -2  -7   5        207.73        179.66         5.14 o                         
  -1  -7   5        220.79        218.06         5.61 o                         
   0  -7   5       3647.71       3638.96        46.54 o                         
   1  -7   5        114.38        108.12         5.01 o                         
   2  -7   5        546.79        567.12        10.14 o                         
   3  -7   5        128.01        115.88         4.20 o                         
   4  -7   5        347.02        415.36         9.16 o                         
   5  -7   5          3.18         -0.09         1.77 o                         
   6  -7   5          9.95         11.74         1.34 o                         
   7  -7   5          5.80          5.62         1.08 o                         
   8  -7   5        299.97        284.70         6.06 o                         
  -9  -6   5         24.85         24.82         2.25 o                         
  -8  -6   5        566.27        601.11        11.98 o                         
  -7  -6   5          1.90          1.58         1.69 o                         
  -6  -6   5         33.07         20.44         1.92 o                         
  -5  -6   5          6.92          5.70         1.72 o                         
  -4  -6   5        273.45        276.73         6.30 o                         
  -3  -6   5          0.52          2.04         1.56 o                         
  -2  -6   5        171.28        152.51         4.49 o                         
  -1  -6   5        446.36        449.55         8.17 o                         
   0  -6   5       1346.69       1384.96        17.85 o                         
   1  -6   5         83.20         81.47         4.17 o                         
   2  -6   5        861.67        838.88        14.52 o                         
   3  -6   5        413.95        414.76         7.26 o                         
   4  -6   5        233.91        248.64         5.37 o                         
   5  -6   5        417.98        410.00         6.45 o                         
   6  -6   5          0.74         -0.04         1.55 o                         
   7  -6   5         53.38         51.00         2.24 o                         
   8  -6   5        172.17        165.06         3.73 o                         
   9  -6   5        145.72        137.97         3.71 o                         
 -10  -5   5       1437.95       1376.39        88.03 o                         
  -9  -5   5        107.56        101.65         3.68 o                         
  -8  -5   5          0.05          1.11         1.38 o                         
  -7  -5   5         11.62         10.45         1.59 o                         
  -6  -5   5       1079.36       1129.71        12.79 o                         
  -5  -5   5          0.02         -0.20         1.66 o                         
  -4  -5   5        852.42        851.40        12.89 o                         
  -3  -5   5         97.99         90.01         3.59 o                         
  -2  -5   5        341.55        299.14         6.01 o                         
  -1  -5   5        107.90        100.15         3.68 o                         
   0  -5   5       1058.37       1045.66        15.43 o                         
   1  -5   5         18.55         19.47         2.40 o                         
   2  -5   5        257.35        236.20         5.70 o                         
   3  -5   5          3.45          2.44         1.33 o                         
   4  -5   5        169.26        178.96         4.28 o                         
   5  -5   5        193.76        196.80         4.49 o                         
   6  -5   5          1.21          1.00         1.31 o                         
   7  -5   5        251.12        253.37         4.57 o                         
   8  -5   5          7.11          5.58         1.31 o                         
   9  -5   5         45.22         51.95         1.94 o                         
  10  -5   5         15.32         13.13         1.00 o                         
 -10  -4   5          0.93          2.67         1.58 o                         
  -9  -4   5         16.32         18.62         2.10 o                         
  -8  -4   5         73.58         78.35         2.93 o                         
  -7  -4   5         60.56         59.69         2.55 o                         
  -6  -4   5        901.37        883.30        12.21 o                         
  -5  -4   5          0.00         -1.46         1.46 o                         
  -4  -4   5       1729.62       1628.98        18.30 o                         
  -3  -4   5          0.05         -0.33         1.52 o                         
  -2  -4   5       2345.27       2259.16        22.87 o                         
  -1  -4   5         53.33         52.69         3.14 o                         
   0  -4   5        109.82        124.47         5.22 o                         
   1  -4   5        208.39        202.25         6.08 o                         
   2  -4   5         11.44          6.35         1.71 o                         
   3  -4   5          7.69          4.97         1.13 o                         
   4  -4   5       1572.43       1725.02        17.47 o                         
   5  -4   5         57.71         59.81         2.48 o                         
   6  -4   5         61.55         66.08         2.74 o                         
   7  -4   5         60.34         63.88         2.55 o                         
   8  -4   5        211.80        221.15         4.52 o                         
   9  -4   5          1.24          2.29         1.22 o                         
  10  -4   5         65.30         69.61         2.44 o                         
  11  -4   5        115.27        115.48         5.89 o                         
 -10  -3   5         11.86         11.99         1.69 o                         
  -9  -3   5         43.81         45.49         3.40 o                         
  -8  -3   5       1252.67       1232.62        16.27 o                         
  -7  -3   5         11.45         10.78         1.59 o                         
  -6  -3   5       1842.22       1852.87        20.42 o                         
  -5  -3   5         32.47         31.74         2.18 o                         
  -4  -3   5        601.10        527.38         7.95 o                         
  -3  -3   5         48.87         46.99         3.17 o                         
  -2  -3   5         90.95        107.15         5.80 o                         
  -1  -3   5          6.75          2.90         9.26 o                         
   0  -3   5        496.77        500.47        13.38 o                         
   1  -3   5        781.99        763.52        17.12 o                         
   2  -3   5        984.05        995.91        31.33 o                         
   3  -3   5        265.82        267.30         6.85 o                         
   4  -3   5         30.10         38.37         1.90 o                         
   5  -3   5        152.85        142.66         3.14 o                         
   6  -3   5          3.04          1.84         1.20 o                         
   7  -3   5         72.37         62.23         3.93 o                         
   8  -3   5          3.32          2.31         1.28 o                         
   9  -3   5         88.18         89.27         2.58 o                         
  10  -3   5         59.30         61.32         2.08 o                         
  11  -3   5         96.52         92.93         2.57 o                         
 -10  -2   5        571.32        560.15        11.22 o                         
  -9  -2   5         70.57         74.15         3.73 o                         
  -8  -2   5       1013.72        967.12        15.52 o                         
  -7  -2   5         70.56         69.91         3.17 o                         
  -6  -2   5        512.27        496.25         8.36 o                         
  -5  -2   5          1.36          1.18         1.53 o                         
  -4  -2   5       2210.38       2062.20        22.59 o                         
  -3  -2   5        146.29        153.24         8.92 o                         
  -2  -2   5        405.81        441.64        19.59 o                         
  -1  -2   5         26.24         35.70         6.92 o                         
   0  -2   5        715.36        677.14        40.07 o                         
   1  -2   5        344.57        336.50        12.01 o                         
   2  -2   5          1.30         -2.78         3.69 o                         
   3  -2   5       1569.00       1558.57        33.08 o                         
   4  -2   5       1006.25       1024.35        15.39 o                         
   5  -2   5        196.43        220.81         3.66 o                         
   6  -2   5        385.27        439.24         6.26 o                         
   7  -2   5       1055.54       1086.04        11.65 o                         
   8  -2   5        519.22        532.06         7.12 o                         
   9  -2   5         39.29         39.99         1.88 o                         
  10  -2   5        308.47        319.94         5.17 o                         
  11  -2   5          4.98          5.09         1.06 o                         
 -10  -1   5        258.09        245.41         6.54 o                         
  -9  -1   5         17.56         16.05         2.20 o                         
  -8  -1   5         34.12         32.92         2.47 o                         
  -7  -1   5          2.08          3.24         1.71 o                         
  -6  -1   5       5114.25       4943.27        42.18 o                         
  -5  -1   5          1.16          2.41         1.21 o                         
  -4  -1   5        460.72        463.82         9.51 o                         
  -3  -1   5          7.17          3.46         5.16 o                         
  -2  -1   5       3337.64       3216.09        72.30 o                         
  -1  -1   5         14.13         14.20         4.36 o                         
   0  -1   5       6635.92       6610.80       371.49 o                         
   1  -1   5        308.50        318.38        22.35 o                         
   2  -1   5         14.58         18.42         4.11 o                         
   3  -1   5         54.33         50.87         8.04 o                         
   4  -1   5         25.97         23.23         2.55 o                         
   5  -1   5          3.45          3.54         1.17 o                         
   6  -1   5        128.40        115.63         2.72 o                         
   7  -1   5         58.61         63.31         2.24 o                         
   8  -1   5         37.72         49.62         2.00 o                         
   9  -1   5        278.60        294.99         4.72 o                         
  10  -1   5         40.04         42.62         2.02 o                         
  11  -1   5          1.40          1.86         0.96 o                         
  12  -1   5         22.53         16.27         2.06 o                         
 -10   0   5        108.97        116.50         4.37 o                         
  -9   0   5         60.95         58.26         3.07 o                         
  -8   0   5         18.10         22.83         2.20 o                         
  -7   0   5         30.62         25.12         2.26 o                         
  -6   0   5        897.44        891.49        14.37 o                         
  -5   0   5          0.02          0.01         1.35 o                         
  -4   0   5        343.40        344.62         7.79 o                         
  -3   0   5         19.93         18.82         6.13 o                         
  -2   0   5        109.89        142.23        11.12 o                         
  -1   0   5         57.80         52.55         6.96 o                         
   0   0   5        173.94        263.12        20.20 o                         
   1   0   5         54.40         44.98         9.72 o                         
   2   0   5          1.37          1.88         2.21 o                         
   3   0   5        518.04        540.73        24.69 o                         
   4   0   5        660.35        726.08        16.79 o                         
   5   0   5       1451.96       1461.52        14.72 o                         
   6   0   5         15.19         33.68         1.46 o                         
   7   0   5        613.83        642.62         6.59 o                         
   8   0   5         89.31        108.82         2.81 o                         
   9   0   5         15.64         18.25         1.47 o                         
  10   0   5        595.44        623.05         7.71 o                         
  11   0   5          2.39          3.22         1.13 o                         
  12   0   5         10.27         10.54         1.21 o                         
 -10   1   5         38.08         34.11         2.50 o                         
  -9   1   5        113.95        127.12         4.84 o                         
  -8   1   5       1512.68       1381.05        18.60 o                         
  -7   1   5          9.06          8.87         1.83 o                         
  -6   1   5        223.54        228.36         5.78 o                         
  -5   1   5         17.73         14.19         1.75 o                         
  -4   1   5         22.72         19.70         1.79 o                         
  -3   1   5          1.01          1.48         2.55 o                         
  -2   1   5         46.28         29.44         3.40 o                         
  -1   1   5        141.56        176.66        12.82 o                         
   0   1   5        539.39        553.45        30.67 o                         
   1   1   5       3360.63       3412.81       102.67 o                         
   2   1   5         12.11          6.02         1.93 o                         
   3   1   5        604.25        634.64        33.29 o                         
   4   1   5        164.64        171.35         7.00 o                         
   5   1   5       8660.97       8807.16       121.78 o                         
   6   1   5        246.84        267.06         3.80 o                         
   7   1   5       1286.23       1405.31        10.81 o                         
   8   1   5         78.88         75.96         2.11 o                         
   9   1   5         95.32        102.45         2.66 o                         
  10   1   5        238.81        255.47         4.90 o                         
  11   1   5         83.54         98.17         2.79 o                         
  12   1   5         40.01         36.85         1.64 o                         
 -10   2   5        195.33        197.69         5.59 o                         
  -9   2   5         41.40         44.81         5.05 o                         
  -8   2   5        483.27        447.89        12.96 o                         
  -7   2   5         62.42         66.86         3.02 o                         
  -6   2   5        574.80        552.71         9.69 o                         
  -5   2   5          0.18          0.84         1.14 o                         
  -4   2   5       3994.88       4032.40        40.26 o                         
  -3   2   5          4.95          6.90         3.48 o                         
  -2   2   5        741.62        820.81        18.36 o                         
  -1   2   5         97.26        120.29         5.87 o                         
   0   2   5       5682.42       5586.87        79.51 o                         
   1   2   5        430.21        439.22        14.73 o                         
   2   2   5       2112.91       2130.61        37.74 o                         
   3   2   5          2.98          3.47         2.53 o                         
   4   2   5         11.81         14.70         1.94 o                         
   5   2   5         45.19         51.88         2.56 o                         
   6   2   5        164.46        194.14         3.02 o                         
   7   2   5        479.77        482.16         5.47 o                         
   8   2   5        352.60        340.40         4.39 o                         
   9   2   5         20.96         23.12         1.52 o                         
  10   2   5        185.39        189.75         3.76 o                         
  11   2   5        140.30        154.74         3.85 o                         
  12   2   5        295.77        285.55         5.03 o                         
 -10   3   5         91.44         82.03         3.22 o                         
  -9   3   5         82.10         85.04         4.43 o                         
  -8   3   5         26.55         34.23         2.61 o                         
  -7   3   5          1.59          1.69         1.40 o                         
  -6   3   5         22.70         16.98         1.63 o                         
  -5   3   5         28.79         26.41         1.88 o                         
  -4   3   5        124.64        174.35         4.63 o                         
  -3   3   5          3.96          5.31         1.63 o                         
  -2   3   5       7841.26       8618.12       132.07 o                         
  -1   3   5        218.82        210.94         9.76 o                         
   0   3   5       1235.85       1452.46        28.96 o                         
   1   3   5         39.99         37.17         3.48 o                         
   2   3   5       6639.35       6937.71       189.11 o                         
   3   3   5          1.00          0.67         2.09 o                         
   4   3   5          9.54          2.45         1.54 o                         
   5   3   5        358.54        339.75         5.53 o                         
   6   3   5        239.34        277.30         3.35 o                         
   7   3   5          3.14          0.89         0.99 o                         
   8   3   5          1.00          0.44         1.14 o                         
   9   3   5         26.25         31.06         1.66 o                         
  10   3   5         76.35         77.55         2.26 o                         
  11   3   5         93.69         96.87         2.88 o                         
  12   3   5          0.65          3.36         1.29 o                         
 -10   4   5         37.32         41.33         3.65 o                         
  -9   4   5         51.72         57.76         2.92 o                         
  -8   4   5         63.39         66.17         3.83 o                         
  -7   4   5         43.80         43.53         2.86 o                         
  -6   4   5         40.08         40.94         2.21 o                         
  -5   4   5          0.25          0.03         3.52 o                         
  -4   4   5         32.00         39.44         2.73 o                         
  -3   4   5         11.04         10.60         2.02 o                         
  -2   4   5        595.89        649.89        24.47 o                         
  -1   4   5          4.28          6.67         7.01 o                         
   0   4   5        445.94        498.19        17.10 o                         
   1   4   5         17.95         24.36         2.84 o                         
   2   4   5        564.91        578.37        12.27 o                         
   3   4   5       1686.67       1757.57        37.02 o                         
   4   4   5        348.48        344.57        11.08 o                         
   5   4   5        277.39        256.60         3.61 o                         
   6   4   5         38.04         52.05         1.63 o                         
   7   4   5       1108.18       1159.15         8.97 o                         
   8   4   5          3.50          4.88         1.12 o                         
   9   4   5        172.71        179.80         3.50 o                         
  10   4   5        251.00        243.38         4.04 o                         
  11   4   5        521.04        525.14        10.18 o                         
  12   4   5         33.17         29.62         1.96 o                         
  -9   5   5         18.29         20.07         2.39 o                         
  -8   5   5        894.46        859.99        14.84 o                         
  -7   5   5        163.83        158.32         3.58 o                         
  -6   5   5        578.46        562.33         8.93 o                         
  -5   5   5          6.18          4.55         1.53 o                         
  -4   5   5        487.19        484.55        10.21 o                         
  -3   5   5        202.05        192.89         6.49 o                         
  -2   5   5       1244.57       1238.42        20.30 o                         
  -1   5   5        576.10        560.10        58.53 o                         
   0   5   5        365.88        346.76        11.71 o                         
   1   5   5         57.07         73.21         4.89 o                         
   2   5   5       2162.14       2213.82        39.54 o                         
   3   5   5        359.24        406.12        11.21 o                         
   4   5   5        730.79        736.86         8.67 o                         
   5   5   5         38.92         34.02         1.32 o                         
   6   5   5        166.93        177.81         3.05 o                         
   7   5   5        201.12        212.61         3.56 o                         
   8   5   5         32.52         27.26         1.62 o                         
   9   5   5        601.61        626.42         7.10 o                         
  10   5   5        104.61        109.45         2.85 o                         
  11   5   5        141.39        142.46         3.65 o                         
  12   5   5         35.13         28.43         2.99 o                         
  -9   6   5          6.64         10.85         1.74 o                         
  -8   6   5          3.79          4.31         1.55 o                         
  -7   6   5         52.86         54.44         2.24 o                         
  -6   6   5        322.53        305.32         6.33 o                         
  -5   6   5         24.99         22.57         2.03 o                         
  -4   6   5       1526.08       1510.39        21.17 o                         
  -3   6   5         24.72         23.42         2.72 o                         
  -2   6   5        661.27        632.91        14.02 o                         
  -1   6   5          0.30         -0.12         2.35 o                         
   0   6   5       3458.47       3554.54        54.33 o                         
   1   6   5        232.06        241.44         9.59 o                         
   2   6   5         88.30        112.96         6.15 o                         
   3   6   5         28.62         25.50         2.12 o                         
   4   6   5         92.10        120.80         3.47 o                         
   5   6   5          5.83          2.63         0.95 o                         
   6   6   5       1125.68       1207.69        10.44 o                         
   7   6   5         17.58         18.07         1.48 o                         
   8   6   5        193.79        198.33         3.82 o                         
   9   6   5        189.11        195.54         5.60 o                         
  10   6   5        101.16        107.10         2.80 o                         
  11   6   5          3.33          4.69         1.44 o                         
  -8   7   5         17.55         16.38         1.94 o                         
  -7   7   5          0.26          0.87         1.15 o                         
  -6   7   5        635.85        639.59        10.41 o                         
  -5   7   5         47.85         48.28         2.75 o                         
  -4   7   5       1411.08       1426.67        20.83 o                         
  -3   7   5          4.55          2.22         2.88 o                         
  -2   7   5          7.30         10.55         2.67 o                         
  -1   7   5         96.40         87.40         5.06 o                         
   0   7   5         33.46         47.41         3.93 o                         
   1   7   5         92.10         87.68         5.45 o                         
   2   7   5         23.23         27.71         2.62 o                         
   3   7   5        488.54        463.51         8.90 o                         
   4   7   5        153.62        157.12         4.51 o                         
   5   7   5         86.84         85.72         2.73 o                         
   6   7   5        222.30        226.96         4.40 o                         
   7   7   5         88.39         82.07         2.54 o                         
   8   7   5         34.02         34.32         2.45 o                         
   9   7   5         13.98         16.28         1.73 o                         
  10   7   5          4.95          4.61         1.55 o                         
  11   7   5         81.56         72.31         3.31 o                         
  -8   8   5         68.23         82.76         3.83 o                         
  -7   8   5          8.09         12.08         1.72 o                         
  -6   8   5        711.36        704.10         8.61 o                         
  -5   8   5          0.17         -1.59         1.59 o                         
  -4   8   5        901.14        896.13        15.35 o                         
  -3   8   5          0.16          0.32         2.28 o                         
  -2   8   5        171.75        162.26         6.40 o                         
  -1   8   5        151.26        176.64         6.32 o                         
   0   8   5         56.32         64.51         5.07 o                         
   1   8   5        102.61        117.84         5.05 o                         
   2   8   5        489.60        436.08        12.08 o                         
   3   8   5          0.64          1.11         2.13 o                         
   4   8   5         42.37         37.10         2.93 o                         
   5   8   5        326.65        329.35         6.09 o                         
   6   8   5        372.60        385.52         6.56 o                         
   7   8   5         50.60         47.77         2.39 o                         
   8   8   5        274.93        297.23         5.88 o                         
   9   8   5        364.66        372.35         7.55 o                         
  10   8   5        110.43        110.04         3.94 o                         
  11   8   5         10.57          1.03         2.43 o                         
  -7   9   5        133.27        132.52         4.44 o                         
  -6   9   5         22.34         21.32         1.68 o                         
  -5   9   5          9.93          9.97         1.32 o                         
  -4   9   5        469.46        487.35        10.18 o                         
  -3   9   5         57.59         54.72         3.37 o                         
  -2   9   5        167.93        162.66         5.67 o                         
  -1   9   5         11.14          5.56         1.90 o                         
   0   9   5         24.00         29.78         3.95 o                         
   1   9   5         15.35         13.88         2.69 o                         
   2   9   5       1230.62       1238.61        20.50 o                         
   3   9   5          3.65          4.43         2.14 o                         
   4   9   5        132.09        125.08         4.76 o                         
   5   9   5         85.51         90.80         3.54 o                         
   6   9   5        400.76        407.62         8.40 o                         
   7   9   5          2.85          1.98         1.68 o                         
   8   9   5       1013.04       1016.21        16.34 o                         
   9   9   5          6.96          7.99         1.76 o                         
  10   9   5         16.81         15.12         3.27 o                         
  -6  10   5         64.01         67.34         2.78 o                         
  -5  10   5         17.00         16.12         1.54 o                         
  -4  10   5          8.29          6.34         1.30 o                         
  -3  10   5          3.25          2.25         1.60 o                         
  -2  10   5        109.41        111.95         7.17 o                         
  -1  10   5         63.83         56.10         4.13 o                         
   0  10   5         10.82          6.35         4.49 o                         
   1  10   5         78.39         80.21         4.60 o                         
   2  10   5          3.10          1.29         2.00 o                         
   3  10   5          0.97         -2.13         2.13 o                         
   4  10   5         47.52         50.11         3.41 o                         
   5  10   5        662.55        689.80        11.51 o                         
   6  10   5         56.56         63.96         3.08 o                         
   7  10   5         20.14         20.74         1.94 o                         
   8  10   5        206.55        218.91         4.95 o                         
   9  10   5         35.70         40.88         2.73 o                         
  -5  11   5          5.09          3.53         1.41 o                         
  -4  11   5        346.57        340.05         7.22 o                         
  -3  11   5          5.61          5.28         1.73 o                         
  -2  11   5         25.96         20.01         2.47 o                         
  -1  11   5          3.71          1.35         2.71 o                         
   0  11   5          3.09          4.57         3.18 o                         
   1  11   5        116.08        110.10         7.50 o                         
   2  11   5         71.94         72.61         4.18 o                         
   3  11   5        882.20        867.24        14.40 o                         
   4  11   5        420.34        454.26         8.72 o                         
   5  11   5         85.11         87.45         3.33 o                         
   6  11   5         61.05         67.32         3.17 o                         
   7  11   5        830.48        864.49        13.05 o                         
   8  11   5         22.79         26.05         2.04 o                         
   9  11   5          1.36          1.59         1.73 o                         
  -4  12   5         14.79         23.47         3.09 o                         
  -3  12   5          3.79          3.63         1.13 o                         
  -2  12   5        211.40        189.39         4.94 o                         
  -1  12   5          2.18          2.56         2.03 o                         
   0  12   5        262.79        258.57         7.18 o                         
   1  12   5        169.03        169.76         7.10 o                         
   2  12   5        646.80        676.20        11.33 o                         
   3  12   5          8.73          9.54         1.70 o                         
   4  12   5          6.37          9.26         1.67 o                         
   5  12   5        147.05        146.01         4.29 o                         
   6  12   5         37.42         42.58         2.40 o                         
   7  12   5        128.12        127.35         3.82 o                         
  -2  13   5          0.39          1.14         3.37 o                         
  -1  13   5         37.42         34.96         2.20 o                         
   0  13   5        323.56        284.31         6.30 o                         
   1  13   5          0.76         -0.26         1.43 o                         
   2  13   5        273.86        293.79         6.08 o                         
   3  13   5          9.90         13.74         1.87 o                         
   4  13   5         54.91         60.06         2.80 o                         
   5  13   5         24.91         24.74         1.92 o                         
   6  13   5        139.94        137.10         3.95 o                         
   2  14   5         26.59         31.42         3.09 o                         
  -3 -11   6         27.92         28.53         2.47 o                         
  -2 -11   6        175.99        250.12        12.44 o                         
  -1 -11   6         44.92         48.36         2.74 o                         
   0 -11   6          9.94          5.56         2.02 o                         
   1 -11   6          4.04          1.83         1.31 o                         
   2 -11   6        179.84        210.61         7.04 o                         
   3 -11   6        253.74        248.04        13.14 o                         
  -5 -10   6         17.16         18.57         1.74 o                         
  -4 -10   6         26.96         39.09         2.73 o                         
  -3 -10   6          9.02         11.19         2.06 o                         
  -2 -10   6        170.32        188.38         5.45 o                         
  -1 -10   6         35.53         42.11         3.56 o                         
   0 -10   6         89.47        112.98         5.16 o                         
   1 -10   6        109.01        115.29         6.57 o                         
   2 -10   6         58.85         61.19         5.05 o                         
   3 -10   6          0.25         -0.32         2.17 o                         
   4 -10   6         12.61         14.93         1.77 o                         
   5 -10   6        129.12        127.71         5.38 o                         
  -6  -9   6        457.01        476.05        12.07 o                         
  -5  -9   6         10.53          8.27         1.76 o                         
  -4  -9   6         94.57         97.75         4.68 o                         
  -3  -9   6        218.63        207.00         6.41 o                         
  -2  -9   6        782.34        781.10        13.22 o                         
  -1  -9   6          1.41         -1.41         1.90 o                         
   0  -9   6        474.28        509.01        12.11 o                         
   1  -9   6        122.56        125.68         6.22 o                         
   2  -9   6         58.35         57.26         5.60 o                         
   3  -9   6          2.66          6.23         3.21 o                         
   4  -9   6        251.89        268.02        10.18 o                         
   5  -9   6         41.98         34.92         2.82 o                         
   6  -9   6         21.07         14.29         1.69 o                         
  -7  -8   6          0.02          0.69         1.11 o                         
  -6  -8   6         55.73         53.08         2.45 o                         
  -5  -8   6         43.61         39.52         2.27 o                         
  -4  -8   6        199.03        224.66         5.38 o                         
  -3  -8   6          1.57          0.88         1.70 o                         
  -2  -8   6        987.75        946.08        13.97 o                         
  -1  -8   6         55.20         51.94         3.16 o                         
   0  -8   6         83.76         76.62         3.68 o                         
   1  -8   6         70.23         67.56         3.80 o                         
   2  -8   6       2761.55       2914.66        53.88 o                         
   3  -8   6          9.85         14.40         6.64 o                         
   4  -8   6         82.97         87.73         6.13 o                         
   5  -8   6        399.64        393.34        12.82 o                         
   6  -8   6         82.37         74.56         3.19 o                         
   7  -8   6          0.50          2.34         1.50 o                         
  -8  -7   6        169.19        196.26         6.84 o                         
  -7  -7   6          4.47          2.76         1.35 o                         
  -6  -7   6        620.98        641.52        10.14 o                         
  -5  -7   6          0.56         -0.55         1.68 o                         
  -4  -7   6         19.54          6.46         1.73 o                         
  -3  -7   6          1.47          3.73         1.75 o                         
  -2  -7   6         88.25         65.47         3.30 o                         
  -1  -7   6        194.40        183.58         5.26 o                         
   0  -7   6          7.82         10.41         2.10 o                         
   1  -7   6         11.18         15.98         2.41 o                         
   2  -7   6          3.36          5.45         2.05 o                         
   3  -7   6        431.95        420.33        10.31 o                         
   4  -7   6        456.18        454.50        15.55 o                         
   5  -7   6          2.09         -1.62         2.87 o                         
   6  -7   6          6.32          8.27         1.88 o                         
   7  -7   6        409.55        386.31         7.11 o                         
   8  -7   6        157.79        149.30         4.41 o                         
  -9  -6   6          4.29          4.82         4.58 o                         
  -8  -6   6        659.50        674.43        16.99 o                         
  -7  -6   6          2.58          0.42         2.43 o                         
  -6  -6   6        206.31        179.91         4.53 o                         
  -5  -6   6          0.16          0.47         1.55 o                         
  -4  -6   6        324.34        367.95         7.01 o                         
  -3  -6   6          4.96          7.40         1.66 o                         
  -2  -6   6          4.93          9.15         1.94 o                         
  -1  -6   6       1134.15       1088.21        14.31 o                         
   0  -6   6        186.35        178.13         5.00 o                         
   1  -6   6        196.76        201.42         7.02 o                         
   2  -6   6        173.01        181.84         6.86 o                         
   3  -6   6        115.11        106.72         5.22 o                         
   4  -6   6         76.77         90.46         6.92 o                         
   5  -6   6         82.08         83.13         4.38 o                         
   6  -6   6          4.01          4.32         1.44 o                         
   7  -6   6          2.65          2.38         1.23 o                         
   8  -6   6         53.23         46.49         2.78 o                         
   9  -6   6         27.28         24.34         1.62 o                         
  -9  -5   6          5.56          3.80         2.85 o                         
  -8  -5   6          1.17         -1.57         2.05 o                         
  -7  -5   6          0.04         -1.70         1.70 o                         
  -6  -5   6        188.44        213.90         5.03 o                         
  -5  -5   6          5.30          8.50         2.07 o                         
  -4  -5   6        187.55        160.87         6.54 o                         
  -3  -5   6        182.47        164.32         4.71 o                         
  -2  -5   6       2075.50       2047.61        22.06 o                         
  -1  -5   6         97.60        101.73         3.85 o                         
   0  -5   6       1202.99       1212.75        17.65 o                         
   1  -5   6        713.45        687.07        15.32 o                         
   2  -5   6        126.98        119.24         4.49 o                         
   3  -5   6         92.35         90.78         4.71 o                         
   4  -5   6        872.69        880.39        14.50 o                         
   5  -5   6        363.56        383.67         8.69 o                         
   6  -5   6         10.97         11.35         1.50 o                         
   7  -5   6         11.71         13.99         1.32 o                         
   8  -5   6        449.87        435.78         6.64 o                         
   9  -5   6          2.08          3.97         1.44 o                         
  10  -5   6          0.17          0.35         1.25 o                         
  -9  -4   6         41.55         43.03         2.70 o                         
  -8  -4   6        387.41        383.40         7.72 o                         
  -7  -4   6          5.44          4.58         1.52 o                         
  -6  -4   6        223.03        255.32         6.26 o                         
  -5  -4   6          3.22          2.98         1.68 o                         
  -4  -4   6         53.77         54.61         2.78 o                         
  -3  -4   6          0.86          0.93         1.39 o                         
  -2  -4   6        624.49        593.08         9.01 o                         
  -1  -4   6         31.24         27.88         2.17 o                         
   0  -4   6        126.11        150.55         5.42 o                         
   1  -4   6         41.81         47.24         2.79 o                         
   2  -4   6        756.40        761.80        11.77 o                         
   3  -4   6        349.06        320.32         6.82 o                         
   4  -4   6        176.27        187.15         5.07 o                         
   5  -4   6        134.66        143.68         4.47 o                         
   6  -4   6        102.31         99.82         3.25 o                         
   7  -4   6         11.51         10.62         1.54 o                         
   8  -4   6        259.08        257.89         5.57 o                         
   9  -4   6        498.18        505.07         8.66 o                         
  10  -4   6          8.96          9.25         1.64 o                         
 -10  -3   6          3.68          8.32         2.24 o                         
  -9  -3   6          0.91          0.49         1.58 o                         
  -8  -3   6        520.63        520.07         9.63 o                         
  -7  -3   6         39.41         41.70         2.85 o                         
  -6  -3   6       1543.39       1557.71        19.51 o                         
  -5  -3   6         19.24         17.54         2.77 o                         
  -4  -3   6         92.15         85.95         3.65 o                         
  -3  -3   6        149.38        142.59         4.81 o                         
  -2  -3   6        117.36        104.58         4.09 o                         
  -1  -3   6        118.80        112.22         4.49 o                         
   0  -3   6        489.41        553.32        13.43 o                         
   1  -3   6        972.72        966.86        19.47 o                         
   2  -3   6         19.65         19.70         2.06 o                         
   3  -3   6          1.74          1.20         1.37 o                         
   4  -3   6          1.32          1.99         1.29 o                         
   5  -3   6        170.11        174.45         4.01 o                         
   6  -3   6          6.08         10.39         1.41 o                         
   7  -3   6        504.18        536.68         7.65 o                         
   8  -3   6         55.30         48.74         2.08 o                         
   9  -3   6        904.21        937.10        10.56 o                         
  10  -3   6        113.86        113.18         2.98 o                         
  11  -3   6          1.82          3.60         1.10 o                         
 -10  -2   6        105.24         96.56         4.12 o                         
  -9  -2   6         87.73         91.92         4.49 o                         
  -8  -2   6        186.23        178.25         6.17 o                         
  -7  -2   6         22.01         20.32         2.34 o                         
  -6  -2   6        218.27        228.00         6.59 o                         
  -5  -2   6          2.72          2.02         1.72 o                         
  -4  -2   6       2810.94       2690.80        31.07 o                         
  -3  -2   6         17.21         18.48         2.40 o                         
  -2  -2   6         34.65         29.67         3.34 o                         
  -1  -2   6        925.30        928.59        31.91 o                         
   0  -2   6       8312.33       8401.66       158.16 o                         
   1  -2   6         47.76         48.51         7.77 o                         
   2  -2   6       1230.17       1251.29        82.28 o                         
   3  -2   6       1439.06       1406.73        20.63 o                         
   4  -2   6        384.72        405.68         7.28 o                         
   5  -2   6         41.62         37.15         1.82 o                         
   6  -2   6          0.78          1.36         1.15 o                         
   7  -2   6        157.38        156.90         3.91 o                         
   8  -2   6        258.79        252.08         4.59 o                         
   9  -2   6         36.54         41.65         1.99 o                         
  10  -2   6          1.56         -1.02         1.02 o                         
  11  -2   6         27.82         28.10         1.44 o                         
 -10  -1   6         55.08         49.17         4.21 o                         
  -9  -1   6         82.64         79.49         4.24 o                         
  -8  -1   6          4.28          7.57         1.88 o                         
  -7  -1   6          9.57          8.62         2.08 o                         
  -6  -1   6       2407.18       2431.93        35.63 o                         
  -5  -1   6          0.02         -0.50         1.61 o                         
  -4  -1   6       1472.17       1360.18        18.27 o                         
  -3  -1   6         49.92         49.26         2.67 o                         
  -2  -1   6       4086.77       4274.46       126.68 o                         
  -1  -1   6        142.90        129.35        13.51 o                         
   0  -1   6          0.54          1.19         3.06 o                         
   1  -1   6         75.85         72.09         6.51 o                         
   2  -1   6        140.12         92.94        15.05 o                         
   3  -1   6        191.49        190.65        13.56 o                         
   4  -1   6       2805.65       2935.83        32.87 o                         
   5  -1   6        355.05        333.99         5.64 o                         
   6  -1   6          1.61          2.55         1.03 o                         
   7  -1   6        612.19        641.17         7.46 o                         
   8  -1   6        708.50        708.71         8.47 o                         
   9  -1   6        266.57        294.08         5.20 o                         
  10  -1   6          0.41          0.32         1.16 o                         
  11  -1   6        105.64        108.79         2.70 o                         
 -10   0   6          0.67          0.96         1.52 o                         
  -9   0   6         17.35         16.34         1.88 o                         
  -8   0   6          1.13          0.30         1.68 o                         
  -7   0   6         23.99         24.37         2.51 o                         
  -6   0   6        769.71        752.97        11.86 o                         
  -5   0   6         23.77         22.27         2.32 o                         
  -4   0   6        785.44        742.46        11.65 o                         
  -3   0   6         55.60         50.87         2.93 o                         
  -2   0   6        288.16        257.42        16.70 o                         
  -1   0   6        136.17        128.93        11.03 o                         
   0   0   6         63.01         44.48         8.32 o                         
   1   0   6          0.26         -2.15         7.76 o                         
   2   0   6        394.67        380.19        28.43 o                         
   3   0   6         53.62         57.05         6.21 o                         
   4   0   6        270.04        330.08        14.91 o                         
   5   0   6        588.35        640.13         7.88 o                         
   6   0   6        244.04        228.63         3.58 o                         
   7   0   6       1973.63       2094.21        16.54 o                         
   8   0   6        319.83        317.49         5.02 o                         
   9   0   6         27.73         32.57         1.90 o                         
  10   0   6         87.23         87.04         2.72 o                         
  11   0   6        239.31        248.05         4.58 o                         
  12   0   6          6.53          3.73         2.81 o                         
 -10   1   6         32.01         35.86         2.74 o                         
  -9   1   6          5.21          5.00         1.82 o                         
  -8   1   6        191.83        189.02         6.20 o                         
  -7   1   6          0.38         -1.74         1.77 o                         
  -6   1   6        233.00        232.82         7.05 o                         
  -5   1   6         15.20         13.32         1.86 o                         
  -4   1   6       1809.54       1744.53        25.83 o                         
  -3   1   6         10.34         15.09         2.06 o                         
  -2   1   6       2763.84       2867.88        70.28 o                         
  -1   1   6        492.57        552.37        24.19 o                         
   0   1   6        921.65       1069.50        49.65 o                         
   1   1   6         29.32         43.67        10.66 o                         
   2   1   6       1726.38       1793.41        70.60 o                         
   3   1   6        101.51        120.37         8.79 o                         
   4   1   6       2152.99       2198.54        39.01 o                         
   5   1   6         43.30         36.35         1.90 o                         
   6   1   6          4.46          5.55         1.03 o                         
   7   1   6          3.61          2.11         1.05 o                         
   8   1   6          2.36          6.04         1.21 o                         
   9   1   6         49.56         50.97         2.14 o                         
  10   1   6        233.35        251.64         5.05 o                         
  11   1   6         17.01         18.81         1.42 o                         
  12   1   6         12.36         15.33         1.38 o                         
 -10   2   6        106.03        118.04         9.54 o                         
  -9   2   6         41.81         43.95         3.09 o                         
  -8   2   6        287.11        250.29         6.30 o                         
  -7   2   6         60.82         58.88         2.82 o                         
  -6   2   6         78.42         79.89         3.57 o                         
  -5   2   6          6.11          6.06         1.54 o                         
  -4   2   6          9.49          3.18         1.32 o                         
  -3   2   6          2.34          1.10         1.77 o                         
  -2   2   6          4.81         27.17         8.79 o                         
  -1   2   6          4.46         11.18         9.30 o                         
   0   2   6      10544.65      11651.18       296.97 o                         
   1   2   6         16.44         17.77         9.82 o                         
   2   2   6       3060.82       3333.64        85.09 o                         
   3   2   6        545.91        554.32        13.93 o                         
   4   2   6       8894.16       9578.69       122.79 o                         
   5   2   6        159.22        171.47         3.65 o                         
   6   2   6         22.01         24.35         1.26 o                         
   7   2   6        166.63        166.13         3.00 o                         
   8   2   6         20.31         25.62         1.43 o                         
   9   2   6        114.89        115.90         2.66 o                         
  10   2   6        333.96        320.30         5.14 o                         
  11   2   6         77.52         85.25         2.59 o                         
  12   2   6         19.84         16.44         1.51 o                         
  -9   3   6         85.35         90.44         3.97 o                         
  -8   3   6         14.52         10.34         2.06 o                         
  -7   3   6          0.55         -1.70         1.70 o                         
  -6   3   6        664.73        577.31        10.04 o                         
  -5   3   6         22.77         25.29         2.54 o                         
  -4   3   6       1015.07       1057.84        17.47 o                         
  -3   3   6          6.28          6.27         2.06 o                         
  -2   3   6        231.96        164.57         7.40 o                         
  -1   3   6         19.31         19.07         4.25 o                         
   0   3   6        564.42        576.09        15.03 o                         
   1   3   6         26.77         22.40         2.65 o                         
   2   3   6         65.35         54.13         5.22 o                         
   3   3   6         75.12         70.82         4.19 o                         
   4   3   6        252.34        248.63         6.90 o                         
   5   3   6          2.25          2.81         0.87 o                         
   6   3   6        349.74        362.15         4.16 o                         
   7   3   6         40.25         45.61         1.62 o                         
   8   3   6        157.80        146.08         2.82 o                         
   9   3   6        688.76        709.00         7.60 o                         
  10   3   6        294.26        283.84         4.95 o                         
  11   3   6         25.46         26.37         1.79 o                         
  12   3   6         18.53         18.98         1.58 o                         
  -9   4   6          4.44          4.60         1.44 o                         
  -8   4   6         46.97         40.97         2.96 o                         
  -7   4   6         11.43         13.38         1.89 o                         
  -6   4   6       1721.66       1560.42        21.31 o                         
  -5   4   6          1.17          5.18         2.17 o                         
  -4   4   6        238.96        233.61         8.04 o                         
  -3   4   6        485.89        498.06        12.77 o                         
  -2   4   6        748.53        743.96        19.96 o                         
  -1   4   6         66.27         60.78         5.21 o                         
   0   4   6        751.66        685.92        19.81 o                         
   1   4   6       2019.01       2144.39        35.35 o                         
   2   4   6        159.76        195.93         6.52 o                         
   3   4   6        686.31        791.74        22.32 o                         
   4   4   6        261.88        247.13         5.46 o                         
   5   4   6         14.27         16.16         1.08 o                         
   6   4   6          3.21          3.31         0.91 o                         
   7   4   6         11.19         16.01         1.24 o                         
   8   4   6        112.69        107.26         2.67 o                         
   9   4   6          7.19          3.84         1.10 o                         
  10   4   6         83.16         89.59         2.62 o                         
  11   4   6        336.17        346.65         6.65 o                         
  12   4   6         10.43          9.14         1.50 o                         
  -9   5   6         29.71         27.08         1.77 o                         
  -8   5   6        222.71        197.78         5.63 o                         
  -7   5   6         29.67         29.64         2.53 o                         
  -6   5   6          1.06          2.74         2.02 o                         
  -5   5   6         22.56         21.57         3.01 o                         
  -4   5   6          6.15          4.66         2.17 o                         
  -3   5   6         28.18         28.00         2.78 o                         
  -2   5   6        503.92        494.21        11.52 o                         
  -1   5   6          1.40          5.10         1.86 o                         
   0   5   6       1557.19       1592.78        28.37 o                         
   1   5   6         98.51         87.73         5.29 o                         
   2   5   6       2319.15       2256.89        33.46 o                         
   3   5   6        187.88        177.59         5.63 o                         
   4   5   6         50.28         51.50         2.34 o                         
   5   5   6        611.59        619.08         7.28 o                         
   6   5   6          7.12          4.11         1.02 o                         
   7   5   6          1.81          0.55         1.01 o                         
   8   5   6        160.33        172.80         3.64 o                         
   9   5   6        185.06        198.53         4.01 o                         
  10   5   6        219.14        207.39         4.40 o                         
  11   5   6         21.83         18.50         2.83 o                         
  -8   6   6        206.66        197.35         5.06 o                         
  -7   6   6         83.37         78.16         3.41 o                         
  -6   6   6       1076.94       1105.46        16.92 o                         
  -5   6   6          1.43          0.81         1.93 o                         
  -4   6   6        506.47        546.86        12.75 o                         
  -3   6   6         59.82         59.89         3.45 o                         
  -2   6   6        432.76        457.39        12.06 o                         
  -1   6   6         32.06         26.27         2.42 o                         
   0   6   6       1209.36       1159.28        20.18 o                         
   1   6   6        286.98        285.05        10.42 o                         
   2   6   6        309.87        330.13         7.42 o                         
   3   6   6         25.85         27.60         1.89 o                         
   4   6   6        586.93        594.33        10.33 o                         
   5   6   6        308.49        306.42         5.00 o                         
   6   6   6         11.62          7.24         1.39 o                         
   7   6   6        150.58        148.97         3.37 o                         
   8   6   6        259.10        254.41         6.25 o                         
   9   6   6         43.30         49.74         2.36 o                         
  10   6   6        611.58        626.05         8.21 o                         
  11   6   6         29.08         31.64         2.25 o                         
  -8   7   6        114.68        120.65         4.95 o                         
  -7   7   6          1.25          0.90         1.30 o                         
  -6   7   6         13.08         18.06         2.23 o                         
  -5   7   6          2.39          6.54         2.28 o                         
  -4   7   6       1592.91       1599.57        21.41 o                         
  -3   7   6          0.09         -1.86         1.86 o                         
  -2   7   6       2132.26       2163.31        34.50 o                         
  -1   7   6        907.82        884.64        13.16 o                         
   0   7   6        140.61        127.62         5.80 o                         
   1   7   6        349.03        372.62        10.29 o                         
   2   7   6        140.08        134.56         4.96 o                         
   3   7   6        251.98        265.10         6.46 o                         
   4   7   6        122.99        119.84         3.91 o                         
   5   7   6         60.29         57.19         2.75 o                         
   6   7   6        100.81         98.42         5.16 o                         
   7   7   6        223.66        229.63         6.10 o                         
   8   7   6         23.88         21.73         1.79 o                         
   9   7   6        217.93        234.59         5.10 o                         
  10   7   6          9.23         10.64         1.57 o                         
  11   7   6        182.10        156.12         7.53 o                         
  -7   8   6          3.35          1.52         1.57 o                         
  -6   8   6        497.13        519.17         9.39 o                         
  -5   8   6         54.16         53.06         2.84 o                         
  -4   8   6        388.50        385.31         7.73 o                         
  -3   8   6         44.18         39.64         2.96 o                         
  -2   8   6       2393.51       2406.51        28.42 o                         
  -1   8   6         40.56         45.80         4.31 o                         
   0   8   6        136.05        130.08         6.18 o                         
   1   8   6         47.22         42.10         3.91 o                         
   2   8   6        414.37        418.20         8.54 o                         
   3   8   6         64.32         58.24         3.25 o                         
   4   8   6       1362.67       1359.90        15.81 o                         
   5   8   6        128.48        145.00         4.38 o                         
   6   8   6         92.31         90.65         3.12 o                         
   7   8   6        116.48        116.39         3.61 o                         
   8   8   6         26.25         24.13         1.95 o                         
   9   8   6         78.29         81.82         4.22 o                         
  10   8   6        831.11        808.74        14.90 o                         
  -7   9   6         50.72         51.05         4.30 o                         
  -6   9   6         21.17         25.86         2.19 o                         
  -5   9   6         23.49         23.78         2.50 o                         
  -4   9   6       1289.17       1284.17        15.10 o                         
  -3   9   6         61.69         56.93         2.94 o                         
  -2   9   6        218.03        225.32         6.43 o                         
  -1   9   6         15.04         18.05         2.36 o                         
   0   9   6        429.23        432.81        12.87 o                         
   1   9   6          0.49         -1.98         4.02 o                         
   2   9   6        243.09        250.92         7.18 o                         
   3   9   6         37.44         33.12         2.58 o                         
   4   9   6        147.73        154.67         4.81 o                         
   5   9   6         10.68          8.56         1.87 o                         
   6   9   6        371.76        380.72         7.81 o                         
   7   9   6         70.05         77.37         3.23 o                         
   8   9   6         17.96         16.57         2.81 o                         
   9   9   6        579.70        555.24        23.24 o                         
  10   9   6        340.03        321.27         8.51 o                         
  -6  10   6        246.58        264.05         6.46 o                         
  -5  10   6         15.91         15.53         2.20 o                         
  -4  10   6        344.30        322.32         6.99 o                         
  -3  10   6         48.29         47.92         2.42 o                         
  -2  10   6        521.65        521.10        11.93 o                         
  -1  10   6          0.27          0.55         2.22 o                         
   0  10   6        616.06        573.49        11.90 o                         
   1  10   6          0.81         -2.35         3.00 o                         
   2  10   6         20.61         16.44         2.27 o                         
   3  10   6         35.02         30.90         2.58 o                         
   4  10   6        102.58         96.25         4.03 o                         
   5  10   6        262.15        273.60         6.10 o                         
   6  10   6         16.98         20.25         2.31 o                         
   7  10   6         51.82         56.08         2.97 o                         
   8  10   6          3.78          0.69         1.28 o                         
   9  10   6        882.50        831.00        14.64 o                         
  -5  11   6         27.06         29.08         1.99 o                         
  -4  11   6        497.72        511.96        29.31 o                         
  -3  11   6         22.81         21.68         1.60 o                         
  -2  11   6         12.46          6.62         1.50 o                         
  -1  11   6          9.67         11.63         2.62 o                         
   0  11   6        566.22        538.75        14.30 o                         
   1  11   6        160.27        149.87         5.76 o                         
   2  11   6        500.28        512.41        12.92 o                         
   3  11   6          5.65          6.77         1.72 o                         
   4  11   6        220.84        227.28         5.74 o                         
   5  11   6         85.92         86.69         3.23 o                         
   6  11   6        225.66        237.22         5.49 o                         
   7  11   6          1.70          2.56         1.28 o                         
   8  11   6         63.13         53.13         2.94 o                         
  -3  12   6          4.39         -1.12         1.96 o                         
  -2  12   6         66.73         62.55         2.35 o                         
  -1  12   6          8.22          7.31         1.48 o                         
   0  12   6        166.72        149.59         4.53 o                         
   1  12   6          0.01         -1.49         1.49 o                         
   2  12   6        696.23        664.78        13.76 o                         
   3  12   6         46.76         47.57         2.43 o                         
   4  12   6        687.79        734.60        10.52 o                         
   5  12   6          0.93          0.73         1.24 o                         
   6  12   6         83.89         86.74         2.99 o                         
   7  12   6         41.04         33.18         1.92 o                         
  -1  13   6         22.47         22.50         1.80 o                         
   0  13   6        372.04        350.09         8.62 o                         
   1  13   6         10.82          9.96         1.62 o                         
   2  13   6          0.29          1.17         1.28 o                         
   3  13   6         88.71         84.93         3.53 o                         
   4  13   6          7.70          8.40         1.43 o                         
   5  13   6          7.79          7.97         1.19 o                         
   6  13   6          6.71          8.13         2.06 o                         
  -1 -11   7        186.01        190.96        12.20 o                         
   0 -11   7        193.93        207.23        16.60 o                         
   1 -11   7          2.15         -1.22         1.59 o                         
  -4 -10   7        112.30        153.35         7.67 o                         
  -3 -10   7          3.35          3.54         1.70 o                         
  -2 -10   7          6.33          3.38         1.87 o                         
  -1 -10   7         63.06         59.51         2.71 o                         
   0 -10   7        113.60        121.68         4.78 o                         
   1 -10   7        210.31        211.29         9.89 o                         
   2 -10   7         15.62         14.74         2.64 o                         
   3 -10   7        186.94        191.59         7.02 o                         
   4 -10   7          7.06          9.30         2.10 o                         
  -6  -9   7         64.40         78.54         4.77 o                         
  -5  -9   7          0.06          0.41         1.42 o                         
  -4  -9   7        205.01        243.62         5.47 o                         
  -3  -9   7         74.18         80.75         3.44 o                         
  -2  -9   7         23.18         24.11         2.35 o                         
  -1  -9   7         13.31         13.86         1.87 o                         
   0  -9   7         72.27         69.41         3.93 o                         
   1  -9   7        240.70        249.97         6.98 o                         
   2  -9   7        152.91        173.84         8.26 o                         
   3  -9   7         15.40         17.59         3.37 o                         
   4  -9   7         58.26         53.57         4.26 o                         
   5  -9   7         19.47         24.10         2.23 o                         
   6  -9   7        260.69        202.81         8.51 o                         
  -7  -8   7          0.22          1.59         1.68 o                         
  -6  -8   7        238.98        247.16         6.55 o                         
  -5  -8   7         65.25         65.87         3.02 o                         
  -4  -8   7        638.61        655.40        10.30 o                         
  -3  -8   7          1.82          0.31         2.09 o                         
  -2  -8   7        195.88        219.79         5.36 o                         
  -1  -8   7         99.56        104.66         4.13 o                         
   0  -8   7          0.39          0.56         1.85 o                         
   1  -8   7         74.71         75.51         3.82 o                         
   2  -8   7         58.69         66.36         4.53 o                         
   3  -8   7         78.60         73.69         6.22 o                         
   4  -8   7         24.24         23.70         3.31 o                         
   5  -8   7        444.61        403.15        12.62 o                         
   6  -8   7        248.59        223.83         5.45 o                         
   7  -8   7          0.15         -0.94         2.06 o                         
  -7  -7   7          0.50          2.84         1.53 o                         
  -6  -7   7         77.84         71.05         3.11 o                         
  -5  -7   7          0.02         -1.45         1.45 o                         
  -4  -7   7         43.90         55.99         2.87 o                         
  -3  -7   7         58.34         60.62         3.17 o                         
  -2  -7   7          0.73          4.52         1.79 o                         
  -1  -7   7         65.55         62.70         3.49 o                         
   0  -7   7        172.92        171.66         5.46 o                         
   1  -7   7       1015.36       1006.63        16.09 o                         
   2  -7   7         22.34         23.27         2.70 o                         
   3  -7   7        439.80        437.07        10.44 o                         
   4  -7   7          6.57          5.81         2.05 o                         
   5  -7   7        672.52        680.54        19.02 o                         
   6  -7   7         11.21          8.75         1.85 o                         
   7  -7   7         33.83         30.69         2.45 o                         
   8  -7   7          5.53          5.23         1.35 o                         
  -8  -6   7        429.35        415.03        13.12 o                         
  -7  -6   7          1.34          1.77         1.47 o                         
  -6  -6   7        226.25        219.96         5.44 o                         
  -5  -6   7          0.44          1.92         1.44 o                         
  -4  -6   7          3.81          7.17         1.52 o                         
  -3  -6   7          1.88          1.43         1.37 o                         
  -2  -6   7         36.85         45.27         2.84 o                         
  -1  -6   7          4.86          5.80         2.14 o                         
   0  -6   7          1.09         -0.54         1.92 o                         
   1  -6   7        156.88        154.50         6.33 o                         
   2  -6   7         11.19         10.56         2.66 o                         
   3  -6   7        749.32        754.41        15.21 o                         
   4  -6   7          0.18          2.21         3.18 o                         
   5  -6   7        143.05        148.66         6.94 o                         
   6  -6   7          0.26         -0.44         1.75 o                         
   7  -6   7        379.06        359.44         7.26 o                         
   8  -6   7        143.81        141.22         4.18 o                         
   9  -6   7         11.96         15.62         2.52 o                         
  -8  -5   7          5.38         10.12         1.79 o                         
  -7  -5   7          0.57          2.04         2.43 o                         
  -6  -5   7        301.92        293.82         7.60 o                         
  -5  -5   7          0.08          1.59         1.99 o                         
  -4  -5   7        320.33        258.90         5.61 o                         
  -3  -5   7        117.73        121.39         3.80 o                         
  -2  -5   7       1396.51       1332.02        16.30 o                         
  -1  -5   7         31.83         33.08         2.64 o                         
   0  -5   7       1228.17       1209.01        16.40 o                         
   1  -5   7        162.70        164.80         7.36 o                         
   2  -5   7        404.11        382.25         8.58 o                         
   3  -5   7         18.95         17.05         2.66 o                         
   4  -5   7          0.46         -0.68         1.72 o                         
   5  -5   7        152.34        164.84         5.81 o                         
   6  -5   7        315.55        326.81         7.84 o                         
   7  -5   7          2.57          3.96         1.53 o                         
   8  -5   7        103.95        109.81         3.82 o                         
   9  -5   7          8.67          7.24         2.13 o                         
  -9  -4   7          6.61         11.63         1.96 o                         
  -8  -4   7         21.56         20.85         2.46 o                         
  -7  -4   7          0.07          1.07         1.71 o                         
  -6  -4   7          1.30          1.08         1.68 o                         
  -5  -4   7         22.05         22.61         2.56 o                         
  -4  -4   7       1072.24       1064.03        15.10 o                         
  -3  -4   7         16.22         16.06         1.73 o                         
  -2  -4   7         82.94         79.45         3.24 o                         
  -1  -4   7        558.70        554.84         9.64 o                         
   0  -4   7        100.72         94.03         4.05 o                         
   1  -4   7         70.20         72.05         4.13 o                         
   2  -4   7        773.37        787.13        13.90 o                         
   3  -4   7       1267.07       1262.35        18.25 o                         
   4  -4   7         72.98         77.11         3.46 o                         
   5  -4   7        174.37        136.62        13.43 o                         
   6  -4   7        169.88        163.91         6.22 o                         
   7  -4   7          2.19          2.73         1.92 o                         
   8  -4   7          0.29         -1.66         1.66 o                         
   9  -4   7        564.26        567.83         9.54 o                         
  10  -4   7         17.22         16.17         2.33 o                         
  -9  -3   7         58.25         56.57         5.98 o                         
  -8  -3   7          0.09         -0.33         1.47 o                         
  -7  -3   7          1.47          7.19         5.53 o                         
  -6  -3   7        430.99        434.91         9.22 o                         
  -5  -3   7         75.06         73.58         3.10 o                         
  -4  -3   7          0.62          0.83         1.68 o                         
  -3  -3   7        328.16        322.28         6.52 o                         
  -2  -3   7          9.29          7.83         1.87 o                         
  -1  -3   7        247.52        248.34         7.30 o                         
   0  -3   7        149.50        149.25         4.85 o                         
   1  -3   7         73.39         65.89         3.13 o                         
   2  -3   7       1549.10       1510.73        21.06 o                         
   3  -3   7         74.42         73.89         3.44 o                         
   4  -3   7          3.57          5.21         1.48 o                         
   5  -3   7        553.42        554.83         9.23 o                         
   6  -3   7          1.09          0.79         1.97 o                         
   7  -3   7        268.60        263.84         8.14 o                         
   8  -3   7        249.51        267.46         5.33 o                         
   9  -3   7        158.79        161.94         4.53 o                         
  10  -3   7          9.60          9.04         1.36 o                         
  -9  -2   7          0.16         -0.11         2.12 o                         
  -8  -2   7        163.25        171.23         5.52 o                         
  -7  -2   7         29.88         31.65         2.76 o                         
  -6  -2   7        336.91        334.72         8.16 o                         
  -5  -2   7          1.46          2.75         1.61 o                         
  -4  -2   7       1671.22       1694.91        22.28 o                         
  -3  -2   7         15.45         13.50         2.27 o                         
  -2  -2   7        222.19        190.83         5.61 o                         
  -1  -2   7        267.86        262.45         7.16 o                         
   0  -2   7       3172.70       3373.21        43.47 o                         
   1  -2   7         17.33         20.56         2.47 o                         
   2  -2   7        592.20        590.69        10.97 o                         
   3  -2   7          7.89          3.65         1.77 o                         
   4  -2   7        161.14        182.76         4.96 o                         
   5  -2   7          1.53          2.28         1.50 o                         
   6  -2   7        115.95        136.38         4.32 o                         
   7  -2   7        311.82        330.14         6.09 o                         
   8  -2   7         24.14         21.03         1.62 o                         
   9  -2   7         12.34         13.24         1.37 o                         
  10  -2   7        108.21        100.43         3.40 o                         
  11  -2   7         51.87         58.96         2.31 o                         
  -9  -1   7         43.63         42.18         3.04 o                         
  -8  -1   7          8.68          8.05         2.03 o                         
  -7  -1   7          4.78          4.59         2.22 o                         
  -6  -1   7       1816.53       1820.87        25.56 o                         
  -5  -1   7         18.86         16.89         2.42 o                         
  -4  -1   7        222.07        220.23         5.99 o                         
  -3  -1   7        193.29        185.07         5.32 o                         
  -2  -1   7       1323.52       1245.23        20.21 o                         
  -1  -1   7        378.07        377.54         8.97 o                         
   0  -1   7        529.01        551.41        12.36 o                         
   1  -1   7        821.63        789.68        15.57 o                         
   2  -1   7        863.92        833.28        19.33 o                         
   3  -1   7         46.08         44.67         2.85 o                         
   4  -1   7        182.14        184.56         4.35 o                         
   5  -1   7        133.60        117.27         3.80 o                         
   6  -1   7         11.76         11.00         1.77 o                         
   7  -1   7         48.70         51.74         2.53 o                         
   8  -1   7        742.17        740.03         9.03 o                         
   9  -1   7          1.10          0.80         1.14 o                         
  10  -1   7         31.21         27.18         1.59 o                         
  11  -1   7        187.91        188.64         4.60 o                         
  -9   0   7          3.19          5.72         1.63 o                         
  -8   0   7        310.52        311.05         7.91 o                         
  -7   0   7          2.23          4.72         2.42 o                         
  -6   0   7        258.68        265.09         9.03 o                         
  -5   0   7         91.56         91.64         4.58 o                         
  -4   0   7        745.02        744.06        12.99 o                         
  -3   0   7         84.90         80.01         3.34 o                         
  -2   0   7        283.72        278.56         6.36 o                         
  -1   0   7        142.17        139.57         5.53 o                         
   0   0   7         60.40         41.74         6.76 o                         
   1   0   7        252.66        218.43        22.35 o                         
   2   0   7        497.63        536.90        37.50 o                         
   3   0   7        632.94        606.32        15.56 o                         
   4   0   7        527.50        502.13        11.80 o                         
   5   0   7        254.43        274.30         5.87 o                         
   6   0   7       1204.28       1222.09        15.59 o                         
   7   0   7         84.68         90.15         2.66 o                         
   8   0   7          0.22          1.31         1.51 o                         
   9   0   7          2.50          0.30         1.25 o                         
  10   0   7          7.19          9.57         1.16 o                         
  11   0   7          0.82          1.99         1.21 o                         
  -9   1   7         44.23         44.05         3.47 o                         
  -8   1   7         18.55         16.24         2.17 o                         
  -7   1   7          5.76          2.67         2.02 o                         
  -6   1   7       1600.68       1550.03        24.49 o                         
  -5   1   7          6.64          2.32         2.38 o                         
  -4   1   7         87.27         84.97         4.19 o                         
  -3   1   7          3.50          2.65         1.56 o                         
  -2   1   7          3.77          8.77         1.84 o                         
  -1   1   7          0.44          0.15         1.67 o                         
   0   1   7         41.61         36.58         7.16 o                         
   1   1   7          2.98          0.75         7.67 o                         
   2   1   7       1239.26       1304.20        61.71 o                         
   3   1   7         58.49         68.73        14.68 o                         
   4   1   7         83.84         75.42         4.85 o                         
   5   1   7        152.72        146.01         3.86 o                         
   6   1   7       1126.80       1172.56        12.41 o                         
   7   1   7          0.42         -0.29         1.03 o                         
   8   1   7        839.56        827.88         8.76 o                         
   9   1   7        193.63        213.56         4.26 o                         
  10   1   7         79.20         86.86         2.62 o                         
  11   1   7         45.30         46.44         2.23 o                         
  -9   2   7          2.70         -0.43         3.04 o                         
  -8   2   7        454.24        437.59         9.02 o                         
  -7   2   7         48.31         44.05         2.65 o                         
  -6   2   7         22.92         13.27         2.19 o                         
  -5   2   7          2.48          5.80         2.10 o                         
  -4   2   7        219.49        187.80         5.80 o                         
  -3   2   7         65.19         62.96         3.71 o                         
  -2   2   7       2146.72       2148.51        27.53 o                         
  -1   2   7         31.65         31.17         2.60 o                         
   0   2   7        107.25         66.95        14.77 o                         
   1   2   7          9.10         10.57         9.63 o                         
   2   2   7         35.68         32.82        12.25 o                         
   3   2   7       1519.27       1526.19        59.38 o                         
   4   2   7        435.67        417.50         9.18 o                         
   5   2   7         22.61         21.35         1.73 o                         
   6   2   7          0.52          0.61         1.26 o                         
   7   2   7         69.16         70.01         2.12 o                         
   8   2   7       1239.10       1234.54        11.06 o                         
   9   2   7         17.68         17.18         1.58 o                         
  10   2   7          0.63          1.42         1.42 o                         
  11   2   7         83.23         83.87         2.39 o                         
  12   2   7         68.61         56.64         3.18 o                         
  -9   3   7         43.62         39.83         3.69 o                         
  -8   3   7        175.51        175.54         5.21 o                         
  -7   3   7         12.42          9.56         1.70 o                         
  -6   3   7         37.67         42.58         3.09 o                         
  -5   3   7         40.84         62.03         5.91 o                         
  -4   3   7        928.31        888.68        14.25 o                         
  -3   3   7          0.44          1.44         1.91 o                         
  -2   3   7         41.52         23.44         2.40 o                         
  -1   3   7        158.04        127.56         4.64 o                         
   0   3   7        175.17        167.14         6.39 o                         
   1   3   7       2414.32       2641.96       100.05 o                         
   2   3   7        244.85        175.41        10.02 o                         
   3   3   7       7708.54       8140.00        91.95 o                         
   4   3   7         50.13         53.97         2.63 o                         
   5   3   7        437.14        449.54         7.25 o                         
   6   3   7        452.20        461.38         5.61 o                         
   7   3   7        482.16        522.08         6.19 o                         
   8   3   7        249.48        254.76         4.14 o                         
   9   3   7         27.28         21.49         1.59 o                         
  10   3   7         24.96         20.95         1.62 o                         
  11   3   7         39.77         43.61         2.44 o                         
  12   3   7         55.03         47.69         3.74 o                         
  -9   4   7          0.08          4.02         2.24 o                         
  -8   4   7         92.77         91.16         3.71 o                         
  -7   4   7         15.39         16.21         1.84 o                         
  -6   4   7        544.05        494.22         9.09 o                         
  -5   4   7          9.87         16.37         2.20 o                         
  -4   4   7        857.68        920.06        14.75 o                         
  -3   4   7         25.03         24.07         3.16 o                         
  -2   4   7        165.96        184.20         5.96 o                         
  -1   4   7          1.44          6.00         2.16 o                         
   0   4   7        341.74        355.63         9.30 o                         
   1   4   7          0.70         -3.51         3.51 o                         
   2   4   7       1049.24       1062.18        20.09 o                         
   3   4   7         17.26         15.62         3.46 o                         
   4   4   7        135.24        121.85         3.87 o                         
   5   4   7         38.34         39.77         2.23 o                         
   6   4   7         17.39         15.72         1.25 o                         
   7   4   7        866.28        893.19         9.82 o                         
   8   4   7         10.63         12.83         1.48 o                         
   9   4   7         19.83         22.61         1.78 o                         
  10   4   7          4.38          2.24         1.23 o                         
  11   4   7         57.95         69.00         3.38 o                         
  -8   5   7        144.78        145.47         4.09 o                         
  -7   5   7         14.09         16.63         2.01 o                         
  -6   5   7        193.10        170.50         6.74 o                         
  -5   5   7          0.11         -0.68         1.80 o                         
  -4   5   7        204.52        223.32        14.66 o                         
  -3   5   7          0.59         -0.81         2.92 o                         
  -2   5   7        102.61        124.70         5.70 o                         
  -1   5   7         59.95         57.40         4.80 o                         
   0   5   7         24.35         20.99         4.53 o                         
   1   5   7        195.49        183.98         7.17 o                         
   2   5   7       2336.77       2380.53        33.45 o                         
   3   5   7          7.08          3.41         1.37 o                         
   4   5   7          0.38          2.10         1.72 o                         
   5   5   7        292.18        308.13         5.04 o                         
   6   5   7        318.96        314.06         5.38 o                         
   7   5   7         39.90         43.21         1.80 o                         
   8   5   7        204.02        210.73         4.06 o                         
   9   5   7         20.27         25.59         1.92 o                         
  10   5   7        106.21         94.15         3.07 o                         
  11   5   7         97.68        100.52         3.88 o                         
  -8   6   7          0.75          1.45         1.45 o                         
  -7   6   7         47.77         46.91         2.44 o                         
  -6   6   7          1.49          3.97         1.58 o                         
  -5   6   7          7.44          3.48         3.23 o                         
  -4   6   7        105.43         97.94         9.73 o                         
  -3   6   7         83.29         78.26         4.93 o                         
  -2   6   7       2064.19       2022.36        69.57 o                         
  -1   6   7         60.63         64.89         5.49 o                         
   0   6   7        581.30        525.53        18.09 o                         
   1   6   7        553.68        530.32        11.88 o                         
   2   6   7        100.86         86.48         4.23 o                         
   3   6   7        411.04        428.92         7.94 o                         
   4   6   7        486.69        489.98         8.35 o                         
   5   6   7        730.18        775.47        10.34 o                         
   6   6   7          9.89          9.12         1.35 o                         
   7   6   7        238.12        242.18         4.45 o                         
   8   6   7        312.55        334.96         5.82 o                         
   9   6   7          6.89          8.24         1.56 o                         
  10   6   7        106.51        109.40         3.34 o                         
  11   6   7        265.76        260.48         7.53 o                         
  -7   7   7          0.08         -0.39         1.69 o                         
  -6   7   7         77.67         78.86         3.55 o                         
  -5   7   7        115.53        120.09         6.17 o                         
  -4   7   7        548.00        570.44        23.04 o                         
  -3   7   7        115.37        107.76         5.73 o                         
  -2   7   7       1086.83       1079.68        30.70 o                         
  -1   7   7        769.14        769.44        18.43 o                         
   0   7   7       1261.67       1266.20        24.12 o                         
   1   7   7         35.73         37.47         3.88 o                         
   2   7   7        386.26        395.15         9.02 o                         
   3   7   7         32.74         23.76         2.07 o                         
   4   7   7        500.49        521.29         8.63 o                         
   5   7   7         67.89         67.65         2.78 o                         
   6   7   7        462.29        486.73         7.20 o                         
   7   7   7        520.32        524.58         9.62 o                         
   8   7   7         37.63         39.10         2.50 o                         
   9   7   7        185.82        189.60         5.41 o                         
  10   7   7          5.18          3.95         1.31 o                         
  11   7   7          2.10          6.45         2.52 o                         
  -7   8   7          1.46          1.14         1.38 o                         
  -6   8   7         19.87         21.26         1.83 o                         
  -5   8   7          1.40          2.49         2.45 o                         
  -4   8   7        887.70        902.60        33.38 o                         
  -3   8   7         52.19         58.58         4.24 o                         
  -2   8   7       1575.24       1586.75        27.38 o                         
  -1   8   7          0.78          1.97         2.24 o                         
   0   8   7          2.10          1.32         2.13 o                         
   1   8   7         58.03         64.31         4.27 o                         
   2   8   7        576.85        591.17        11.59 o                         
   3   8   7          7.27          4.85         1.49 o                         
   4   8   7         80.15         64.42         4.82 o                         
   5   8   7         36.02         34.25         2.29 o                         
   6   8   7        528.31        540.46         9.36 o                         
   7   8   7          0.76          1.21         1.40 o                         
   8   8   7         48.97         43.67         2.85 o                         
   9   8   7          4.58          7.46         2.23 o                         
  10   8   7          3.53          5.66         1.66 o                         
  -6   9   7        115.28        118.09         4.13 o                         
  -5   9   7          9.24          9.25         1.65 o                         
  -4   9   7         78.71         76.76         5.86 o                         
  -3   9   7         20.54         25.71         3.83 o                         
  -2   9   7        838.81        845.27        13.45 o                         
  -1   9   7          0.14          0.18         2.08 o                         
   0   9   7        504.99        482.37        17.19 o                         
   1   9   7          2.20          0.44         2.01 o                         
   2   9   7        294.41        270.69         7.83 o                         
   3   9   7        146.58        143.30         4.50 o                         
   4   9   7         31.93         32.81         2.32 o                         
   5   9   7         34.60         35.18         2.42 o                         
   6   9   7        136.95        148.44         4.41 o                         
   7   9   7         16.16         15.32         2.05 o                         
   8   9   7          0.01          0.88         1.49 o                         
   9   9   7         77.74         85.60         3.87 o                         
  10   9   7         69.81         59.45         3.37 o                         
  -5  10   7         36.55         34.72         2.12 o                         
  -4  10   7         13.48         14.69         2.68 o                         
  -3  10   7        384.56        395.18        13.87 o                         
  -2  10   7        479.95        482.98         8.82 o                         
  -1  10   7          1.06          0.99         1.81 o                         
   0  10   7          0.42          2.23         2.93 o                         
   1  10   7         24.45         27.82         3.36 o                         
   2  10   7        542.99        546.30        10.59 o                         
   3  10   7         65.02         61.47         3.27 o                         
   4  10   7        124.73        114.03         4.13 o                         
   5  10   7        145.26        151.90         4.35 o                         
   6  10   7        134.33        139.09         4.38 o                         
   7  10   7          0.52          0.31         1.50 o                         
   8  10   7        289.96        285.58         7.63 o                         
   9  10   7        207.56        187.80         6.24 o                         
  -4  11   7        128.14        143.20         6.98 o                         
  -3  11   7          1.52          2.10         1.36 o                         
  -2  11   7        139.33        131.97         7.90 o                         
  -1  11   7         14.05         16.09         1.52 o                         
   0  11   7          1.87          0.29         1.37 o                         
   1  11   7          0.06         -1.58         1.58 o                         
   2  11   7        270.95        265.04         6.54 o                         
   3  11   7          5.24          6.76         1.93 o                         
   4  11   7        581.75        566.44         9.24 o                         
   5  11   7          0.02          1.42         2.06 o                         
   6  11   7        508.33        514.53        11.15 o                         
   7  11   7         64.49         62.94         2.64 o                         
   8  11   7         74.28         65.86         2.90 o                         
  -3  12   7          6.99         10.94         2.81 o                         
  -2  12   7        114.44        116.23         4.14 o                         
  -1  12   7         67.30         66.08         5.24 o                         
   0  12   7        215.87        182.46         5.96 o                         
   1  12   7         99.91         94.13         3.19 o                         
   2  12   7        271.77        269.80         6.94 o                         
   3  12   7          5.98          6.51         1.56 o                         
   4  12   7        147.95        159.61         4.04 o                         
   5  12   7        147.77        141.57         7.33 o                         
   6  12   7         74.77         69.20         2.45 o                         
   7  12   7          3.50          6.64         2.71 o                         
   0  13   7        364.48        372.99        14.12 o                         
   1  13   7          6.54          9.11         1.89 o                         
   2  13   7         41.18         35.66         2.25 o                         
   3  13   7        255.88        207.44        10.60 o                         
   4  13   7        224.97        229.64         7.24 o                         
   5  13   7        196.73        177.84         8.23 o                         
  -2 -10   8        401.27        465.46        15.33 o                         
  -1 -10   8        101.38        119.17         6.87 o                         
   0 -10   8         12.04         16.22         2.08 o                         
   1 -10   8        190.25        192.53         6.73 o                         
   2 -10   8          2.63          3.64         1.37 o                         
   3 -10   8         12.47         14.17         1.87 o                         
  -4  -9   8         89.88         81.10         3.30 o                         
  -3  -9   8        102.60        110.67         4.33 o                         
  -2  -9   8        254.81        277.19         6.32 o                         
  -1  -9   8         33.89         36.62         2.34 o                         
   0  -9   8        159.26        148.39         4.31 o                         
   1  -9   8         70.90         67.42         3.23 o                         
   2  -9   8         88.81        103.11         6.26 o                         
   3  -9   8         65.81         73.70         4.68 o                         
   4  -9   8         27.33         22.13         2.62 o                         
   5  -9   8         41.10         33.07         2.45 o                         
  -6  -8   8          8.76          3.37         1.68 o                         
  -5  -8   8         75.81         79.60         3.53 o                         
  -4  -8   8         75.74         82.91         3.64 o                         
  -3  -8   8         10.63          6.97         1.72 o                         
  -2  -8   8        474.58        519.02         9.72 o                         
  -1  -8   8        185.96        199.98         5.24 o                         
   0  -8   8          5.25          5.01         1.79 o                         
   1  -8   8         49.72         49.73         3.02 o                         
   2  -8   8         15.19         18.86         2.49 o                         
   3  -8   8        153.99        145.54         5.79 o                         
   4  -8   8          7.32          9.04         2.88 o                         
   5  -8   8        760.20        723.45        23.28 o                         
   6  -8   8          9.43          8.68         1.41 o                         
  -6  -7   8       1068.89       1006.96        18.16 o                         
  -5  -7   8          0.05          0.02         1.14 o                         
  -4  -7   8        656.85        665.00        11.55 o                         
  -3  -7   8        166.79        165.95         4.50 o                         
  -2  -7   8         22.02         19.56         2.02 o                         
  -1  -7   8          1.03          1.67         1.92 o                         
   0  -7   8         27.30         27.88         2.47 o                         
   1  -7   8        108.91        111.41         4.30 o                         
   2  -7   8        186.39        202.68         6.25 o                         
   3  -7   8        377.66        368.96         9.01 o                         
   4  -7   8         13.63         15.44         2.51 o                         
   5  -7   8         14.62         13.30         2.87 o                         
   6  -7   8         79.51         72.07         3.26 o                         
   7  -7   8        237.97        212.76         5.89 o                         
  -7  -6   8          1.65          3.19         1.31 o                         
  -6  -6   8        192.43        179.08         6.25 o                         
  -5  -6   8         22.09         28.81         2.02 o                         
  -4  -6   8         45.04         48.08         2.47 o                         
  -3  -6   8          2.83          1.34         1.42 o                         
  -2  -6   8        844.77        774.97        10.81 o                         
  -1  -6   8          9.36          7.39         1.91 o                         
   0  -6   8        218.31        212.98         6.03 o                         
   1  -6   8        399.02        408.24         8.45 o                         
   2  -6   8       1660.07       1742.79        32.41 o                         
   3  -6   8         27.32         26.79         2.92 o                         
   4  -6   8         11.20         16.93         3.79 o                         
   5  -6   8        120.52        125.94         6.05 o                         
   6  -6   8        145.26        144.68         7.57 o                         
   7  -6   8          0.13         -0.25         1.44 o                         
   8  -6   8         34.76         28.78         3.23 o                         
  -8  -5   8        479.22        530.59        28.29 o                         
  -7  -5   8          0.45          2.48         1.27 o                         
  -6  -5   8         59.22         70.11         3.37 o                         
  -5  -5   8          0.49         -0.33         1.84 o                         
  -4  -5   8         17.83         13.87         1.95 o                         
  -3  -5   8         34.79         33.23         2.34 o                         
  -2  -5   8          9.36         13.76         1.98 o                         
  -1  -5   8         67.83         70.33         3.26 o                         
   0  -5   8        279.53        272.50         6.73 o                         
   1  -5   8        414.53        421.93        14.72 o                         
   2  -5   8          8.38          6.70         3.00 o                         
   3  -5   8        136.83        140.17         5.95 o                         
   4  -5   8        149.37        159.11         7.43 o                         
   5  -5   8        272.29        288.28         7.73 o                         
   6  -5   8         99.77        105.04         4.09 o                         
   7  -5   8        309.34        303.07         6.91 o                         
   8  -5   8          8.31          7.68         1.60 o                         
   9  -5   8         34.77         32.68         1.88 o                         
  -8  -4   8       1191.29       1266.42        35.11 o                         
  -7  -4   8          4.45          5.25         1.51 o                         
  -6  -4   8        103.08        104.93         3.89 o                         
  -5  -4   8         87.02         85.46         3.59 o                         
  -4  -4   8        775.86        790.46        12.33 o                         
  -3  -4   8        218.14        207.33         5.42 o                         
  -2  -4   8        373.81        365.86         8.35 o                         
  -1  -4   8        102.70         98.96         3.97 o                         
   0  -4   8         23.75         30.07         2.61 o                         
   1  -4   8        161.99        168.95         6.28 o                         
   2  -4   8         13.59          9.67         2.25 o                         
   3  -4   8         65.81         73.18         4.04 o                         
   4  -4   8        298.75        312.20         7.79 o                         
   5  -4   8         43.07         42.78         3.41 o                         
   6  -4   8         14.33         14.98         3.03 o                         
   7  -4   8        106.83        112.64         3.95 o                         
   8  -4   8          0.71          1.29         1.40 o                         
   9  -4   8        120.82        118.28         3.98 o                         
  10  -4   8         84.59         77.62         2.68 o                         
  -8  -3   8          9.81         13.20         1.94 o                         
  -7  -3   8          3.67          3.93         1.94 o                         
  -6  -3   8        824.24        873.54        22.12 o                         
  -5  -3   8         19.82         19.23         2.41 o                         
  -4  -3   8       1259.71       1262.26        18.64 o                         
  -3  -3   8        109.99        109.53         3.83 o                         
  -2  -3   8        863.19        845.26        14.12 o                         
  -1  -3   8         18.52         16.03         2.23 o                         
   0  -3   8        196.14        185.42         5.06 o                         
   1  -3   8        201.26        195.75         6.60 o                         
   2  -3   8        147.91        169.29         5.88 o                         
   3  -3   8        255.21        247.75         6.67 o                         
   4  -3   8          2.57          4.37         1.73 o                         
   5  -3   8          2.68          2.66         1.58 o                         
   6  -3   8        385.33        403.51         9.82 o                         
   7  -3   8         37.26         37.32         3.30 o                         
   8  -3   8         51.87         55.15         3.03 o                         
   9  -3   8         15.88         14.54         1.87 o                         
  10  -3   8          9.80          9.40         1.75 o                         
  -9  -2   8         11.17          9.44         2.06 o                         
  -8  -2   8         51.71         45.46         2.48 o                         
  -7  -2   8          0.67          5.60         1.94 o                         
  -6  -2   8         80.44         85.98         3.84 o                         
  -5  -2   8          4.09          2.32         1.57 o                         
  -4  -2   8       3349.08       3474.52        43.57 o                         
  -3  -2   8         17.61         22.26         2.54 o                         
  -2  -2   8       1231.70       1199.19        17.60 o                         
  -1  -2   8        305.37        296.58         8.11 o                         
   0  -2   8          3.94          1.71         1.75 o                         
   1  -2   8         44.70         42.91         2.68 o                         
   2  -2   8        338.72        347.53         8.43 o                         
   3  -2   8        555.67        512.89         9.69 o                         
   4  -2   8         68.15         63.88         3.16 o                         
   5  -2   8        185.15        188.98         5.03 o                         
   6  -2   8        186.15        182.40         5.44 o                         
   7  -2   8         62.35         59.06         3.38 o                         
   8  -2   8          0.52         -0.27         1.60 o                         
   9  -2   8         44.65         45.54         2.23 o                         
  10  -2   8        146.67        141.06         3.80 o                         
  -9  -1   8          2.65          1.87         1.92 o                         
  -8  -1   8        499.94        514.16         9.64 o                         
  -7  -1   8          2.94          1.89         1.92 o                         
  -6  -1   8        297.11        292.93         7.36 o                         
  -5  -1   8         43.29         46.19         3.31 o                         
  -4  -1   8         90.03         86.77         3.99 o                         
  -3  -1   8        225.32        227.04         6.96 o                         
  -2  -1   8        312.75        279.32         7.67 o                         
  -1  -1   8        958.82        984.90        21.21 o                         
   0  -1   8        204.67        218.60         7.27 o                         
   1  -1   8         15.27         21.43         2.46 o                         
   2  -1   8        126.58        131.68         5.58 o                         
   3  -1   8         47.18         44.45         3.08 o                         
   4  -1   8        225.77        224.93         5.18 o                         
   5  -1   8        888.63        928.63        13.76 o                         
   6  -1   8        244.62        250.78         6.17 o                         
   7  -1   8          9.63         10.60         2.00 o                         
   8  -1   8        255.72        253.08         6.36 o                         
   9  -1   8        427.59        474.52         7.80 o                         
  10  -1   8         79.25         85.08         2.78 o                         
  11  -1   8          7.91          4.77         0.99 o                         
  -9   0   8          1.14          1.87         2.15 o                         
  -8   0   8        508.38        514.84         9.78 o                         
  -7   0   8         27.20         28.18         2.73 o                         
  -6   0   8         55.79         53.45         3.77 o                         
  -5   0   8         90.84         94.14         5.29 o                         
  -4   0   8       5978.42       5823.38        67.71 o                         
  -3   0   8        103.87        103.97         4.45 o                         
  -2   0   8        467.58        468.97         9.69 o                         
  -1   0   8        310.23        302.30         8.81 o                         
   0   0   8        758.70        745.26        17.08 o                         
   1   0   8         19.32         16.01         2.69 o                         
   2   0   8        238.64        212.49         7.47 o                         
   3   0   8        409.16        382.58         9.03 o                         
   4   0   8        329.87        340.47         7.62 o                         
   5   0   8         11.63         12.44         1.66 o                         
   6   0   8         18.66         21.57         2.10 o                         
   7   0   8          1.42          2.38         1.80 o                         
   8   0   8        246.13        246.13         5.80 o                         
   9   0   8        145.65        146.98         4.21 o                         
  10   0   8        702.51        695.67        11.26 o                         
  11   0   8        107.59        112.58         5.10 o                         
  -9   1   8         17.07         20.20         2.81 o                         
  -8   1   8         96.46         98.69         3.79 o                         
  -7   1   8          1.62         -2.55         2.55 o                         
  -6   1   8        543.14        550.33        13.64 o                         
  -5   1   8         25.97         28.24         2.60 o                         
  -4   1   8         30.28         23.57         2.61 o                         
  -3   1   8          0.20          0.10         1.94 o                         
  -2   1   8        179.37        181.36         6.16 o                         
  -1   1   8        283.76        290.05         7.62 o                         
   0   1   8         21.00         19.10         3.14 o                         
   1   1   8         60.74         56.49         3.96 o                         
   2   1   8          2.03          1.52         2.98 o                         
   3   1   8          1.50         -0.06         1.69 o                         
   4   1   8        670.01        654.84        12.50 o                         
   5   1   8        465.43        452.92         9.42 o                         
   6   1   8         17.54         18.85         2.71 o                         
   7   1   8        853.98        855.63        10.73 o                         
   8   1   8          4.83          5.71         1.65 o                         
   9   1   8        320.76        349.25         5.38 o                         
  10   1   8        539.18        544.73         8.55 o                         
  11   1   8          6.57          6.19         1.08 o                         
  -9   2   8          1.33          3.27         1.87 o                         
  -8   2   8        119.24        105.15         4.06 o                         
  -7   2   8          0.39          0.11         1.69 o                         
  -6   2   8        465.10        437.56        10.49 o                         
  -5   2   8          4.25          3.65         2.03 o                         
  -4   2   8         36.22         32.32         3.03 o                         
  -3   2   8          0.94         -0.73         2.02 o                         
  -2   2   8          1.68         -2.02         2.02 o                         
  -1   2   8         48.43         48.50         2.95 o                         
   0   2   8         63.86         77.90         3.46 o                         
   1   2   8         13.02         20.29         2.39 o                         
   2   2   8          9.75         15.32         2.25 o                         
   3   2   8       1859.51       1875.18        29.50 o                         
   4   2   8        477.24        503.91        10.40 o                         
   5   2   8        417.21        419.87         8.52 o                         
   6   2   8        204.36        208.78         5.12 o                         
   7   2   8       2439.00       2599.41        23.88 o                         
   8   2   8         18.48         22.54         1.57 o                         
   9   2   8        309.28        297.55         4.93 o                         
  10   2   8         19.89         18.86         1.87 o                         
  11   2   8          0.88          2.33         1.15 o                         
  -8   3   8        365.98        358.07         9.38 o                         
  -7   3   8          0.78          2.29         1.53 o                         
  -6   3   8        308.78        318.29         8.67 o                         
  -5   3   8         53.53         39.80         3.37 o                         
  -4   3   8       1740.49       1665.19        25.40 o                         
  -3   3   8          0.25          2.67         2.13 o                         
  -2   3   8       2637.96       2671.15        34.67 o                         
  -1   3   8         11.42          9.60         2.36 o                         
   0   3   8        160.92        171.87         5.35 o                         
   1   3   8          4.80          6.34         1.66 o                         
   2   3   8        191.26        182.80         5.29 o                         
   3   3   8        229.21        238.42         6.91 o                         
   4   3   8          1.30          0.36         1.50 o                         
   5   3   8         95.43         91.06         5.32 o                         
   6   3   8         75.96         79.46         3.24 o                         
   7   3   8          3.71          4.02         1.39 o                         
   8   3   8         12.12         13.24         1.32 o                         
   9   3   8        310.13        315.67         5.05 o                         
  10   3   8         34.44         37.00         2.50 o                         
  11   3   8          3.80          3.01         1.59 o                         
  -8   4   8        292.58        302.58        13.09 o                         
  -7   4   8         14.82         12.86         1.66 o                         
  -6   4   8         79.63         80.25         3.73 o                         
  -5   4   8          0.67          2.53         2.54 o                         
  -4   4   8        286.42        314.76         8.97 o                         
  -3   4   8         10.10          8.15         2.30 o                         
  -2   4   8        624.96        668.12        11.82 o                         
  -1   4   8          2.84          1.03         1.72 o                         
   0   4   8       2532.79       2725.59        36.51 o                         
   1   4   8        385.25        348.82         9.99 o                         
   2   4   8       1001.63       1020.38        19.18 o                         
   3   4   8         68.97         59.35         4.15 o                         
   4   4   8       2995.86       3040.54        49.45 o                         
   5   4   8          3.56          5.46         1.95 o                         
   6   4   8        483.96        482.41         9.95 o                         
   7   4   8        245.05        240.38         4.60 o                         
   8   4   8          1.09          0.45         1.26 o                         
   9   4   8         20.84         19.88         1.64 o                         
  10   4   8          6.76          5.18         1.47 o                         
  11   4   8          5.76          2.91         1.47 o                         
  -8   5   8         16.24         19.83         4.68 o                         
  -7   5   8          3.07          4.01         1.74 o                         
  -6   5   8        288.90        281.24         6.78 o                         
  -5   5   8          0.28          0.30         2.10 o                         
  -4   5   8        193.12        172.02         5.86 o                         
  -3   5   8          0.09          1.52         2.48 o                         
  -2   5   8        115.69        116.97         5.16 o                         
  -1   5   8         41.16         40.27         3.19 o                         
   0   5   8         56.21         54.93         4.06 o                         
   1   5   8         19.29         21.81         2.84 o                         
   2   5   8         11.54          7.56         2.23 o                         
   3   5   8         27.85         27.36         3.10 o                         
   4   5   8         92.16         87.72         4.35 o                         
   5   5   8        494.05        499.80        11.45 o                         
   6   5   8          2.65          1.94         1.97 o                         
   7   5   8        174.78        168.20         4.38 o                         
   8   5   8         26.73         29.37         1.89 o                         
   9   5   8        324.98        348.97         8.48 o                         
  10   5   8         16.22         18.34         2.03 o                         
  11   5   8         54.94         53.46         2.80 o                         
  -7   6   8          4.40          4.14         1.60 o                         
  -6   6   8        748.65        730.37        16.47 o                         
  -5   6   8          2.50         -0.60         2.03 o                         
  -4   6   8          5.40          3.26         2.85 o                         
  -3   6   8        131.58        135.05         6.59 o                         
  -2   6   8        856.19        892.85        24.11 o                         
  -1   6   8        501.32        510.80        12.55 o                         
   0   6   8        355.31        344.20        10.16 o                         
   1   6   8        403.98        387.58        13.09 o                         
   2   6   8        177.65        179.81         7.06 o                         
   3   6   8          4.53          4.60         2.20 o                         
   4   6   8          2.39          4.04         1.99 o                         
   5   6   8         38.34         40.16         2.88 o                         
   6   6   8        649.80        677.22         9.63 o                         
   7   6   8        103.05         98.60         3.74 o                         
   8   6   8         13.64         17.24         1.82 o                         
   9   6   8         69.77         74.40         3.47 o                         
  10   6   8         11.67         11.62         1.88 o                         
  11   6   8        376.99        343.45         8.00 o                         
  -7   7   8         41.32         37.35         3.18 o                         
  -6   7   8         32.04         31.07         2.32 o                         
  -5   7   8         12.52         11.85         2.92 o                         
  -4   7   8          7.93          7.44         2.98 o                         
  -3   7   8          1.30          2.34         2.42 o                         
  -2   7   8       1686.43       1715.96        25.96 o                         
  -1   7   8         36.03         33.90         3.81 o                         
   0   7   8        506.99        488.55        13.89 o                         
   1   7   8         55.82         59.20         6.17 o                         
   2   7   8        319.76        305.73         9.74 o                         
   3   7   8        249.42        238.64         8.42 o                         
   4   7   8        203.72        220.42         7.29 o                         
   5   7   8         71.74         71.48         2.90 o                         
   6   7   8         20.95         22.17         1.91 o                         
   7   7   8          6.40          4.48         1.48 o                         
   8   7   8        498.21        488.63         9.66 o                         
   9   7   8         59.92         65.18         3.12 o                         
  10   7   8          2.89          0.09         1.44 o                         
  11   7   8         39.44         37.59         3.37 o                         
  -6   8   8          1.72          3.13         1.35 o                         
  -5   8   8          8.54          6.60         1.70 o                         
  -4   8   8         25.83         28.93         3.72 o                         
  -3   8   8         14.07         14.87         2.46 o                         
  -2   8   8       2080.09       2119.76        30.10 o                         
  -1   8   8         55.66         70.72         7.93 o                         
   0   8   8          6.83          3.65         3.41 o                         
   1   8   8        496.83        513.92        12.84 o                         
   2   8   8          9.80         10.36         5.84 o                         
   3   8   8        135.87        137.62         6.48 o                         
   4   8   8        179.82        173.99         4.90 o                         
   5   8   8        359.20        351.68         6.49 o                         
   6   8   8         73.79         69.89         2.88 o                         
   7   8   8         75.19         74.74         3.09 o                         
   8   8   8         33.66         33.69         2.53 o                         
   9   8   8         71.35         69.44         3.25 o                         
  10   8   8         38.45         31.99         2.36 o                         
  -6   9   8         82.67         92.09         4.49 o                         
  -5   9   8        122.88        117.75         4.72 o                         
  -4   9   8        216.16        226.77         7.60 o                         
  -3   9   8        184.67        192.37         6.97 o                         
  -2   9   8         18.60         18.34         2.58 o                         
  -1   9   8        129.91        132.39         6.29 o                         
   0   9   8        122.85        126.41         7.71 o                         
   1   9   8        307.06        326.56        10.66 o                         
   2   9   8         62.88         57.90         4.17 o                         
   3   9   8         14.70         15.98         1.94 o                         
   4   9   8          9.79          8.90         1.58 o                         
   5   9   8         52.00         48.51         3.40 o                         
   6   9   8         33.31         31.47         1.99 o                         
   7   9   8        185.93        191.99         4.83 o                         
   8   9   8        212.14        213.45         9.56 o                         
   9   9   8        115.90        104.81         4.94 o                         
  10   9   8         73.84         72.37         4.58 o                         
  -5  10   8        162.45        163.54         7.85 o                         
  -4  10   8          1.42          1.70         1.21 o                         
  -3  10   8          3.53          1.34         1.37 o                         
  -2  10   8        996.58       1036.12        16.74 o                         
  -1  10   8         17.06         21.39         2.96 o                         
   0  10   8        207.72        234.81        10.13 o                         
   1  10   8         22.81         26.68         3.01 o                         
   2  10   8         63.68         67.20         3.43 o                         
   3  10   8         48.10         46.87         3.50 o                         
   4  10   8        179.67        188.25         4.84 o                         
   5  10   8          5.12          3.29         1.39 o                         
   6  10   8        807.17        776.58        17.53 o                         
   7  10   8        165.94        162.00         5.76 o                         
   8  10   8        147.69        133.63         4.01 o                         
   9  10   8          2.71          0.84         1.82 o                         
  -3  11   8          1.23         -1.82         1.82 o                         
  -2  11   8        241.89        254.28         7.25 o                         
  -1  11   8          5.06          5.47         2.23 o                         
   0  11   8         28.32         31.88         2.84 o                         
   1  11   8        189.90        179.07         5.59 o                         
   2  11   8          1.46         -0.67         1.82 o                         
   3  11   8         99.63         96.63         4.00 o                         
   4  11   8          0.55          4.89         1.64 o                         
   5  11   8         29.17         26.02         1.91 o                         
   6  11   8        568.69        551.12        25.30 o                         
   7  11   8        359.19        326.46        20.01 o                         
   8  11   8         10.20         11.97         2.62 o                         
  -2  12   8          8.20          6.55         2.24 o                         
  -1  12   8          0.97          0.10         1.78 o                         
   0  12   8         29.06         31.14         2.33 o                         
   1  12   8         15.94         17.25         2.30 o                         
   2  12   8          1.23         -0.57         2.23 o                         
   3  12   8         29.62         21.72         2.04 o                         
   4  12   8          3.22          5.52         1.21 o                         
   5  12   8        940.42        929.86        31.32 o                         
   6  12   8          5.18          0.63         1.55 o                         
   1  13   8          2.90         -0.25         1.05 o                         
   2  13   8        182.88        186.21         6.44 o                         
   3  13   8         38.33         33.78         1.85 o                         
   4  13   8        158.97        159.42         5.52 o                         
  -2  -9   9         11.93         15.05         1.74 o                         
  -1  -9   9        119.51        118.53         4.21 o                         
   0  -9   9        389.12        385.65        10.73 o                         
   1  -9   9         10.31         14.31         1.81 o                         
   2  -9   9         34.52         33.27         2.82 o                         
   3  -9   9         64.04         63.24         3.46 o                         
  -4  -8   9        411.66        382.09        10.37 o                         
  -3  -8   9          4.72          3.13         2.02 o                         
  -2  -8   9         63.95         60.86         3.16 o                         
  -1  -8   9        355.73        337.48         8.55 o                         
   0  -8   9         45.45         45.32         2.56 o                         
   1  -8   9          6.81          8.05         2.09 o                         
   2  -8   9         10.51         13.42         1.98 o                         
   3  -8   9         76.86         81.86         6.16 o                         
   4  -8   9         17.60         16.67         3.32 o                         
   5  -8   9          5.21          4.03         1.22 o                         
  -5  -7   9          6.23          9.39         2.05 o                         
  -4  -7   9        276.97        271.16         6.58 o                         
  -3  -7   9        104.55        103.66         4.39 o                         
  -2  -7   9        141.02        163.06         5.10 o                         
  -1  -7   9          2.31          0.57         1.52 o                         
   0  -7   9        275.76        283.98         6.43 o                         
   1  -7   9         45.76         48.99         2.78 o                         
   2  -7   9        348.36        360.17         7.96 o                         
   3  -7   9         78.78         81.09         3.89 o                         
   4  -7   9        622.27        582.15        12.45 o                         
   5  -7   9          0.95         -1.48         1.48 o                         
   6  -7   9          1.31          1.27         1.20 o                         
   7  -7   9        191.00        152.19        10.05 o                         
  -6  -6   9       1165.04       1329.61        24.99 o                         
  -5  -6   9         67.41         70.36         2.85 o                         
  -4  -6   9        227.82        231.58         5.93 o                         
  -3  -6   9          0.03         -0.11         1.48 o                         
  -2  -6   9         11.16         20.74         1.99 o                         
  -1  -6   9          7.53          8.92         1.89 o                         
   0  -6   9          2.16          3.66         1.81 o                         
   1  -6   9        373.21        389.35         8.14 o                         
   2  -6   9        139.48        137.89         5.24 o                         
   3  -6   9          0.78          2.15         2.07 o                         
   4  -6   9         62.69         66.35         5.23 o                         
   5  -6   9        230.80        235.80         7.55 o                         
   6  -6   9         22.45         20.29         2.00 o                         
   7  -6   9          0.96         -0.67         1.27 o                         
   8  -6   9         57.13         54.23         3.83 o                         
  -7  -5   9          1.89          2.18         1.18 o                         
  -6  -5   9         77.19         87.75         3.16 o                         
  -5  -5   9         31.90         33.26         2.27 o                         
  -4  -5   9        336.15        301.63         7.01 o                         
  -3  -5   9        227.59        214.88         4.90 o                         
  -2  -5   9         99.02        107.81         3.99 o                         
  -1  -5   9          0.06          0.81         1.75 o                         
   0  -5   9         10.39         13.92         2.39 o                         
   1  -5   9       1860.33       1905.10        24.91 o                         
   2  -5   9        142.74        143.22         7.36 o                         
   3  -5   9        168.03        193.39         7.15 o                         
   4  -5   9         15.33         17.00         3.25 o                         
   5  -5   9         20.21         19.84         3.59 o                         
   6  -5   9         26.15         28.90         4.21 o                         
   7  -5   9         42.29         42.12         2.36 o                         
   8  -5   9          6.51          4.57         2.15 o                         
  -7  -4   9         10.57         13.67         1.92 o                         
  -6  -4   9         94.52         97.78         3.64 o                         
  -5  -4   9          3.05          2.77         1.81 o                         
  -4  -4   9        980.53       1045.31        21.58 o                         
  -3  -4   9          7.68          9.37         1.66 o                         
  -2  -4   9         67.13         65.28         3.41 o                         
  -1  -4   9        478.42        487.82        12.47 o                         
   0  -4   9        419.67        436.95        10.03 o                         
   1  -4   9         11.72         15.81         2.00 o                         
   2  -4   9         13.36         16.92         2.53 o                         
   3  -4   9        727.46        732.09        13.46 o                         
   4  -4   9        118.31        125.40         5.72 o                         
   5  -4   9        204.50        205.52         6.88 o                         
   6  -4   9         35.93         36.75         2.84 o                         
   7  -4   9        201.82        209.07         6.07 o                         
   8  -4   9         26.24         24.75         1.96 o                         
   9  -4   9          1.49          2.94         2.16 o                         
  -8  -3   9        220.08        224.69         9.44 o                         
  -7  -3   9          0.07          1.59         1.29 o                         
  -6  -3   9       1336.66       1338.70        18.35 o                         
  -5  -3   9          7.33          7.85         1.93 o                         
  -4  -3   9        242.68        230.50         6.56 o                         
  -3  -3   9        101.65         96.60         3.97 o                         
  -2  -3   9          5.12          3.08         1.74 o                         
  -1  -3   9          2.96          4.17         1.78 o                         
   0  -3   9       1459.97       1427.54        19.97 o                         
   1  -3   9         86.39         80.97         4.37 o                         
   2  -3   9        333.03        314.44         8.68 o                         
   3  -3   9         53.49         46.52         6.38 o                         
   4  -3   9        773.79        755.45        12.10 o                         
   5  -3   9        198.66        192.29         5.38 o                         
   6  -3   9         44.75         45.33         3.38 o                         
   7  -3   9         62.42         58.39         3.66 o                         
   8  -3   9         22.99         24.88         2.02 o                         
   9  -3   9         51.81         47.31         2.30 o                         
  10  -3   9          0.12         -1.14         1.14 o                         
  -8  -2   9         58.29         53.58         4.39 o                         
  -7  -2   9          4.72          3.35         1.56 o                         
  -6  -2   9         42.05         39.80         3.89 o                         
  -5  -2   9         34.45         38.35         2.91 o                         
  -4  -2   9        284.49        283.52         6.71 o                         
  -3  -2   9        119.62        118.11         4.81 o                         
  -2  -2   9         19.21         18.28         2.43 o                         
  -1  -2   9        914.05        916.23        14.77 o                         
   0  -2   9          2.16         -0.80         2.35 o                         
   1  -2   9        142.26        148.83         5.86 o                         
   2  -2   9       1176.22       1156.20        18.39 o                         
   3  -2   9        515.67        511.58         9.94 o                         
   4  -2   9        261.94        268.87         7.20 o                         
   5  -2   9          1.40          4.39         1.61 o                         
   6  -2   9         21.02         25.99         2.37 o                         
   7  -2   9          7.66          8.86         2.33 o                         
   8  -2   9          9.91          8.00         1.68 o                         
   9  -2   9        206.16        220.35         6.73 o                         
  10  -2   9          4.30          3.71         0.94 o                         
  -8  -1   9        207.80        189.15        10.71 o                         
  -7  -1   9         52.06         50.82         2.85 o                         
  -6  -1   9         96.10         94.83         3.74 o                         
  -5  -1   9         78.78         83.40         3.92 o                         
  -4  -1   9        852.58        835.82        13.77 o                         
  -3  -1   9         18.79         20.25         2.31 o                         
  -2  -1   9       2448.56       2458.55        33.90 o                         
  -1  -1   9        298.07        312.59         8.64 o                         
   0  -1   9          7.22         11.88         2.82 o                         
   1  -1   9       1572.39       1537.28        21.90 o                         
   2  -1   9        536.90        520.64        11.01 o                         
   3  -1   9          8.50          7.36         2.16 o                         
   4  -1   9         83.74         98.11         3.86 o                         
   5  -1   9        852.43        873.81        14.23 o                         
   6  -1   9        107.70        115.28         3.73 o                         
   7  -1   9         41.68         46.47         2.71 o                         
   8  -1   9         77.23         84.39         3.52 o                         
   9  -1   9         34.71         43.98         2.19 o                         
  10  -1   9         38.26         37.46         1.92 o                         
  -8   0   9        276.85        267.30         6.58 o                         
  -7   0   9         13.86         16.43         2.46 o                         
  -6   0   9         82.54         82.58         4.18 o                         
  -5   0   9         42.74         37.32         3.51 o                         
  -4   0   9       5070.72       5168.15        61.16 o                         
  -3   0   9          0.82         -1.63         1.63 o                         
  -2   0   9         48.61         50.17         4.11 o                         
  -1   0   9        124.19        127.49         6.33 o                         
   0   0   9       2381.76       2400.38        37.36 o                         
   1   0   9         35.83         29.86         2.79 o                         
   2   0   9          0.44          2.66         2.19 o                         
   3   0   9         76.82         64.64         4.57 o                         
   4   0   9         76.55         60.52         3.33 o                         
   5   0   9          7.54          9.08         1.81 o                         
   6   0   9       1138.99       1212.46        16.43 o                         
   7   0   9        157.58        162.90         4.74 o                         
   8   0   9         45.98         45.38         2.68 o                         
   9   0   9        515.18        521.49         8.88 o                         
  10   0   9         62.95         62.46         2.76 o                         
  11   0   9        150.16        145.17         6.14 o                         
  -8   1   9          2.75          5.66         1.35 o                         
  -7   1   9          1.20          2.25         1.82 o                         
  -6   1   9        102.42        105.69         4.65 o                         
  -5   1   9        131.13        131.61         5.29 o                         
  -4   1   9         49.00         48.41         3.50 o                         
  -3   1   9         12.74          9.09         3.30 o                         
  -2   1   9        301.95        313.67         9.82 o                         
  -1   1   9        155.45        148.65         5.56 o                         
   0   1   9        878.85        869.96        17.81 o                         
   1   1   9        364.51        349.61        10.44 o                         
   2   1   9        199.12        184.02         7.36 o                         
   3   1   9         11.02         12.14         2.67 o                         
   4   1   9       1348.38       1341.97        20.87 o                         
   5   1   9         26.59         30.60         2.38 o                         
   6   1   9        496.05        528.93         9.42 o                         
   7   1   9         35.47         33.38         2.10 o                         
   8   1   9         35.54         33.62         2.09 o                         
   9   1   9        382.73        372.35         7.39 o                         
  10   1   9         46.83         50.45         2.18 o                         
  11   1   9          0.86          0.55         1.41 o                         
  -8   2   9         63.85         72.28         3.01 o                         
  -7   2   9          2.56          1.64         1.58 o                         
  -6   2   9        118.48        119.32         5.48 o                         
  -5   2   9        272.81        254.32         7.50 o                         
  -4   2   9          3.18          6.12         2.58 o                         
  -3   2   9          5.06          2.87         2.23 o                         
  -2   2   9       1645.19       1635.51        24.05 o                         
  -1   2   9         60.91         61.11         4.57 o                         
   0   2   9        558.51        547.41        13.06 o                         
   1   2   9        527.74        519.17        13.16 o                         
   2   2   9          3.30          0.03         2.23 o                         
   3   2   9         26.19         15.66         2.12 o                         
   4   2   9        102.44         97.97         5.28 o                         
   5   2   9         21.32         29.38         3.27 o                         
   6   2   9          2.16          2.70         1.59 o                         
   7   2   9        178.03        186.30         5.00 o                         
   8   2   9         39.29         40.97         2.21 o                         
   9   2   9          9.89         11.46         1.48 o                         
  10   2   9          2.55          1.31         1.82 o                         
  11   2   9         32.92         28.81         1.93 o                         
  -8   3   9        154.50        152.18         5.32 o                         
  -7   3   9          0.43          4.78         2.17 o                         
  -6   3   9        425.72        405.63        13.39 o                         
  -5   3   9          4.90          6.04         2.29 o                         
  -4   3   9        556.97        551.15        14.41 o                         
  -3   3   9         28.22         31.12         3.35 o                         
  -2   3   9        811.51        783.40        14.95 o                         
  -1   3   9          1.40          2.37         1.88 o                         
   0   3   9          0.02          2.19         1.71 o                         
   1   3   9          8.51          8.51         2.36 o                         
   2   3   9       1653.97       1729.45        25.45 o                         
   3   3   9          3.19          6.01         2.22 o                         
   4   3   9          1.09          1.45         1.72 o                         
   5   3   9        396.19        393.29        10.56 o                         
   6   3   9        723.15        792.01        20.47 o                         
   7   3   9          0.54          1.20         1.46 o                         
   8   3   9         24.79         26.37         1.83 o                         
   9   3   9        120.04        132.72         3.80 o                         
  10   3   9        127.04        120.63         6.48 o                         
  11   3   9        108.33        107.58         7.53 o                         
  -8   4   9          2.38         -0.37         1.59 o                         
  -7   4   9         17.32         13.28         3.55 o                         
  -6   4   9          9.86          3.68         2.26 o                         
  -5   4   9         15.36         16.54         2.69 o                         
  -4   4   9       2462.36       2380.61        33.20 o                         
  -3   4   9         96.95         90.42         4.97 o                         
  -2   4   9          4.05          3.25         2.16 o                         
  -1   4   9         21.46         25.15         2.58 o                         
   0   4   9        347.08        326.23         7.85 o                         
   1   4   9         78.88         68.51         4.27 o                         
   2   4   9        232.70        228.49         6.40 o                         
   3   4   9         79.92         78.59         4.60 o                         
   4   4   9        750.42        771.41        13.49 o                         
   5   4   9         72.68         70.60         3.91 o                         
   6   4   9        587.12        602.43        11.38 o                         
   7   4   9          1.88          4.70         1.81 o                         
   8   4   9         60.16         59.40         2.70 o                         
   9   4   9          2.15          1.06         1.48 o                         
  10   4   9          7.32          4.89         1.66 o                         
  11   4   9        113.34        117.34         8.37 o                         
  -7   5   9          8.87          5.89         2.99 o                         
  -6   5   9         56.32         56.32         4.00 o                         
  -5   5   9          6.64          9.14         2.67 o                         
  -4   5   9        381.68        358.98         9.69 o                         
  -3   5   9          3.35          1.40         2.29 o                         
  -2   5   9         16.09         13.90         2.30 o                         
  -1   5   9       1519.03       1571.65        21.48 o                         
   0   5   9         81.35         73.09         3.89 o                         
   1   5   9          2.48          2.09         2.28 o                         
   2   5   9        119.95        106.85         5.06 o                         
   3   5   9       1761.16       1854.28        27.27 o                         
   4   5   9        118.93        114.96         4.11 o                         
   5   5   9          9.44         11.21         2.31 o                         
   6   5   9        144.85        139.48         5.16 o                         
   7   5   9          5.55          5.66         1.71 o                         
   8   5   9         37.49         44.00         2.99 o                         
   9   5   9          6.14          9.42         2.17 o                         
  10   5   9         55.92         56.65         3.45 o                         
  11   5   9          1.98          3.37         2.99 o                         
  -7   6   9          1.67          3.37         2.24 o                         
  -6   6   9        332.84        316.71         8.58 o                         
  -5   6   9         33.13         33.83         3.60 o                         
  -4   6   9         10.58          8.90         2.99 o                         
  -3   6   9         12.61          8.12         2.67 o                         
  -2   6   9        470.65        460.94         9.86 o                         
  -1   6   9         46.70         49.00         4.02 o                         
   0   6   9        471.73        484.92        10.08 o                         
   1   6   9         19.19         16.28         3.01 o                         
   2   6   9        739.88        753.53        16.70 o                         
   3   6   9        348.55        329.82         8.80 o                         
   4   6   9         28.77         31.49         3.47 o                         
   5   6   9        100.63        100.38         4.36 o                         
   6   6   9        514.22        513.99        10.29 o                         
   7   6   9        525.13        528.17        11.29 o                         
   8   6   9         70.39         62.14         3.48 o                         
   9   6   9         11.33         10.36         2.31 o                         
  10   6   9         10.51          9.01         2.55 o                         
  -6   7   9         66.73         64.78         3.38 o                         
  -5   7   9          9.55          6.43         1.82 o                         
  -4   7   9        799.51        797.34        18.77 o                         
  -3   7   9          4.73          1.57         2.98 o                         
  -2   7   9        350.27        354.88         8.58 o                         
  -1   7   9          2.21         -1.23         2.05 o                         
   0   7   9        832.54        844.29        14.19 o                         
   1   7   9        126.87        124.77         6.40 o                         
   2   7   9       1712.91       1781.45        30.06 o                         
   3   7   9        385.86        388.33        11.16 o                         
   4   7   9         66.64         65.40         4.79 o                         
   5   7   9         10.34         10.90         2.35 o                         
   6   7   9        676.64        703.28        12.68 o                         
   7   7   9         32.24         32.96         2.51 o                         
   8   7   9         16.75         17.26         2.06 o                         
   9   7   9         40.99         42.84         3.19 o                         
  10   7   9          1.31         -1.78         1.78 o                         
  -6   8   9        185.72        197.48         8.60 o                         
  -5   8   9          7.29          5.73         1.48 o                         
  -4   8   9        151.67        168.32         6.69 o                         
  -3   8   9         42.29         51.56         3.53 o                         
  -2   8   9        109.28        116.95         7.02 o                         
  -1   8   9          0.89          0.28         2.03 o                         
   0   8   9        594.13        615.80        17.54 o                         
   1   8   9       1758.17       1802.30        30.83 o                         
   2   8   9         51.71         56.41         4.34 o                         
   3   8   9        248.56        240.00         8.51 o                         
   4   8   9        121.72        131.35         6.44 o                         
   5   8   9        127.30        135.49         5.00 o                         
   6   8   9        537.26        565.49        10.77 o                         
   7   8   9         68.52         65.02         3.66 o                         
   8   8   9          2.90          3.18         1.77 o                         
   9   8   9         49.28         49.55         2.60 o                         
  10   8   9         15.84         14.30         1.78 o                         
  -5   9   9        156.19        151.65         5.16 o                         
  -4   9   9        357.47        358.88         9.00 o                         
  -3   9   9        175.98        175.67         6.61 o                         
  -2   9   9         73.67         78.36         3.59 o                         
  -1   9   9         13.79         12.52         2.65 o                         
   0   9   9       1352.35       1413.56        26.76 o                         
   1   9   9         47.08         43.26         3.29 o                         
   2   9   9         93.67         98.22         5.66 o                         
   3   9   9        198.08        200.58         9.81 o                         
   4   9   9          2.27          2.04         2.20 o                         
   5   9   9        124.35        126.56         6.21 o                         
   6   9   9          1.15          0.74         1.54 o                         
   7   9   9        158.33        159.92         6.69 o                         
   8   9   9        209.95        200.93         8.00 o                         
   9   9   9        162.68        156.99         4.67 o                         
  -4  10   9         13.14         12.91         1.84 o                         
  -3  10   9          3.66          5.34         2.62 o                         
  -2  10   9       1357.62       1378.61        28.93 o                         
  -1  10   9          5.87          3.61         1.90 o                         
   0  10   9        264.26        285.82         7.98 o                         
   1  10   9          7.15          4.60         2.09 o                         
   2  10   9        180.06        187.53         9.98 o                         
   3  10   9          0.53         -1.60         3.01 o                         
   4  10   9         38.33         42.62         3.69 o                         
   5  10   9         16.68         13.79         2.59 o                         
   6  10   9          8.87         10.18         2.36 o                         
   7  10   9         42.37         40.00         5.12 o                         
   8  10   9        267.54        267.73        10.52 o                         
  -3  11   9         13.06          9.54         2.24 o                         
  -2  11   9          0.04          1.37         2.76 o                         
  -1  11   9         18.79         17.94         1.88 o                         
   0  11   9         18.02         20.44         2.68 o                         
   1  11   9          0.76          3.32         1.63 o                         
   2  11   9        265.67        256.33        11.21 o                         
   3  11   9         53.62         53.26         3.65 o                         
   4  11   9         19.36         14.42         2.39 o                         
   5  11   9          3.72          1.36         1.48 o                         
   6  11   9        146.55        138.24         4.83 o                         
   7  11   9        260.02        256.02         8.18 o                         
   0  12   9         44.43         49.90         2.69 o                         
   1  12   9         66.92         74.58         3.63 o                         
   2  12   9         96.20         98.36         4.41 o                         
   3  12   9        101.12         94.18         4.01 o                         
   4  12   9        174.26        160.74         6.73 o                         
   5  12   9        112.33        108.72         4.74 o                         
   6  12   9         62.67         61.25         4.49 o                         
  -3  -8  10          9.74          7.67         1.96 o                         
  -2  -8  10         39.42         36.83         1.90 o                         
  -1  -8  10        112.52        121.71         5.37 o                         
   0  -8  10          2.12          1.58         1.54 o                         
   1  -8  10         30.51         26.39         1.91 o                         
   2  -8  10         94.93         96.07         4.40 o                         
   3  -8  10        125.13        125.36         4.96 o                         
   4  -8  10        425.70        371.88         9.22 o                         
  -4  -7  10        620.90        652.22        11.73 o                         
  -3  -7  10        199.25        205.63         6.28 o                         
  -2  -7  10        329.21        340.05         6.62 o                         
  -1  -7  10         12.45         17.00         1.62 o                         
   0  -7  10         24.03         26.95         2.15 o                         
   1  -7  10         72.01         71.20         3.32 o                         
   2  -7  10        175.38        180.69         6.75 o                         
   3  -7  10        165.92        171.90         5.70 o                         
   4  -7  10        173.85        156.41         6.36 o                         
   5  -7  10         67.88         63.39         3.04 o                         
   6  -7  10        105.01         91.91         5.14 o                         
  -5  -6  10         11.02         11.34         4.11 o                         
  -4  -6  10        103.02        110.96         7.27 o                         
  -3  -6  10          0.17          0.71         1.61 o                         
  -2  -6  10         30.85         40.20         2.38 o                         
  -1  -6  10        176.16        175.37         6.20 o                         
   0  -6  10          4.23          5.84         1.86 o                         
   1  -6  10        104.01        105.48         3.73 o                         
   2  -6  10         13.85         16.11         2.08 o                         
   3  -6  10        863.35        894.12        13.61 o                         
   4  -6  10        111.04        107.12         4.97 o                         
   5  -6  10        235.88        226.77         5.68 o                         
   6  -6  10          0.68          1.97         0.98 o                         
   7  -6  10        177.81        144.62         8.04 o                         
  -6  -5  10         64.86         63.49         4.68 o                         
  -5  -5  10          0.10          0.94         1.74 o                         
  -4  -5  10         17.97         27.14         1.96 o                         
  -3  -5  10          5.97         10.41         2.12 o                         
  -2  -5  10         15.40         12.88         1.97 o                         
  -1  -5  10         24.76         24.90         2.93 o                         
   0  -5  10         84.93         86.75         4.80 o                         
   1  -5  10          1.21          4.95         1.78 o                         
   2  -5  10        105.24        112.29         4.72 o                         
   3  -5  10        236.57        247.39         7.31 o                         
   4  -5  10        498.39        512.34        12.64 o                         
   5  -5  10        402.03        428.14        13.27 o                         
   6  -5  10          9.71          9.65         1.65 o                         
   7  -5  10        108.69        107.36         4.24 o                         
   8  -5  10         21.07         18.11         1.47 o                         
  -6  -4  10        143.37        148.54         5.25 o                         
  -5  -4  10         19.43         23.72         1.77 o                         
  -4  -4  10        789.12        797.24        17.33 o                         
  -3  -4  10          1.72         -0.22         1.50 o                         
  -2  -4  10        311.77        280.17         6.53 o                         
  -1  -4  10        176.81        193.48         7.04 o                         
   0  -4  10        316.61        329.02         8.22 o                         
   1  -4  10        134.32        139.45         5.14 o                         
   2  -4  10        417.14        428.04        10.44 o                         
   3  -4  10         78.12         81.10         4.04 o                         
   4  -4  10        644.90        690.68        16.25 o                         
   5  -4  10        106.72        114.23         7.13 o                         
   6  -4  10        122.55        123.50         4.60 o                         
   7  -4  10         87.15         80.33         3.76 o                         
   8  -4  10        188.76        171.33         6.49 o                         
  -7  -3  10          0.09          3.37         2.29 o                         
  -6  -3  10        133.05        141.53         5.29 o                         
  -5  -3  10          0.39          0.15         1.65 o                         
  -4  -3  10        195.39        195.41         6.74 o                         
  -3  -3  10        145.91        143.04         5.40 o                         
  -2  -3  10        201.21        213.06         6.13 o                         
  -1  -3  10         41.18         42.65         3.22 o                         
   0  -3  10        173.55        176.99         5.82 o                         
   1  -3  10        511.54        519.06        11.60 o                         
   2  -3  10        123.69        116.19         4.62 o                         
   3  -3  10         76.61         73.84         4.01 o                         
   4  -3  10       1522.70       1548.81        25.10 o                         
   5  -3  10        505.36        541.34        12.24 o                         
   6  -3  10          0.03         -0.26         1.86 o                         
   7  -3  10         55.75         60.10         3.75 o                         
   8  -3  10        129.14        123.33         3.81 o                         
   9  -3  10         18.51         18.34         1.47 o                         
  -7  -2  10         30.50         29.27         3.88 o                         
  -6  -2  10         19.54         17.89         2.05 o                         
  -5  -2  10         16.45         15.71         2.10 o                         
  -4  -2  10         13.17         14.18         1.86 o                         
  -3  -2  10        183.65        171.65         5.07 o                         
  -2  -2  10         61.28         60.43         4.02 o                         
  -1  -2  10        612.44        656.13        13.70 o                         
   0  -2  10         23.34         16.40         2.47 o                         
   1  -2  10        393.75        409.13        10.15 o                         
   2  -2  10          3.99          4.09         2.14 o                         
   3  -2  10        179.56        170.17         5.69 o                         
   4  -2  10          3.33          5.60         2.22 o                         
   5  -2  10          8.09          7.49         1.81 o                         
   6  -2  10        157.21        153.71         5.35 o                         
   7  -2  10        319.47        328.07         8.31 o                         
   8  -2  10          0.12          1.73         1.39 o                         
   9  -2  10         43.74         50.12         2.69 o                         
  -7  -1  10          3.23          4.81         2.76 o                         
  -6  -1  10         73.73         77.01         4.15 o                         
  -5  -1  10         79.70         82.27         4.63 o                         
  -4  -1  10         50.38         48.24         2.75 o                         
  -3  -1  10         16.70         14.56         2.64 o                         
  -2  -1  10       1586.38       1636.11        25.15 o                         
  -1  -1  10         39.27         40.28         3.56 o                         
   0  -1  10        290.65        292.20         8.50 o                         
   1  -1  10        331.44        316.51         8.40 o                         
   2  -1  10        254.79        267.27         7.84 o                         
   3  -1  10         74.72         58.26         4.21 o                         
   4  -1  10        601.68        601.98        12.98 o                         
   5  -1  10         16.37         15.04         1.88 o                         
   6  -1  10          2.88          2.93         1.50 o                         
   7  -1  10         19.39         22.53         2.02 o                         
   8  -1  10          7.25          9.02         1.55 o                         
   9  -1  10        150.56        158.62         4.61 o                         
  10  -1  10         80.95         74.89         3.41 o                         
  -7   0  10         11.52         14.71         3.93 o                         
  -6   0  10          9.97          7.66         1.57 o                         
  -5   0  10          0.05          1.99         1.54 o                         
  -4   0  10        291.75        301.61        16.36 o                         
  -3   0  10         18.71         22.17         4.20 o                         
  -2   0  10        535.19        549.03        13.79 o                         
  -1   0  10        435.65        442.16        20.49 o                         
   0   0  10        730.99        726.82        15.77 o                         
   1   0  10        242.24        222.91         8.05 o                         
   2   0  10         70.17         78.93         5.01 o                         
   3   0  10        447.87        449.25        10.42 o                         
   4   0  10       1044.22       1006.98        19.08 o                         
   5   0  10         51.38         47.33         2.61 o                         
   6   0  10        390.69        409.77         8.15 o                         
   7   0  10         29.23         30.66         2.34 o                         
   8   0  10          4.32          5.81         1.57 o                         
   9   0  10          5.19          7.73         1.21 o                         
  10   0  10        259.27        235.43         6.62 o                         
  -7   1  10          6.21          6.54         1.94 o                         
  -6   1  10        192.88        197.79         9.35 o                         
  -5   1  10        240.98        255.11        10.00 o                         
  -4   1  10        556.58        557.46        13.90 o                         
  -3   1  10        173.25        170.42         7.19 o                         
  -2   1  10          5.81          8.50         4.65 o                         
  -1   1  10        312.89        328.53        10.95 o                         
   0   1  10         34.45         36.92         4.21 o                         
   1   1  10         51.74         58.64         4.99 o                         
   2   1  10         36.30         30.56         3.10 o                         
   3   1  10        209.49        197.94         6.81 o                         
   4   1  10        221.31        216.28         7.09 o                         
   5   1  10        379.08        377.93         7.73 o                         
   6   1  10         13.27         13.25         2.29 o                         
   7   1  10         43.98         46.86         2.54 o                         
   8   1  10        229.11        231.11         4.88 o                         
   9   1  10        100.08        121.35         3.63 o                         
  10   1  10          3.63          3.63         1.55 o                         
  -7   2  10          7.99          8.03         1.48 o                         
  -6   2  10         40.78         38.02         3.12 o                         
  -5   2  10         36.09         34.50         3.27 o                         
  -4   2  10        325.17        320.52        10.24 o                         
  -3   2  10        221.85        205.47        10.25 o                         
  -2   2  10         94.23         85.79         5.51 o                         
  -1   2  10         93.50        103.08         5.95 o                         
   0   2  10         50.67         43.22         4.37 o                         
   1   2  10          4.37          1.65         2.71 o                         
   2   2  10         32.80         33.10         3.77 o                         
   3   2  10         51.13         46.52         4.00 o                         
   4   2  10         71.60         77.82         4.38 o                         
   5   2  10         94.84         96.80         4.31 o                         
   6   2  10        857.23        881.62        12.11 o                         
   7   2  10        150.38        158.64         4.37 o                         
   8   2  10         42.82         43.23         2.08 o                         
   9   2  10         17.53         18.26         1.87 o                         
  10   2  10        552.26        527.26         9.27 o                         
  -7   3  10          0.76          3.01         1.75 o                         
  -6   3  10        116.67        105.95         4.83 o                         
  -5   3  10          0.88          0.03         2.07 o                         
  -4   3  10         33.80         49.17         4.29 o                         
  -3   3  10          0.00         -0.82         2.82 o                         
  -2   3  10       1467.71       1325.69        24.10 o                         
  -1   3  10        278.67        267.03        11.16 o                         
   0   3  10        557.80        561.66        14.00 o                         
   1   3  10         98.37         96.23         5.57 o                         
   2   3  10        219.95        194.07         8.01 o                         
   3   3  10         86.48         86.31         4.44 o                         
   4   3  10         34.97         32.95         3.47 o                         
   5   3  10        848.47        911.14        27.62 o                         
   6   3  10       1291.72       1348.83        19.23 o                         
   7   3  10         86.01         83.64         3.67 o                         
   8   3  10          9.16         11.33         1.58 o                         
   9   3  10         34.87         36.26         2.83 o                         
  10   3  10        507.68        486.93        10.31 o                         
  -7   4  10         12.99         12.48         3.27 o                         
  -6   4  10        164.10        167.46         6.66 o                         
  -5   4  10          4.51          9.18         2.50 o                         
  -4   4  10        146.92        157.69         7.46 o                         
  -3   4  10          0.22          2.65         2.43 o                         
  -2   4  10         10.09         10.36         2.81 o                         
  -1   4  10          0.03          0.44         2.35 o                         
   0   4  10          6.21          5.28         2.33 o                         
   1   4  10        260.78        248.53         8.11 o                         
   2   4  10          0.37          2.91         2.13 o                         
   3   4  10       1475.11       1504.40        29.41 o                         
   4   4  10        146.32        127.13         6.38 o                         
   5   4  10       2229.03       2348.27        38.21 o                         
   6   4  10        360.33        364.02         7.68 o                         
   7   4  10        161.17        168.59         5.17 o                         
   8   4  10         29.78         32.10         2.52 o                         
   9   4  10         32.41         36.16         2.40 o                         
  10   4  10         54.80         49.32         2.95 o                         
  -7   5  10         51.01         50.96         3.83 o                         
  -6   5  10         67.51         69.02         3.43 o                         
  -5   5  10         20.58         26.67         2.72 o                         
  -4   5  10        257.06        235.46         8.81 o                         
  -3   5  10          1.17          3.35         2.41 o                         
  -2   5  10         53.74         64.91         4.29 o                         
  -1   5  10          0.52          0.88         2.02 o                         
   0   5  10          0.21          2.17         2.33 o                         
   1   5  10         32.88         25.75         3.87 o                         
   2   5  10         81.37         69.79         4.22 o                         
   3   5  10          6.58          4.38         2.61 o                         
   4   5  10          4.76          2.13         2.42 o                         
   5   5  10        135.05        140.47         5.55 o                         
   6   5  10        133.98        139.83         5.06 o                         
   7   5  10         34.06         37.70         2.46 o                         
   8   5  10        127.98        117.23         4.37 o                         
   9   5  10        439.40        445.61        10.74 o                         
  10   5  10        115.47        101.33         3.92 o                         
  -6   6  10        206.81        211.98         7.11 o                         
  -5   6  10         19.90         20.16         2.25 o                         
  -4   6  10        194.28        193.28         7.66 o                         
  -3   6  10         55.04         56.47         4.11 o                         
  -2   6  10        288.78        290.69         7.80 o                         
  -1   6  10          0.02          2.09         2.19 o                         
   0   6  10        565.40        576.14        11.25 o                         
   1   6  10         94.86         96.81         4.47 o                         
   2   6  10        284.16        300.39         7.80 o                         
   3   6  10        239.74        248.59         8.56 o                         
   4   6  10       1776.66       1866.24        25.31 o                         
   5   6  10          1.01         -0.71         1.95 o                         
   6   6  10        212.39        210.74         5.64 o                         
   7   6  10        208.86        216.24         5.66 o                         
   8   6  10        385.71        382.12         7.16 o                         
   9   6  10          0.17         -0.04         1.40 o                         
  10   6  10        136.75        131.51         4.20 o                         
  -6   7  10          0.45          1.68         1.59 o                         
  -5   7  10         75.49         68.15         3.56 o                         
  -4   7  10         88.42        109.36         5.41 o                         
  -3   7  10          0.04         -0.54         1.93 o                         
  -2   7  10         63.80         71.87         3.82 o                         
  -1   7  10         12.15         12.47         2.29 o                         
   0   7  10        301.29        338.47         9.39 o                         
   1   7  10          6.02          6.95         2.44 o                         
   2   7  10        319.01        322.76         9.32 o                         
   3   7  10        408.48        432.49        12.41 o                         
   4   7  10          0.72          0.75         2.07 o                         
   5   7  10         79.04         74.76         3.93 o                         
   6   7  10        461.75        494.43         9.72 o                         
   7   7  10        107.61        111.21         3.84 o                         
   8   7  10        132.84        130.95         4.74 o                         
   9   7  10         40.48         42.12         2.80 o                         
  10   7  10         83.09         75.27         4.96 o                         
  -5   8  10        103.68        112.31         5.84 o                         
  -4   8  10         45.22         44.74         3.23 o                         
  -3   8  10        188.93        202.40         9.68 o                         
  -2   8  10         85.60         90.73         3.91 o                         
  -1   8  10         43.75         40.07         2.92 o                         
   0   8  10        206.96        231.64         7.83 o                         
   1   8  10        410.68        442.23        16.73 o                         
   2   8  10        347.98        354.07        11.80 o                         
   3   8  10         74.15         77.97         4.51 o                         
   4   8  10        127.51        132.24         5.62 o                         
   5   8  10        145.99        159.95         6.08 o                         
   6   8  10         55.22         55.06         3.04 o                         
   7   8  10         73.29         63.36         2.71 o                         
   8   8  10         30.81         25.23         2.14 o                         
   9   8  10        276.24        248.73         7.19 o                         
  -4   9  10          1.41          3.04         1.33 o                         
  -3   9  10          1.96          1.64         2.13 o                         
  -2   9  10        104.36        105.76         3.59 o                         
  -1   9  10        327.79        344.36         8.76 o                         
   0   9  10       1078.10       1128.70        19.21 o                         
   1   9  10          1.58          3.91         2.05 o                         
   2   9  10         63.96         68.87         5.18 o                         
   3   9  10         53.67         49.66         3.15 o                         
   4   9  10         19.60         17.80         2.18 o                         
   5   9  10         48.27         50.14         3.05 o                         
   6   9  10          7.01          6.18         1.48 o                         
   7   9  10         25.63         26.32         2.66 o                         
   8   9  10         66.59         61.18         6.45 o                         
   9   9  10         45.75         49.09         3.83 o                         
  -3  10  10         10.90         15.28         2.04 o                         
  -2  10  10         43.18         45.23         3.72 o                         
  -1  10  10        193.70        193.42         5.53 o                         
   0  10  10         17.92         22.89         2.51 o                         
   1  10  10          2.99          2.32         2.32 o                         
   2  10  10        155.03        177.84         6.05 o                         
   3  10  10          0.19         -1.39         1.79 o                         
   4  10  10        158.15        172.15         5.65 o                         
   5  10  10        136.82        136.80         4.76 o                         
   6  10  10         37.80         36.34         2.75 o                         
   7  10  10         14.00         14.80         2.24 o                         
   8  10  10        269.34        250.78        10.00 o                         
  -2  11  10          3.38         -0.47         1.68 o                         
  -1  11  10        357.40        329.60        12.86 o                         
   0  11  10         59.11         54.55         4.88 o                         
   1  11  10          1.19          1.88         1.39 o                         
   2  11  10         10.06          9.40         2.66 o                         
   3  11  10          2.30          0.45         1.34 o                         
   4  11  10         54.28         57.11         2.78 o                         
   5  11  10         16.85         17.15         1.91 o                         
   6  11  10        154.86        135.36         8.88 o                         
   7  11  10        108.51         97.52         5.52 o                         
   1  12  10         95.17         94.68         4.91 o                         
   2  12  10         40.32         43.03         4.10 o                         
   3  12  10          5.74          4.47         1.32 o                         
   4  12  10        148.49        142.22         8.37 o                         
  -2  -7  11          9.53          7.76         2.62 o                         
  -1  -7  11         45.94         41.66         7.06 o                         
   0  -7  11        195.56        205.30         4.97 o                         
   1  -7  11        123.98        121.91         3.78 o                         
   2  -7  11         10.28         10.42         2.24 o                         
   3  -7  11         15.68         13.20         1.88 o                         
   4  -7  11         42.09         38.34         2.63 o                         
  -4  -6  11         62.17         60.59         4.58 o                         
  -3  -6  11         18.35         29.59         2.32 o                         
  -2  -6  11        131.13        128.72         4.64 o                         
  -1  -6  11        240.14        237.31         5.38 o                         
   0  -6  11         13.22         16.12         1.59 o                         
   1  -6  11          7.51          6.28         2.40 o                         
   2  -6  11         60.00         64.47         3.38 o                         
   3  -6  11         83.26         71.85         4.79 o                         
   4  -6  11        258.97        230.71         9.86 o                         
   5  -6  11        110.95        103.26         7.06 o                         
   6  -6  11         27.92         27.97         2.05 o                         
  -5  -5  11          0.05          0.75         1.59 o                         
  -4  -5  11          0.52          0.05         1.31 o                         
  -3  -5  11         39.88         48.73         2.84 o                         
  -2  -5  11         43.60         45.39         3.21 o                         
  -1  -5  11          0.85          1.35         1.40 o                         
   0  -5  11        148.99        143.78         4.94 o                         
   1  -5  11          3.97          0.57         1.90 o                         
   2  -5  11         12.90         12.82         2.23 o                         
   3  -5  11        282.91        279.68         7.33 o                         
   4  -5  11          1.12          0.90         2.45 o                         
   5  -5  11          4.66          4.10         1.08 o                         
   6  -5  11          1.70          0.18         0.88 o                         
   7  -5  11         89.62         86.42         3.51 o                         
  -5  -4  11         65.39         65.10         4.03 o                         
  -4  -4  11        374.00        395.92         7.16 o                         
  -3  -4  11          1.24         -0.25         1.65 o                         
  -2  -4  11         19.87         21.75         2.46 o                         
  -1  -4  11         55.60         52.93         3.28 o                         
   0  -4  11         13.33         15.19         2.68 o                         
   1  -4  11         91.90        102.51         5.09 o                         
   2  -4  11          9.71          6.45         2.50 o                         
   3  -4  11        104.94        109.32         4.65 o                         
   4  -4  11         51.88         52.86         3.85 o                         
   5  -4  11         65.99         61.01         4.80 o                         
   6  -4  11        113.93        106.73         6.84 o                         
   7  -4  11         37.93         42.39         2.40 o                         
   8  -4  11         78.69         67.55         3.14 o                         
  -6  -3  11        695.14        719.98        21.79 o                         
  -5  -3  11         87.20         82.32         3.32 o                         
  -4  -3  11         58.60         67.12         2.98 o                         
  -3  -3  11        337.12        334.39         7.23 o                         
  -2  -3  11          1.81          2.65         1.90 o                         
  -1  -3  11        273.51        297.29        11.59 o                         
   0  -3  11         78.51         82.07         4.61 o                         
   1  -3  11         69.34         68.64         4.42 o                         
   2  -3  11          2.06         -0.50         2.09 o                         
   3  -3  11         55.00         59.87         3.48 o                         
   4  -3  11        173.52        187.28         6.55 o                         
   5  -3  11         15.33         13.85         2.44 o                         
   6  -3  11          8.95          9.91         1.65 o                         
   7  -3  11          3.47          3.55         1.20 o                         
   8  -3  11          7.92          6.44         1.19 o                         
  -6  -2  11         61.87         69.38         3.18 o                         
  -5  -2  11         58.70         61.45         4.57 o                         
  -4  -2  11         91.80         96.77         7.01 o                         
  -3  -2  11         81.01         78.91         3.67 o                         
  -2  -2  11         34.28         36.08         2.81 o                         
  -1  -2  11        258.54        278.30         7.27 o                         
   0  -2  11         56.29         56.20         3.44 o                         
   1  -2  11          0.54         -0.32         2.63 o                         
   2  -2  11         33.02         39.12         3.25 o                         
   3  -2  11        325.44        339.86         9.37 o                         
   4  -2  11        224.32        226.19         5.94 o                         
   5  -2  11        163.74        169.59         4.53 o                         
   6  -2  11        253.59        246.11        11.75 o                         
   7  -2  11         20.00         22.81         2.51 o                         
   8  -2  11        119.00        115.00         4.98 o                         
   9  -2  11          4.24          6.68         1.08 o                         
  -6  -1  11         63.81         59.44         3.20 o                         
  -5  -1  11         17.69         20.10         2.49 o                         
  -4  -1  11         10.60         13.90         2.81 o                         
  -3  -1  11          4.59          4.48         1.76 o                         
  -2  -1  11        490.03        511.41        11.78 o                         
  -1  -1  11         14.84         16.98         2.76 o                         
   0  -1  11        561.30        546.07        10.71 o                         
   1  -1  11        421.97        416.98        12.21 o                         
   2  -1  11        130.44        136.48         5.66 o                         
   3  -1  11         18.61         17.63         2.26 o                         
   4  -1  11        259.98        246.67         6.76 o                         
   5  -1  11        142.61        142.71         4.30 o                         
   6  -1  11        293.22        296.02         9.12 o                         
   7  -1  11        120.86        121.48         4.03 o                         
   8  -1  11        176.85        171.68         6.63 o                         
   9  -1  11          1.92          2.33         1.11 o                         
  -6   0  11        127.66        133.17         6.12 o                         
  -5   0  11         40.46         47.50         3.60 o                         
  -4   0  11        404.28        408.14        17.70 o                         
  -3   0  11        228.84        240.84         9.03 o                         
  -2   0  11        536.90        538.03        11.72 o                         
  -1   0  11        447.82        456.01         9.57 o                         
   0   0  11          4.30          5.27         2.20 o                         
   1   0  11        759.26        767.59        15.59 o                         
   2   0  11         79.24         80.21         4.38 o                         
   3   0  11          6.31          8.64         2.44 o                         
   4   0  11         48.82         51.24         2.68 o                         
   5   0  11          3.06          1.88         1.60 o                         
   6   0  11         24.10         27.87         2.12 o                         
   7   0  11        147.54        160.55         3.89 o                         
   8   0  11         62.11         58.34         3.18 o                         
   9   0  11         13.61         14.36         1.19 o                         
  10   0  11        136.65        103.79         5.42 o                         
  -6   1  11        428.07        479.45        21.41 o                         
  -5   1  11        236.69        232.63         7.76 o                         
  -4   1  11          3.34          4.40         2.41 o                         
  -3   1  11        406.07        423.39        15.40 o                         
  -2   1  11        799.19        846.04        22.58 o                         
  -1   1  11        148.37        146.01         9.06 o                         
   0   1  11        110.52        131.08         5.33 o                         
   1   1  11        652.98        661.43        13.79 o                         
   2   1  11         19.80         14.65         2.65 o                         
   3   1  11         26.48         28.86         3.58 o                         
   4   1  11         49.22         46.23         3.46 o                         
   5   1  11        282.21        277.12         6.59 o                         
   6   1  11         11.77         11.39         1.80 o                         
   7   1  11         24.24         27.52         1.87 o                         
   8   1  11         62.89         65.21         2.49 o                         
   9   1  11          1.86          3.25         1.36 o                         
  10   1  11         90.50         92.38         5.70 o                         
  -6   2  11          1.73          1.92         1.35 o                         
  -5   2  11         51.39         54.53         4.76 o                         
  -4   2  11        419.65        448.12        11.42 o                         
  -3   2  11         83.47         90.27         5.32 o                         
  -2   2  11          0.35          2.45         4.27 o                         
  -1   2  11          4.82          9.98         3.32 o                         
   0   2  11        428.96        384.94        12.08 o                         
   1   2  11        200.89        198.83         8.44 o                         
   2   2  11         74.35         77.20         5.43 o                         
   3   2  11         89.42         85.67         4.72 o                         
   4   2  11        176.76        180.67         7.58 o                         
   5   2  11         38.92         38.05         2.92 o                         
   6   2  11          4.91          5.71         2.02 o                         
   7   2  11        319.53        325.85         8.14 o                         
   8   2  11         74.19         78.37         3.21 o                         
   9   2  11        416.85        409.90         9.14 o                         
  10   2  11         14.21         11.69         1.34 o                         
  -6   3  11        102.68         92.47         3.16 o                         
  -5   3  11         70.83         73.90         7.53 o                         
  -4   3  11        115.44        107.60         5.34 o                         
  -3   3  11          3.15         -0.09         3.56 o                         
  -2   3  11        117.17        125.05         7.12 o                         
  -1   3  11          6.89          7.46         2.86 o                         
   0   3  11        104.15         96.20         6.13 o                         
   1   3  11         71.21         76.39         5.60 o                         
   2   3  11          0.74          1.28         2.63 o                         
   3   3  11          2.00          0.73         2.21 o                         
   4   3  11         34.74         34.72         3.10 o                         
   5   3  11        429.37        461.62         9.50 o                         
   6   3  11          0.10          0.27         2.04 o                         
   7   3  11         98.66        101.41         4.32 o                         
   8   3  11          7.61          9.61         1.63 o                         
   9   3  11        229.32        235.95         5.89 o                         
  10   3  11         14.13         14.50         2.44 o                         
  -6   4  11        189.56        190.93         8.31 o                         
  -5   4  11          1.69          2.88         2.04 o                         
  -4   4  11        202.54        210.17         7.56 o                         
  -3   4  11         10.04          2.06         3.30 o                         
  -2   4  11        194.84        195.62         8.66 o                         
  -1   4  11         30.15         23.46         3.52 o                         
   0   4  11        185.42        225.24        11.34 o                         
   1   4  11         60.20         57.53         4.54 o                         
   2   4  11         41.82         55.50         4.41 o                         
   3   4  11         10.37         11.59         2.66 o                         
   4   4  11          3.65          3.74         2.43 o                         
   5   4  11         10.51         12.38         2.79 o                         
   6   4  11        141.88        135.64         5.73 o                         
   7   4  11         98.81        105.61         3.83 o                         
   8   4  11         37.01         35.37         2.29 o                         
   9   4  11         35.47         33.74         2.38 o                         
  10   4  11         20.10         14.05         1.70 o                         
  -6   5  11        297.95        299.83        19.12 o                         
  -5   5  11          2.06          1.90         1.86 o                         
  -4   5  11         38.40         41.93         3.54 o                         
  -3   5  11          2.15          0.78         2.61 o                         
  -2   5  11         11.59         10.60         3.38 o                         
  -1   5  11         50.67         53.52         4.79 o                         
   0   5  11         63.67         85.42         5.50 o                         
   1   5  11         15.58         15.04         4.09 o                         
   2   5  11        165.75        161.07         7.31 o                         
   3   5  11        198.02        200.51         8.26 o                         
   4   5  11        930.80        880.84        18.36 o                         
   5   5  11        132.02        135.13         7.50 o                         
   6   5  11        131.13        136.82         7.69 o
[truncated: 46,819 more chars]
